# Supplementary material for: CvkR is a MerR-type transcriptional repressor of class 2 type V-K CRISPR-associated transposase systems
Source: Nat Commun. 2023 Feb 18;14:924. doi: 10.1038/s41467-023-36542-9 (PMC9938897; doi:10.1038/s41467-023-36542-9)
Supplement: Supplementary file 4 — Supplementary Data 1 [file 41467_2023_36542_MOESM4_ESM.xlsx]

## Sheet: Title
	Supplementary Data 1. Details of 118 detected CAST systems in cyanobacteria.
	Accession numbers and deduced amino acid sequences are given for all identified Cas12k and CvkR homologs (columns A to F), followed by the respective strain names and genome or contig accession numbers (columns G and H). The insertion elements LE always refer to the IS-element closer to the cas12k gene and RE refers to the opposite end (columns I and J). The detected cas12k and cvkR genes were co…

## Sheet: Supplementary Data 1
Cas12k	Cas12k_Seq	Cas12k_alternative_Seq	Cas12k exception	Regulator	Regulator_Sequence	Regulator_alternative_Sequence	Regulator_type	Strain / ID_of_CAST_system	NCBI_nucleotide	LE_position	RE_position
WP_106260488.1	MSQKTIECRLVATEDTRRYLWHLMAEKYTPLVNTLLKQVAQDDHFEEWCHSGNLSVAIVKQFCEKLKEDSQFAGQPGRFYSSAIALVHRIYKSWLALRKRVRNKIAGQTRWLAMLKSDDELTEASGSDLDALKVQAEAILAQIQSQTLLNGQSKPKKSRNQKQPTQTLEPKKNNIPNELFKLYDSVDDVLTRCAIAYLLKNGSKIPDKPEDAKKFAKRRRKTEIRLERLMHTLQRTRLPKGRDLSWHNWLKALEQSAKCVPQDETEAADWQASLLTEAAILPFPVNYETNEDLRWFLNEKGRLCVSFNGLGEHTFEVYCDQRQLHWFKRFLEDQEAKKASKGQLSSSLFTLRSGRLAWQAGKHQGDPWNVHRLSLACVVETRLWTTEGTDQVRQEKAAT…			NA	NA			Stenomitos frigidus ULC18_(1)	1361054249	NA	NA
WP_066425713.1	MSVITIQCRLVAEEDTLRTLWELMADKNTPLINEILAQVGKHPEFETWLEKGKIPTELLKTLVNSLKTQERFASQPGRFYTSAIALVDYVYKSWFALQKRRKRQIEGKERWLTILKSDLELEQESQCSLNIIRTKATEIITEFTPQSDQNNSQKKRKKTTKSTKPSLFQILLNNYEETQDILTRCALAYLLKNNCQISERDENPEEFTRNRRKKEIEIERLKDQLQSRIPKGRDLTGEEWLKTLEVVRANVTQNENEAKAWQAAILRKSADVPFPVAYESNEDMTWLQNDKGRLFVRFNGLGKLTFEIYCDKRHLHYFKRFLEDQELKRNSKNQYSSSLFTLRSGRLAWSPGEEKGEPWKVNQLHLYCTLDTRMWTIEGTQQVVDEKSTKITETLTKAK…			WP_197480172.1	MAEETREVRGRLPKNLKIAFEIACARLEITQTAALEEAIRDWLQKKESSEKQH		Arc_1	Anabaena sp. 4-3	1054660119	20612	1475
WP_103140752.1	MSIITIQCRLVAEEETLRKLWELMTDKNTPLINELLAQVGQHPDFENWLEKGKIPTELLKTLVNSLKTQERFSGQPGRFYTSAIALVDYVYKSWFALQKRKKRQIEGKERWLTILKSDLQLEQESQCSLNAIRTKANEILTKLTPQSEQNKNQRKSKRTKKSAKLQKSSLFQILLNTYEETQDALTRCAIAYLLKNNCQISELDEDLEAFTRHKRKKEIEIQRLKDQLQSRIPKGRDLTGEEWFKILEIATGNVPQNENEAKAWQAALLRKSADVPFPVAYGSGEDMTWLQNDKGRLFVRFNGLGKLTFEIYCDKRHLHYFKRFLEDQEIKRNSKDEYSSSLFTLRSGRLVWLPREKKGEAWKVNQLNLFCALDTRTLTNEGTQQVILEKSAKITKKLT…			WP_192881541.1	MAEETREVRGRLPKDLKIAFEIACARLEVTQTAALEEAIRDWLKKKESSDKQS		Arc_1	Nostoc sp. CENA543	1334999399	3761652	3731206
WP_015225496.1	MSQITIQCRLVASAETRQHVWELMAEQNTPLVNELLKQVAEHPEFETWQQKGKLPAGIVSKLCKPLKEDSRFSGQPGRFYTSATKLVEYIYQSWLALQKRLQWRLNGQKRWLEILKSDQELCQQADCSLETLCHKASEILASFQSSTTKSKKKSKKQKNSSRKSLFDAYDSAEDSLTRSAIAYLLKNNCKIPEQQEDPEKFTQRRRKAEIKVERLTRQIDSSLPKGRDLTGERWLETLITAANKVPQNIEEFKSWQNILLTKPKSVPFPISYETNEDLTWSKNEKGRLCVRFSGLSDHTLQIYCDQRQLKWFQRFYEDQETKRASKNQHSSSLFTLRSARILWQEGTAKGQAWHRNYLSLYCTVDTRLWTAEGTEQVRQEKTDEITKILTNMEEKGDLS…			WP_015225495.1	MRKDFFTSKEVAQITGCTLRQLQYWREKEVVVPTISATGTGRSIYYSHSELIELGIMEYCLAMGFTFDVASWILEQLREAQWDYLNPETTEKLMLHWKRDFTDFKIELFDTDRAIALLNENRLVTPFSFHQIHQQIKTTVNQTRNQGVKTLGEIIEEKLELAGWKIAPHDFIKGDSLVKDKSSKKPQLIDYILLYESQVPIAVIEAKRKYRNPDKGLSEAIKKANQVGVKFAYSSNGKFVVEYDLTTSLQSEAMKNFPTPKELWHRLTVGSETPQLREKSLHNYQQAAIRTALINILQQEKRLLLNLATESGTTQVALRICWYLFQINWNLKEEKRPPKILFLANRQIYLAHLISQAINFFPRDKMAQIQGEVIKGQELYFTTTDDLKCDPWLPNLYQA…		CvkR	Halothece sp. PCC 7418	428774686	1566524	1548706
OCQ91136.1	MSVITIQCRLVAEEDTLRKLWELMAGKNTPLVNELLAQVGKHPEFETWLEKGKIPTEFLRTLVNSLKTQERFADQPGRFYTSAIALVDYVYKSWFALQKRRKYQIEGKERWLKILKTDLELEQESQCSLNLIRTTANEILTKLTPQSEQNKNQRKGKKTKKSTKPKKPSLFQILLNTYKETEDPLTRCAIAYLLKNNCQISELDEDSEEFTKNRRKKEIEIERLKNQLQSRIPKGRDLTGEEWLKTLEISTANVPQNENEAKAWQAALLRKSADVPFPVAYESNEDMTWLQNDKGRLFVRFNGLGKLTFEIYCDKRHLHYFKRFLEDQELKSNSKNQYSSSLFTLRSGRLAWSPGEEKGEPWKVNQLHLYCALDTRMWTIEGTQQVVDEKSTKITETLT…			no_NCBI_ID	MAEETREVRGRLPKDLKIAFEIACARLELTQTAALEEAIRDWLQKKDSPADGKP		Arc_1	Nostoc sp. MBR 210	1049312867	NA	NA
WP_027402996.1	MSVITIQCRLVAEEDSLRQLWELMTEKNTPFINEILLHLGKHPEFETWLEKGRIPAESLKTLGNSLKTQEPFTGQPGRFYTSAIALVDYLYKSWFALQKRRKNQIEGKQRWLKMLKSDPELEQESQSSLEVIRTKATELFSKFTPQSDSEALRRNQNDKSKKGKKTKKPTKAKTSSIFKILLNTYEEAEDPLTRCALAYLLKNNCQISELDENPEEFTRNKRRKEIEIERLKDQLQSRIPKGRDLTGEQWLETLEIATVKVPQNENEAKAWQAALLRKTANVPFPVAYESNEDMTWLKNDKNRLFVRFNGLGKLNFEIYCDKRHLHYFQRFLEDQEILRSSKRQHSSSLFTLRSGRIAWLPGEEKGEHWKVNQLNFYCSLDTRMLTTEGTQQVVEEKVT…			WP_173401715.1	MAEETREVRGRVPKDIKIAFEIACARLEVTQTAALEEAIRDWLQKKESAAGVK		Arc_1	Aphanizomenon flos aquae NIES-81	653154960	491087	503823
BAQ60380.1	MAVITIHCRLISSKSNRHQLWNLMVQKNTPLINELLLELSQHEDLEQWCELGKLPSGLISKLCDQLKQRAEFEGQPSRFYASAINLVDYIYKSYLRTQRRLRFRLQGQQRWFEMFKSDTEFKNETNFSLTDIRVKARELLDKDLKDSSPDDYFKTYESTSDLLTRSAISYLLKNGRKLPEKPEDYQKFQKRRRKLQIKIEKLQKKIDSSPPMGRNLTNDSWLGMLNLVSNTIPQTDEEAKQWQDQLLRQSKSVPYPVMFNTNEDLRWSKNKKGRLCVTFNGLGKLVFEIYCDQQQLKWFERFYEDQEVKRKGKNQHSSALFTLRSGMLLWQEHEGKQEAWQNNHLTLYCSLDTCFETAEGTELVRQKKVKEVVNLIDAMNNKSERTKTQDAFIKRKQST…			BAQ60381.1	MFLTTKTTSQITGCTLRQLQYWREQGLVVPEVDATGKGRSVFYTRENLVVLMVMQKLLSGGLDYSQACAGLEALKERDPHFTDSNIQSRYLLSHDDDHTMVIMDFEINNIEQCLKKGCAVIPIWLDEIHSSLTEKLDQVSSQEIDHQEIRQKAQQMESEATTRKNRIDQILSALGWNIVDYTPDLDSSQLVNHGVREYPLTTGRADYVLFVNGLLVGIIEAKKILIEPLSALEQAKRYSKGAFEGIGNWEGYRVPFLYSSNGQLIYFLDVREKFNLAREISSFHTPNGLAELLKRKVSFSFEWLENNPIEQNEHLRPYQVEAIASIEKAIAEGRRELLVAMATGTGKTFMIVSSIYRLLVSKRVKRVLFLVDRRALAAQAVRAFASFSTPNGKKFDQEY…		CvkR	Geminocystis sp. NIES-3708	770466698	869972	884839
WP_099434943.1	MSIVTIHCRLIAPESCRSKIWDLMALKNTPMINEILKRLSNHEELESWYQTGRLPNGLVTKICDQLKNQPPFDNQPSRFYLSVTNLVEYIYKSYLRTQKQLRFRLQRQQRWYQMLKSDSELKQEAQCSLTDIRNKAQSLLAKYTNAESLSQSLFDAYNLAEDKITKVAISYLLKNGCKIPQKVENIERFVKRRRKVKIKIERLEKRIAESSPPMGRDLSDEKWINILNIVCQSAPQTDEQGKQWQDQLLKQSKSVPYPLIFNTNEDLIWSKNEKGRLCVTFNGLTKKGFVFEVCCDQRQLKWFERFYQDQQVKRQSKNQHSSALFSLRSGMLLWREGEGKQKPWTKNHLALFCSLETQFETIEGTELIKQQKVEEVLKTIENIKNKGELTKTQENFLQR…			WP_099435001.1	MTYLTTKQVSKITGCSLRQLQYWREQKVIVPTIDAQGKGKSVLYEKTDLIAVMVMKKLLDTGLDYQRACGVLTNLQEQNLHFSQEINSNNRYLVVLDSDDETINVVEFDVENVKDNVTSGHTFIPLLLDDICRELETKLKDLKIQGQSEDNNIQSLPESEQITRELRIDNVLTQLGWRGVKYHDDLEISQLNGYWVEEYPLATGKADYVLIINGLLVGIIEAKKVSIDPLSAIEQAKRYSRGAFNGVGDWRGYRVPFLYSSNGESIYFLDVRQEHNLTRSISSFHTPSGLLELLNRNETTSNDWLGSNAIEENQYLRPYQVEAIASIEKAIREGKRELLVAMATGTGKTFTIVSSIYRLLVSKRVKRVLFLVDRRALAAQAVRAFASFSTPNGKKFDQE…		CvkR	Cyanobacterium aponinum IPPAS B-1201_(1)	1273038218	36264	20003
WP_073629970.1	MSVITIQCRLVAEENTLRQLWELMAEKNTPLINELLEQVGQHPNFEKWLKKGEVPEEAIDTIKKSLITQEPFAGQPGRFYTSAVTLVKEIYKSWFALQQERQRKIEGKERWLKMLKSDIELQQESQCNLDIIRNKANEILTSFVANFTENRNQQFKKKGNKTKKNKKEEEESTLFNALFKIYDKTKDCLSQCALAYLLKNNCQVSEIDEDPEEYVKRRRRKEIEIERLRKQLKSRKPKGRDLTGEKWLTALKEATNQVPVDQLEAKSWQASLLKVTSDIPYPVDYESNTDLDWLIHSNDDDIKKKVILVWQIYFLKQLIKSGSYSFIKYLYFQRGCLPKRDVNWLNLKNKAGRIFVKFNGLRKNIINPEFYICCDSRQRHYFQRLCQDWQVWHDNEETY…			WP_198940883.1	MAEETREVRGRLPKDLKIAFEIACARLEVTQTAALEEAIRDWLQKKDSPTGGKSQGS		Arc_1	Scytonema sp. HK-05	1121328441	11337	NA
WP_162327299.1	MSIITIHCNLTAPESTRKQLWELMAQKNTPLINELLRLLAVQDDFEVWCQQGYPPAGLVKRLCDQLKTQDPFKGQPSRFYSSAISQVEYTYKSYLRLQRQLRQRLQGQERWLEILKSDAQLSELTGVSLETIQNKAQQILTQLSSSSNLRQQLFTDYDKTTSPLKQAAISYLLKNGCRIPQKSETPEKFKLRLGKAQHKVKQLREQINANLPLGRDLNDHHRLALLELMDKAVPETNTQAKSWQDQLLKDKASVPYAITYGTNEDLSWGKNDKGRLTVKLSGLGEMTFNIYCDQRQLKWFKRFYEDQQTKRKSKNQHSSALFTLRSAMLGWRQHGDKGNPWNRNRLTFFCSLETRLWSQEGTEIVRQEKATEVAKVLTSMQEKSNLSPNQQAFIKRKES…			WP_162327300.1	MFFTSQQASEITGCTLRQLQYWREKGVVSPAVDATGRGRSVYYSQADLFELMVMKHLLNAGLEYTQAVDVLFGLRHKEPSFTDAPQHSRYLVTRYPEHKMLVIEPFSLDTVQEAMYGGQLVVPLWLDEIHLKLGQKLQQTPGTDMPNTSPLPRSNEDETRRIIDQKLEMSGWEVVSMKPGLGTEKLSRHAVREYPLATGDADYALFVNGLFLGVLEAKKVSINSQSALEQSKRYSRATFDGVGNWRGYRVPFLYSSNGELIYFLDVREKTNICRQLQAFHSPQTLLDMLARDEGRSNAWLKEHPIEHNTRLRPYQVGAIAAIEEAIAVGKRELLVAMATGTGKTFTIVSSLYRLLASKRVQRVLFLVDRKALAAQTVTALRAFDTPNNNKFNQEYEVYS…		CvkR	Synechocystis sp. CACIAM 05	1806872801	314556	327597
BAB75312.1 [§]	MCFVWYFIFMSQKTIQCRLIASESTRQKLWKLMAESNTPLINELLQQLSKHPDFEKWRRNGKLPSTVVSQLCQPLKTDPSFTGQPSRFYISAIHIVDYIYKSWLTIQKRLQQQLDGKLRWIEMFNSDVELVEISGFSLEAIRTKASEILAITTPESDPKTLLTKRGKTKQSKKSSASNPDRSLSRKLFDAYQETDDILSRSAISYLLKNGCKLNDKEENPEKFAKRRRKVEIQIQRLTDKLTSRIPKGRDLTYSKWLETLFTATTTVPENNAEAKRWQDILLTRSSSIPFPVVFETNEDLVWSTNEKGRLCVHFNGLSDLIFEVYCDSRQLYWFKRFLEDQQTKRKSKNQHSSGLFTLRNGRLAWQQGEGKGEPWNIGHLALYCCVDNRLWTAEGTEQV…	MSQKTIQCRLIASESTRQKLWKLMAESNTPLINELLQQLSKHPDFEKWRRNGKLPSTVVSQLCQPLKTDPSFTGQPSRFYISAIHIVDYIYKSWLTIQKRLQQQLDGKLRWIEMFNSDVELVEISGFSLEAIRTKASEILAITTPESDPKTLLTKRGKTKQSKKSSASNPDRSLSRKLFDAYQETDDILSRSAISYLLKNGCKLNDKEENPEKFAKRRRKVEIQIQRLTDKLTSRIPKGRDLTYSKWLETLFTATTTVPENNAEAKRWQDILLTRSSSIPFPVVFETNEDLVWSTNEKGRLCVHFNGLSDLIFEVYCDSRQLYWFKRFLEDQQTKRKSKNQHSSGLFTLRNGRLAWQQGEGKGEPWNIGHLALYCCVDNRLWTAEGTEQVRQEKAEEIT…		BAB75313.1 [§]	MLYKALMCFRRCFYRMFLMEGKFYTSTEASEITHCSRRQLQYWREKGVIVPTVNSSGKGRNVYYSKADLLALTVMEQLLSTGLNFDLCYAALQTLRKQEPWLFDESVPEEKMKRLMLLPTRSPEQPLQLAEFDKQAALEALCHGQTVIPFWSDRIHQQLRENLKSFSS	MEGKFYTSTEASEITHCSRRQLQYWREKGVIVPTVNSSGKGRNVYYSKADLLALTVMEQLLSTGLNFDLCYAALQTLRKQEPWLFDESVPEEKMKRLMLLPTRSPEQPLQLAEFDKQAALEALCHGQTVIPFWSDRIHQQLRENLKSFSS	CvkR	Anabaena sp. PCC 7120_(1)	47118302	4361015	4381776
NEU74766.1	MSQITIQCCLIASESTRQKLWKLMAHLNTPLINELLQQLSKHPDFEKWRKNGKLPSTVVNQLCQPLKTDPSFTGQPSRLYLSAIHVVDYIYKSWLAIQKRLQQQLDGKIRWLEMLNSDAELIEISGCSLEAIRTKAAEILAIATPDSDVAAPLTKTGKAKKSKKSSASNPDRSLSHKLFDAYQETDDILSRSAISYLLRNGCKLNDKEEDLEKFAKRRRKVEIQIQRLTDKLTSRIPKGRDLTNAKWLETLFTATTTVPEDNVEAKRWQDILLTRSSSVPFPLIFETNEDLVWSKNEKGRLCVHFNGLSDLTFEVYCDRRQLHWFKRFLEDQQTKRKSKNQHSSGLFTLRNGRLAWQEGEGKGEPWQINRLTLYCCVDNRLWSAEGTEQVRQEKEEEIT…			NEU74765.1 [§]	MFYEKIMCFKRSFYRMILMEGKFYTSTEAAEITHCSRRQLQYWREKGVIVPTVNSSGKGRNVYYSKADLLALTVMEQLLSIGLNFEVCHAALETLREREPWLFDESVPEEKMKRLMLLPTRSPKVGVSPSHEQPLQMAEFDKQAALEALCQGQTVIPFWCDRVHQQLRDNLKSFSS	MEGKFYTSTEAAEITHCSRRQLQYWREKGVIVPTVNSSGKGRNVYYSKADLLALTVMEQLLSIGLNFEVCHAALETLREREPWLFDESVPEEKMKRLMLLPTRSPKVGVSPSHEQPLQMAEFDKQAALEALCQGQTVIPFWCDRVHQQLRDNLKSFSS	CvkR	Hassallia byssoidea VB512170	JTCM02000049.1	32029	10738
OBQ23770.1	MSQITVQCRLIASESTRQQLWTLMAELNTPLINELLQQLSKHPDFEKWRKDGKFPSTVVSQLCQPLKTDPQFAGQPSRCYLSAIHVVDYIYKSWLTIQKRLQQQLDGKIRWLEMLNSDAELVETSGYSLEAIRTKAAEILAMTTPESDTNVPLTKKRNTKKSKKSSASNPEPSLSHKLFNAYQETDDILSRSAISYLLKNGCKLNDKEEDTEKFAKRRRKVEIQIQRLTDKLTSRIPKGRDLTNSKWLETLFTAITTVPEDNAEAKRWQDILSTRSSSLPFPLIFETNEDLKWSTNEKGRLCVHFNGLTDLTFEVYCDSRQLHWFKRFLEDQQTKRKSKNQHSSGLFTLRNGRLAWQEGEGKGETWQIHRLTLSCCVDNRLWTAEGTEQVRQEKAEDIT…			OBQ23832.1	MEGKFYTSTEAAEITNCSRRQLQYWREKGVIVPTVNASGKGRNVYYSKADLLALSVMEHLLSIGLNFEMCHVALETLRKREPWLFEESVTEDKMKRLMFLPSKSPEQPLQLAEFDQQAALEALCEGQTVIPFWGDRIHELLHQNLKRFTE		CvkR	Anabaena sp. WA113	1039179294	41004	50079
WP_106367629.1	MSQSTVQCRLIASTSTRQQLWKLMAQLNTPLINEILQQLNKHPDFEKWRKNGKLPSTVVSQLCHPLKTDLRFVGQPSRLYTSAIHVVDYIYKSWLAIHKRLQQQLDGKIRWLEMLNSDAELVETSFCSLEEIRTKAADILAMTTPESDANAPLIERRKTKKSKKSSTSNSDRGLSHKLFDAYQNTEDRLRRSAISYLLKNGCKLKDKEDPEQFAKRRRKLEIQIQRLTEKLTSRIPKGRDLANAKWLETLFTATTTVPEDNAEAKRWQDILLTRSSLLPFPLVFETNEDLVWSTNEKGRLCVHFNGLSDLTFEVYCDSRQLHWFKRFLEDQQTKRKSKNQHSSGLFTLRNGRLAWLEGKGKGEPWELHHLTLYCCVDTRLWTTEGTEQVRQEKTNEITK…			WP_106367628.1	MEEKFYTSTEAAKITNCSRRQLQYWREKGIIVPTVNTTGKGRNVYYSKADLLALAVMEQLLSIGLNFEVCHAALETLREEEPWLFEPSVTQKQMKRLMFLARRSQGQLLRIAEFDKQVALEALCQGQTVIPLWCDHVHQQLRDNLQSYVK		CvkR	Chlorogloea sp. CCALA 695_(1)	1361175089	163963	153245
WP_096578814.1	MSQITIQCRLIASESTRQQLWKLMAESNTPLINQLLQQLSKHPDFEKWRKNGKLPSTVVYQLCQPLKTHPSFTGQPSRFYLSAIHVVDYIYKSWLAIQKRLQQQLDGKLRWIEMLNSDAELVEISGCSLEAIRTKAAEILAMTTPESGSNISVTKTRKTKKSKNSNSSASNSDRSLSHKLFDAYQETDDILSRSAISYLLKNACKLNNKEEDPEKFSQRRRKVEIQIQRLTDKLISRIPKGRDLTNSKWLETLFTATTTVPEDNTEAKRWQDVLLTRSSSVPFPVIFETNEDLVWSKNEKGRLCVHFNGLSDLTFEVYCDSRQLHWFKRFLEDQQTKRKSKNQHSSGLFTLRNGRLAWQEGKGKEEPWNIHHLTLYCCVDNRLWTEDGTEQVRQEKAEE…			WP_096578816.1 [§]	MLYKILMCFRRCFYRMFLMEGKFYTSTEASEITHCSRRQLQYWREKGVIVPTVNSSGKGRNVYYSKADLLALTVMEQLLSIGLNFEVCHAALVTLREQEPWLFDESVPEEKMKRLMLLPTRSPEQPLQLAEFDKQVALEALCHGQTVIPFWSDRIHQLLRDNLKSFSS	MEGKFYTSTEASEITHCSRRQLQYWREKGVIVPTVNSSGKGRNVYYSKADLLALTVMEQLLSIGLNFEVCHAALVTLREQEPWLFDESVPEEKMKRLMLLPTRSPEQPLQLAEFDKQVALEALCHGQTVIPFWSDRIHQLLRDNLKSFSS	CvkR	Tolypothrix tenuis PCC 7101_(1)	1248082491	5226451	5252835
BAY29310.1	MSQKTIQCRLIASESTRQKLWKLMAELNTPLINELLEQLSKHPDLEKWRKNGKLPSNVVYQICQPLKTHPSFKGQPSRFYLSAIHVVDYIYKSWLAIQKRLQQQLDGKLRWIEMLNSDAELVEISGCSLEAIRTKAAEILAMTTLESSSNTSVTKTKNTKKSKNSNSSASNSDRSLSHKLFDAYQETDDILSRSAISYLLKNGCKLNNKEEDPEKFAQRRRKVEIQIQRLTDKLTSRIPKGRDLTNSKWLETLFTATTTVPEDNTEAKRWQDILLRRSSSVPFPVVFETNEDLVWSTNEKSRLCVHFNGLSDLTFEVYCDSRQLHWFKRFLEDQQTKRKSKNQHSSGLFTLRNGRLAWQQGEGKGEPWQLHRLTLYYRQDRCAPSNKGADVLL		reduced cas12k	BAY29309.1	MEDKFYTSTEASEITHCSRRQLQYWREKGVIVPTVNSSGKGRNVYYSKADLLALTVMEQLLSIGLNFEVCHAALVTLREQEPWLFDEFFPEEKMKRLMLLPTRSPEQPLQLAEFDKQVALEALCHGQTVIPFWSDRIHQQLRDNLKNFSS		CvkR	Nostoc carneum NIES-2107_(1)	1210109048	NA	1429749
BAY29339.1	MSQITIQCRLVASESTRQQLWKLMADLNTPLINELLEQLAKHPDFEKWRQKGKLPASVVMKLCQPLKNDPRFAGQPSRFYISAIHIVDYIYKSWLAIQKRLQQQLDGKTRWLEMLNSDPELVEASASSLEVIRTKAAEILAIAMTASDSDNSSPNGKKSKKAKKASSNPKRKLFNTLFDAYQETEDVLSRSAISYLLKNGCKLSDKDEDPEKFAQRRRQLEIQIQRLTEKLTSRIPKGRDLTHAKWLETLFTATTTVPKDNAEAKHWQDILLTRSSSVPFPVVFETNEDLVWSTNEKSRLCVHFNGLSDLTFEVYCDSRQLHWFKRFLEDQQTKRKSKNQHSSGLFTLRNGRLAWQQGEGKGEPWQLHRLTLYCCVDNRLWTAEGTEQVRQEKAEEITK…			BAY29338.1	MEAKFYTSTEAAEITKCSRRQLQYWRDKGVVIPTVNTTGKGRNVYYSESELLALFLMHYLLSFGLSFEVCREALTIFREKEPWMFDQFFPQEKMKRLMLLTSQSEEQDLKLVDFNPKVALEAICQGQAVIPLWCDRIHELLHQNLKSSTQEISKSSSVEI		CvkR	Nostoc carneum NIES-2107_(2)	1210109048	1475711	NA
WP_012411901.1	MSQITIQCRLIASESTRQKLWKLMATLNTPLINELIEQLGKHPDFENWRQQGKLPTTVVSQLCQPLKTDPRFVGQPSRLYMSAIHIVDYIYKSWLAIQKRLQQQLDGKMRWLEMLNSDVELVETSGSSMGAIRTKASEILAKAMPTSDSDSSQPKTKKGKEAKKSSSSSSDRSLSNKLFEAYQETEDILSRSAISYLLKNGCKLSDKEEDSEKFAKRRRQVEIQIQRLTEKLISRMPKGRDLTNRKWLETLFTATTTFPEDNAEAKRWQDILLTRPSSLPFPLVFETNEDMVWSKNQKGRLCVHFNGLSDLSFEVYCDNRQLHWFQRFLEDQQTKRQSKSQYSSGLFTLRNGHLVWQEGEGKSEPWNLNRLNLYCCVDNRLWTADGTEQVRQEKAEEIS…			WP_012411902.1	MEEKFYTSTEAAEITNCSRRQLQYWRDKGVVIPTVNTTGKGRNVYYSVADLLTLTVMHYLLSVGLSFEVCREALAMLQDKEPWLFEEFVSKKKMRRLMLISNASQQKYLTLAEFDKEAALEALCQGQTVIPFWCDRIHEVLHQNLKRFSE		CvkR	Nostoc punctiforme PCC 73102	186680550	6982486	7010421
WP_029636312.1	MSQITIQARLISFESNRQQLWKLMADLNTPLINELLCQLGQHPDFEKWQQKGKLPSTVVSQLCQPLKTDPRFAGQPSRLYMSAIHIVDYIYKSWLAIQKRLQQQLDGKTRWLEMLNSDAELVELSGDTLEAIRVKAAEILAIAMPASESDSASPKGKKGKKEKKPSSSSPKRSLSKTLFDAYQETEDIKSRSAISYLLKNGCKLTDKEEDSEKFAKRRRQVEIQIQRLTEKLISRMPKGRDLTNAKWLETLLTATTTVAEDNAQAKRWQDILLTRSSSLPFPLVFETNEDMVWSKNQKGRLCVHFNGLSDLIFEVYCGNRQLHWFQRFLEDQQTKRKSKNQHSSGLFTLRNGHLVWLEGEGKGEPWNLHHLTLYCCVDNRLWTEEGTEIVRQEKADEIT…			WP_029636314.1	MEGKFYTSTEAAQITNCSRRQLQYWRDKGVVVPTVNTTGKGRNVYYSISDLLVLTVMHYLLSVGLSFEVSRQTLVILRQKEPWLFEEFVPKEKMKRLMLLTTCSLEQPLTLAEFDKEAALEALCQGQTVIPFWCDRIHQQLRDNLKSFSS		CvkR	Scytonema hofmanni UTEX 2349	657935980	4865812	4892528
PZO41941.1	MSNITIQCRLITNESTRQMLWQLMAERNTPLVNELLEQVGQHPKFDAWRQSGRLPTHVVREFCKVLKVDSRFIGQPARFYESAIRVVDYIYKSWLAIQRKLQRKLEGKIRWLEMLKSDIELAENCDRDLEAIRTKATEILSQITTASVKSNTQQKGSKNKKTKKNTVSEGNRSISSILFDQYAEYEDSFSKCAIAYLLKNGCKVNSNEEDPDKFKKRHNVLKNQVKRLTEQLIARMPKGRDLTGQSWFETLITAATTAPENEEEASSWQANLLRKSIAVPFPITFETNEDMSWSVNQKGKLCVRFNGLSECSFEVYCDKRQIHWFKRFLEDQQIKRDSKDQFSSALFTLRSGRLAWQENEDKGDPWTVHRLTLFCTIDTRLWSAEGTEQVRQEKATEIV…			PZO41940.1	MSSNFFTSTETAKITGCTSRQLQHWRLKGVIVPTVNTAGTGRNVYYTVSDLLQLTVMQYFLTAGLSFELSQETLDEVKKVEPDFFDKPFEYKAMRKFMLWQSEYGKKPTFLDFDPQKALSAICNGQPVIPFWTGIVGQKLALTLRAFGQRLQTFEEYKTESQKYTQAIKQHEKVFLPPNQIVIRR		CvkR	Pseudanabaena frigida ULC066bin1	1404799822	115471	89444
WP_036484397.1	MSQNAIQCRLIAPETTRRQQWQLMAEKNTPLINELLKQLAEHPELETWKRKGKIPPGTVKNLCQPLRTCPQYINQPGRFYSSVISLAEYIYRSWLKLQRRLIFRLNGQQRWLQMLKSDEELVAESGRSLKEIEAKASEALDRLNREENPSISNRLFDLYDETEDILIRSAIVYLLKNGCKIRQKPEDPKKFARRRRKTEIRVKRLQEKLNGKAPQGRDLTGEKWLNTLFTATSQVPQDEAQAKSWQDILLTKSKLVPYPIVYESNEDLTWSKNERGRLCVKFNGLSDHTFQIYCDRRQLKIFNRFYEDQQIKKASKNSHSSALFTLRSATIAWQEGKGKGEPWNVNRLILYCTFDNLLLTTEGTEVVRQEKAEAIANTLTKIKEKGDLNQKQQAFIRRK…			WP_052055737.1	MGEPFYTSTEASLITGCSRRQLQYWRKQGVVVPTVNPGGKGRNVYYTESDLLILSVMKYLLSLGLNFDVSLKVLETLREKEILCFLDWSLSKNTKKRFMLVLDTEEKNTIHITNFDTELAVQKLQEGFAIAPFGRDRIYQKLQDNLQAFYRNRKSLKGDRRTKN		CvkR	Myxosarcina sp. GI1	738536720	90415	122076
WP_006529102.1	MSTITIQCRLVAPETTRQALWELMAQKNTPLVSELLRQVAQHFDFETWRQKGKLEVGIIKKLCEPLKKDPRFSNQPARFYTSAIALVDYIYQSWLKLQQRLQRKLEGQNRWLVMLKSDEELVQISHSSLETIQAKATEILSSLKRDPKSTKKGKNSQKNKSLFTQLYDLYDKTENTLTRCGICYLLKNGCKISKKPEEPEKFAQRRRKVEIKIERLIEQIEGSIPQGRDLTADCWLETLNIAANTATVDATEVKSWQDQLLSQSKSIPYPVAYETNEDLTWSINEKGRLCVRFNGLGKHTFQIYCDQRQLKWFQRFYEDQQIKKNGKNQHSSALFTLRSGRIVWQEGKSKGKPWNIHSLALHCSLDTRFWTEEGTEQIQQEKSQQFQRNRLRMKPELTF…			WP_006529103.1	MEDNFFTSTEASKITGCSRRQLQYWREKGVVVPTVNASGKGRNVYYSVSDLLQLMVMGYLLSVGLSFDTAQESLEMLKEHHPKIFKTDASSEDLKRLMILPNPKGLELKVFDPEEAFMRINSQALPLVPFSGEMIHKRLKITLESLKHDPSSKYMVGK		CvkR	Gloeocapsa sp. PCC 73106	443321888	29738	NA
WP_006509624.1	MSNITIQCRLIAPEETRRQLWQMMVEKNTPLINELLRLLAEHPDLETWKRRGNTPPGTVKNLCLPLRTDPQFVGQPGRFYSSAISLVEYIYKSWLKLQQRWEFQLQGQERWISMLKSDEELEVYCDHTLEDIKLKATQILDNDLTEENRGISNQLFSLYDETEDTFTRNAIAYLLKNGCKIRQKPEDPKKLAKRRRKTEIKIARLTEKLNGKAPQGRDLTGQTWLDTLLTATTQVPQDEAQAKSWQDKLLTEPKSVPYPIAYESNGDLTWSKNEKDRLCVKFNGLGKHIFQIYCDKRQLTVFQRFYEDQEIKKASKNNHSSALFALRSARIFWQERKGKGKSWDVNRLILRCTFETLLLNAEGTELIRQEKANAIAKTLTDIKEKGDLNQKQQAFVKRK…			WP_006509625.1 [§]	MASLLIMGEAFFTSTEASKITGCSRRQLQYWRRQGVVVPTVNPGGKGRNVYYSESDLLILAVMEYLLSIGLNFDTSLTALNILMTKNLFLSAKSWTKDQTRLMFFLSLDNEEVRLENFNVELAKQKLEEGYPVIPFCCDRIYDKLQSNLKYFHQGQSDISCRENN	MGEAFFTSTEASKITGCSRRQLQYWRRQGVVVPTVNPGGKGRNVYYSESDLLILAVMEYLLSIGLNFDTSLTALNILMTKNLFLSAKSWTKDQTRLMFFLSLDNEEVRLENFNVELAKQKLEEGYPVIPFCCDRIYDKLQSNLKYFHQGQSDISCRENN	CvkR	Xenococcus sp. PCC 7305	443326553	NA	NA
BAB74390.1	MSRDRKKGSKSPSLRTIRCHLHTKEDVLRKVWEEMTQKNTPLIVELLKSVSEQPEFETNKENGKITKKEITNLRKSLTQDSGRLYSSVDNLVQEVYSAWLTLYQKRKKQKEGKEYFLNNILKSDIELVEESNCDLQILRAKAQEIISNPQDILRQITIDNPKDKPTKSIQKRVRKNINASNSDTAKNNILNSQEKTTEENISKSVIEILYEIHKTTQDTIIRCAVTYLIKNYTKISDTEEDLNKLKERRAEKEIEIKRLEKQIQDSRLPNGRDITGARYLEAFDKLINQVPKNNEEFANWIADASRKISNLPYPIDYLYSDLTWYKNQDGKIFVYFNGWSKYHFQICCNKRQRHFFERFLEDHKAWKESEKGEVKLSGSLVTLRCVQLLWQQGEGKGEP…			BAB74389.1	MSQSDRVQTSIYFPKDIHDALVRWAQEEDRPISNLVVRIVSKAVEEREKQNPPQ		Arc_2	Anabaena sp. PCC 7120_(2)	47118302	NA	3274959
WP_069072561.1	MSSDRKKKSTIPVHRTIRCHLDASEDILRKVWEEMTQKNTPLILKLLKSVSEQPEFEANKEKGEITKKEIVKLRKNVTKNPELEEQSGRLRSSAESFVKEVYSSWLTLYQKRKRQKEGKEYFLKNILKSDVELIDESNCDLETIRSKAQEVLSQPEEFIKQLTINDEDVKPTKSARKRVNKNINNKSTDAEQRKDSSSTNNVDKNKLETLTNILYEIHKQTQDILTRCTVAYLIKNHNKISNLEEDIQKLKKRRNEKIVQIKRLENQIQDNRLPSGRDITGERYSEAFGNLINQVPKNNQEWEDWIANLSKKISHLPYPIDYLYGDLSWYKNDVGNIFVYFNGWSEYHFKICCNKRQRHFFERFLEDYKAFKVSQKGEEKLSGSLITLRSAQLLWQQGE…			WP_084227262.1 [§]	MMNWQQIFVVLMSQSDRVQTSIYFPKDIHEALVRWAEEEDRPISNLVVRLVSKAVEEREKKQNPPQ	MSQSDRVQTSIYFPKDIHEALVRWAEEEDRPISNLVVRLVSKAVEEREKKQNPPQ	Arc_2	Nostoc sp. KVJ20	1060048798	32773	9132
WP_096566883.1	MSRNSKKDFKSPILRTIRCHLYASEDVLRKVWEEMTQKNTPLIVQLLKSVSEQPEFEANKENGKITKKEITELRKSLTQDSDLDKQSGRLRSSADTFVTEVYSSWLTLYQKRKSQKERKEYFLNNILKSDFELVEESNCDLQTIRFKAQEILSQPEKLLQQIIIENGNKAEINSSRKKGIKNSNNQNSNTKENANEGNSKTLTDILYEIHKKTRDIVTQCAVAYLIKNYNQVSELEEDIQKLKKRRSQKEIEIKRLEKQIKNNQLPNGRDISGKTYIQALDNLINQVPNDNEEYANWLACLSKKISALPYPIDYLYGDLSWYKNEEEKIFVYFNGWADYHFQIHCNKRQRHFFERFLEDHEAFKKNEKSEEKLSGGLITLRSAQLLWQQGEGKGEPWKV…			WP_096566881.1	MMNWRQIFLELMSQSDRVQTSVYFPKDIHEALVRWAEDEDRPISNLVVRIVTKAVEEREKQQNPPQ		Arc_2	Scytonema sp. NIES-4073	1248067950	7132747	7106143
BAY94246.1	MSRDRQKKSTSPIHRTIRCHLHASEDVLRKVWEEMTQKNTPLIVQLLKSVSEQPEFETNQEKGTISKKEITKLRKALTNDSDLQQQSGRLGSSADSLVTEVYTSWLTLSQKIKKQKEGKEYFLNNILKSDVELVQESNCDLQTIRCKAQDILSQPKEFLEQITNHDAVLNQTKSARKKVQNSSNEINASKQRENSDYQENVDKNIPETLTEILYKIHKITQDILTQCAVAYLIKNHNQVSDLEEDIKKLKKRRTEKQVQIKRLEEQIQKNKLPNGRDITGERYNHAFDNLINQVPQNNEEFAEWIASLLNKVSDLPYPIDYLYSDLTWYKNEQRKICVYFNGWAKFHFQICCNKRQLHFFKRFLEDYKALKESEKGEIKLSGSLVTLRSVQLLWQQGEG…			BAY94247.1	MSQSDRVQTSIYFPKEIHEALVRWAQEEDRPISNLVVRIVSKAVEEREKQNPPQ		Arc_2	Fremyella diplosiphon NIES-3275_(1)	1210168952	7991159	8001403
WP_103125278.1 [§]	MTQKNTPLIVQLLKLVSEQPEFEANKENGTITKKEITELRKPLTDDSDFQEQSGRLCSSADSLVKEVYSSWLKLYQQRKKQKEGKEYFLNNILKSDAELVQESQCNLQTIREKAQEILNNPEKFSEQVTNNQNVKQKKSLRKKSNNDNKEIKQSKNQAYKENEDESSPNTLTDILYKIHREAQDILTRCAVSYLIKNNNKVSDIEEDITQLEKRRIQKQVEIKRLEEQLKNSKLPKGRDITGTKSSQAFNNLINQIPKDDEEFAEWVATFLRKISKIPYPIDYGSSDLSWGKDKKGNIFVYFNGWAKYHFQICCNKRQLHFFERFLEDYKAFKASEKGEEKLSGSLVTLRSAQLLWQQGEGKGEPWKVNKLALHCTYDARLCTAEGTEEVRQEKTDKAQ…	MSAIYRTIRCYLYASEDILRKVWEEMTQKNTPLIVQLLKLVSEQPEFEANKENGTITKKEITELRKPLTDDSDFQEQSGRLCSSADSLVKEVYSSWLKLYQQRKKQKEGKEYFLNNILKSDAELVQESQCNLQTIREKAQEILNNPEKFSEQVTNNQNVKQKKSLRKKSNNDNKEIKQSKNQAYKENEDESSPNTLTDILYKIHREAQDILTRCAVSYLIKNNNKVSDIEEDITQLEKRRIQKQVEIKRLEEQLKNSKLPKGRDITGTKSSQAFNNLINQIPKDDEEFAEWVATFLRKISKIPYPIDYGSSDLSWGKDKKGNIFVYFNGWAKYHFQICCNKRQLHFFERFLEDYKAFKASEKGEEKLSGSLVTLRSAQLLWQQGEGKGEPWKVNKLALH…		WP_103125279.1	MSQSDRVQTSIYFPKDIHEALVRWAQEEDRPISNLVVRIVSKAVEEREKQNPPQ		Arc_2	Nostoc cycadae WK-1	1334984313	269329	299908
BAY18180.1	MTRYCQNNSTQPILRTISCYLSGREEALRKAWEETAQVNTPLIVDLIKAVPEQPEFETHKETGTITKKKIKELRQSLTQDSDRTYSSADSLVKEVYASWLKLYQTRKIQKEGKEYFLKNILKSDAELVEKSNCELHTIRCKAKEILSQVEEFIDKINNSELQITQTRSAKKKNNQNNNSINTILNKLFSKKINKSVKQSLNYTLYEIHRESSDSLTQCAVAYLIKNGNKVNEAEENLVQLNKRRAAKEVEIKRLETQIQNTRLPNGRDITGAKSSQAFNNLINQVPNDDEEFAEWTATFLKKISNLPYPINYLYGDLTWYKNEK		reduced cas12k	BAY18181.1	MMDWRQILLELMSQSDRVQTSIYFPKEIHEALVRWAEEEDRPISNLVVRIVSKAVEERNKQQNPPQK		Arc_2	Anabaenopsis circularis NIES-21	1210095109	4668763	4698775
WP_096573641.1	MSRDRQKKSTSPIHRTIRCHLHASEDVLRKVWEEMTQKNTPLIVQLLKSVSEQPEFEANQEKGTISKKEITKLRKALTNDSDIQQQSGRLGSSADSLVTEVYTSWLTLSQKIKKQKEGKEYFLNNILKSDVELVEESNCDLQTIRCKAQDILSQPKEFLEKIINNDAVLNQTKSARKKVQNSSNEINASKQSENSDLKENVDKNIPQTLTEILYKIHKITQDILTQCAVAYLIKNHNQVSDIEEDIKNLKKRRTEKQVQIKRLEEQIHNKKLPNGRDITGERYNQAFDNLINQVPQDNEEFAEWIASLSTKVSHLPYPIDYLYSDLTWYKNEQEKICVYFNGWAKFHFQICCNKRQLHFFKSFLEDYKALKESEKGETKLSGSLVTLRSVQLLWQQGEG…			WP_010996845.1	MSQSDRVQTSIYFPKDIHDALVRWAQEEDRPISNLVVRIVSKAVEEREKQNPPQ		Arc_2	Tolypothrix tenuis PCC 7101_(2)	1248082491	441124	458067
WP_118170709.1	MSQITIQCLLVALESSRQQLWKLMAELNTPLINELLRQVSQHPEFETWRQKGKHPTSIVKGLCQPLKTDPRFIGQPGRFYTSAIALVNYIYKSWFALMKRSQFQLEGKIRWLEMLNSDVELLESSGVSLDSLRTKAAEILAQFSSLNTAETPSTNVKKAKKRKKAQNSDSDRNLSKNLFETYRNTEDNLTRCAISYLLKNGCKINDKEEDAKKFAQRRRKLEIQIERIREQLETRIPKGRDLTVIKWLETIVVATHTVPTNEAEAKSWQDSLLRQSSKVPFPVAYESNEDMTWFKNQFGRICVKFNGLSEHSFQVYCDSRHLHWFQRFLEDQQIKKNSKNQHSSSLFTLRSGRIAWQEEEGKGDPWNVNRLTLYCSVDTRLWTTEGTNQVREEKAEEIA…			WP_118170712.1	MQETFFTSKEAAEITGCTLRQLQYWRERGVIVPVISDTGTGRSIYYSKSNLLELAAMSYWLSVGLSFDIASTTLKKLKDQEPELFTSGKGKRFMLLSQAHERSLELVEFDRKKAIASLDEGKPVIPVWLDVIYSRLELKLSNKKS		CvkR	Nostoc sphaeroides CHAB 2801	1473732401	6460765	6478175
WP_094340324.1	MSQITIQCRLVASESSRHQLWKLMAELNTPLINELLHRVNQHPEFETWRQKGKHPTSVVKELCEPLKTDSRFIGQPGRFYTSAIALVNYIYKSWFALMKRSQFQLEGKNRWLQMLNSDVELIESSGVSLDSLRTKAAEILAQFASLNTAETPSTNVKKAKKRKKAQNSDSDRNLSKNLFESYPKTEDNLTRCAISYLLKNGCKINDKEEDAKKFVQRRRKLEIQIERIREQLETRTPKGRDLTATKWLATLFTATHNVPTNEAEAKSWQDSLLRQFSKVPFPVAYESNEDMTWFKNQFGRICVKFNGLSEHSFQVYCDSRQLHWFQRFLEDQQIKKNSKNQHSSSLFTLRSGRLAWQEEEGKGDPWKANHLTLYCSVDTRLWTTEGTNQVREEKAEEIA…			WP_094340322.1	MQETFFTSKEAAEITGCTLRQLQYWRERGVIVPVISDTGIGRSIYYSKSNLLELAAMSYWLSVGLSFDIASTTLKKLKDQEPELFTSGKGKRFMLLSQAQERSLELVEFDRKKAIASLDAGKPVIPVWLDEIYQRLAVKLDK		CvkR	Nostoc sp. 'Peltigera membranacea cyanobiont' 232_(1)	1231446969	100761	82183
BAY94972.1 [§]	MLNIYAIIKHMCFIDERMSQITIQCRLVASESTRQQLWKLMAEKNTSLINELLVQVAQNPEFETWRQKGKHPSSIVKELCQPLKTDPRFIGQPARFYTSAIATVNYIYKSWFALIKRSHFQLEGKIRWWEMLKSDTELVELSGMTIESLRSKAAEILAQFTLKSDTVEAKPATENKRKKTKKSKASDSDRSMSKTLFEAYHDTKDILTSCAISYLLKNGCKINDKEEDTQKFAKRRRKLEIQIERLREQLEARIPKGRDLTDAKWLETLLLATRNVPKSELEAKSWQDDLLKKSSKLPFPVGYESNEDMTWFWQFSLYNIAINLRFFWLWIYIDYLIAIVFLRDVLQIEKQWLHNLEINNTSLLIKLWNLALELNCLASILFLHESLHKYKRRLCVQFN…	MSQITIQCRLVASESTRQQLWKLMAEKNTSLINELLVQVAQNPEFETWRQKGKHPSSIVKELCQPLKTDPRFIGQPARFYTSAIATVNYIYKSWFALIKRSHFQLEGKIRWWEMLKSDTELVELSGMTIESLRSKAAEILAQFTLKSDTVEAKPATENKRKKTKKSKASDSDRSMSKTLFEAYHDTKDILTSCAISYLLKNGCKINDKEEDTQKFAKRRRKLEIQIERLREQLEARIPKGRDLTDAKWLETLLLATRNVPKSELEAKSWQDDLLKKSSKLPFPVGYESNEDMTWFWQFSLYNIAINLRFFWLWIYIDYLIAIVFLRDVLQIEKQWLHNLEINNTSLLIKLWNLALELNCLASILFLHESLHKYKRRLCVQFNGLSKHTFKVYCDFRDLH…		BAY94971.1	MQETFFTSKQAAEITGCTLRQLQYWREKGVVVPVIGETGTGRSIYYSKPNLMELAAMLYFLSMGLSFDIASTTLKTLKYKEPELFESGKGSRWMLLWQGHKRSLNLIVYDREQAIASLDEGKPVIPVWLDVIYQQLINKLAG		CvkR	Fremyella diplosiphon NIES-3275_(2)	1210168952	8872961	8835327
WP_099067416.1	MSQITIQCRLVGSESTRQQLWKLMAEKNTPLINELLLKVAQQPEFESWRQKGKHPAKIVKELCEPLKTDPRFIGQPGRFYTSAIALVNYIYKSWLALMKRSQSQLEGKMRWLEMLKSDAELVEASGVTLENLRTKAAEILAQLAPQSDTVEAKSPKGNKRKKTKKSKKSDGDCAERTLRERSISQILFEAYRNTEETLTRCAIGYLLKNGCKISNQDEDADKFAKRRRKLEIQIERLKQQLEARIPKGRDLTDAKWLETLLLVTNNAPENEAEAKFWQDSLLKQSSKLPFPVAYETNEDMTWFKNERGRICVKFNGLSEHSFQVYCDSRHLHWFQRFLEDQQIKHNSKNQHSSSLFTLRSGRIAWQEGEGKGDHWKVNRLILYCSVDTRLWTAEGTNLI…			WP_099067417.1	MQETFFTSKQAAEITGCTLRQLQYWREKGVVVPVIGETGTGRSIYYSKPNLMELAAMLYFLSMGLSFDIASTTLKTLRDKEPELFEFGKGSRWMILFEGHKRSLNLVVYDREQAIASLDEGKPVIPVWLDVIHQQLTKKLA		CvkR	Nostoc linckia z1	1268872875	39159	66724
BBD58003.1	MSIITIQCRLVAEEETLRQLWELMTDKNTPLVNELLAQVGKHPDFETWLEKGKIPTELLKTLVNSLKTQERFVGQPGRFYTSAIALVDYVYKSWFALQKRRKRQIEGKERWLTILKSDIQIEQESQSTLNVIRTKATEILTKFTPQSEQNHNQRKSKRTKKKSTNSKKSSLFQILLNTYEETQDTLTRCALAYLLKNNCQISELDEDPEEFTRKKRKKEIEIQRLKDQLQSRIPKGRDLTGEEWLETLELARANVPQNEKEAKAWQAALLRKSADVPFPVAYESNEDMTWWQNDKGRLFVRFNGLGKLTFEIYCDKRHLHYFKRFLEDQEIKRNSKNQYSSSLFTLRSGRLSWRPGEEKGEPWKVNQLHLHCALATRMWTTEGTQQVVNEKTTKITKTL…			BBD58004.1	MAKETREVRGRLPKNLKIAFEIACARLEVTQTAALEEAIRDWLKKKESSDKQS		Arc_1	Nostoc sp. HK-01	1373819911	924438	953232
GCL44115.1	MSVITIQCRLVADESSLRQLWELMTEKNTPFINEILIQIGKHSEFETWLEKGSIPAELLKKLGNSLKTQELFTGQPGRFYTSGITLVDYLYKSWFALQKRRKNQIEGKQRWLKMLKSDQELEQESECSLEVIRTKAAELLTKFALQSDENDHQKKGKKTKKAPKYKTSSIFKILLNTYEDAEDPFTRCALAYLLKNNCQISEVDENPEEFTRNKRRKEIEIERLKDQIQSRIPKGRDLTGEEWLETLKIATFNVPQNENEAKAWQAALLRKTANVPFPVAYESNEDMTWLRNDNNRLFVRFNGLGKLTFEIYCDKRHLHYFQRFLEDQEIKRNSKNQHSSSLFTLRSGRISWLPSEEKGEHWKVNQLNFYCSLDTRMMTCEGTKEVVEEKVTKITEILT…			GCL44114.1	MTEETREVRGRVPKDIKIAFEIACARLEVTQTAALAEAIKDWLQKKDSPSGGKSQGS		Arc_1	Dolichospermum planctonicum NIES-80	1593815924	9250	NA
AFY45233.1	MSVITIQCRLVAEEDILRQLWELMADKNTPLINELLAQVGKHPEFETWLDKGRIPTKLLKTLVNSFKTQERFADQPGRFYTSAIALVDYVYKSWFALQKRRKRQIEGKERWLTILKSDLQLEQESQCSLSAIRTKANEILTQFTPQSEQNKNQRKGKKTKKSTKSEKSSLFQILLNTYEQTQNPLTRCAIAYLLKNNCQISELDEDSEEFTKNRRKKEIEIERLKNQLQSRIPKGRDLTGEEWLKTLEISTANVPQNENEAKAWQAALLRKSADVPFPVAYESNEDMTWLQNDKGRLFVRFNGLGKLTFEIYCDKRHLHYFKRFLEDQELKRNHKNQYSSSLFTLRSGRLAWSPGEEKGEPWKVNQLHLYCTLDTRMWTIEGTQQVVDEKSTKINETLT…			AFY45234.1	MAEETREVRGRLPKDLKIAFEIACARLELTQTAALEEAIKEWLKKHESTSSDK		Arc_1	Nostoc sp. PCC 7107	427357970	5473874	5501374
BAZ48772.1	MSVITIQCRLVAEEETLSQLWELMADKNTPLINELLAQVGKHPDFETWLEQGKIPTELLKTLVNSLKTQERFAGQPGRFYTSAIAIVDYVYKSWFALQKRRKHQIEGKERWLTILKSDQQLEQESQCSLNVIRTKAIEILSQFTPQSDQNKNQRKSKKTKKSAKLHKSSLFQILLNTYEQTQDPLTRCAVAYLLKNNCQISELHEDPEKFTRNRRKKEIEIERLKDQLQGRLPKGRDLTGEEWLETLEIATDNVPQNENEAKAWQAALLRKSAEVPFPVAYESNEDMTWLKNDKGRLFVRFNGLGKLTFEIYCDKRHLHYFQRFLEDQEIKRNSKNQYSSSLFTLRSGRLAWLPGEEKGEPWKVNQLHLYCALDTRMWTTEGTQKVINEKSIKITETLT…			BAZ48771.1	MAEETREVRGRLPKDLKIAFEIACARLEVTQTAALEEAIRDWLKKKESSDKQS		Arc_1	Nostoc sp. NIES-4103_(1)	1210228378	1685771	1655678
WP_104387148.1	MSQITIQCRLLASESTRQQLWQLMAEKNTPLINELLMQMGKHPEFETWRQKGKHPTGVVKELCEPLKTDPRFMGQPARFYTSATASVNYIYKSWFALMKRFQSQLDGKLRWLEMLNSDTELEAASGVSLDVLQTKSAEILAQFAAQNPAETQPAKGKKGKKSPTSDSERNLSKNLFDAYSNTEDNLTRCAISYLLKNGCKISNKAENTDKFAQRRRKVEIQIQRLTEKLAARIPKGRDLTDTLRLETLFNATQTVPENETEAKLWQNILLRKSSQVPFPVAYETNEDLVWFKNQFGRICVKFSGLSEHTFQIYCDSRQLHWFQRFLEDQQIKKDSKNQHSSALFTLRSGRISWQEGQGKGEPWNIHHLTLYCSVDTRLWTEEGTNLVKEEKAEEIAKTI…			WP_104387113.1	MQETFFTSKEAAQITGCTLRQIQYWREKGIVVPVISETGTGRSIYYSRSNLVELAALVYWLSTGISFDVACFILKQLKEQEPELFISGHGKRFMLLLSQDDSLSLVEFDRKMAIASLDEGKAVIPVWLDVIYQGLASKLPK		CvkR	Cuspidothrix issatschenkoi CHARLIE-1	1347797356	15134	3579
WP_127054896.1	MSQITIQCRLVASESTRQQLWQLMAEKNTPLINELLSQIGKHAEFETWRQKGKHPTGIVKELCEPLKTDPRFMGQPARFYTSATASVNYIYKSWFALMKRFQSQLDGKLRWLEMLNSDAELVEASGVSLDVLQTKSAQILAQFAPQNPAETQPAKGKKTKKGKKSPTSDSERNLSKNLFDAYSNTEDNLTRCAISYLLKNGCKISNKAENPDNFVQRRRKVEIQIQRLTEKLAARIPKGRDLTNTIRLETLFNATQTVPENETEAKFWQNILLRKSSQLPFPVAYETNEDLVWFKNQFGRICVKFSGLSEHTFQIYCDSRQLQWFQRFLEDQQIKKNSKNQHSSALFTLRSGRISWQEEQGKGEPWNIHHLTLYCSVDTRLWTEEGTNLVKEEKAEEIA…			WP_127054897.1	MQETQKTQETFFTSKEAAQLTGCTLRQIQYWREKGIVVPVISDTGTGRSIYYSRSNLVELAAMVYWLSTGISFDIACFILKQLKEQEPELFISGRGKRFMLLLSQDDSLSLVEFDKKRAIASLDEGKAVIPVWLDVIYQGLAKKLAD		CvkR	Trichormus variabilis SAG 1403-4b	1547455574	231349	243974
WP_053540473.1	MSQITIQCRLVASESTRQQLWQLTAEKNTPLINELLSQIGKHPEFETWRQQGKHPTGIVKELCEPLKTDPRFIGQPARFYTSATASVNYIYKSWFALMKRFQSQLDGKLRWLEMLNSDTELVEASGVSLDILQTKSAEILAQFAPQNPAETQPAKGKKGKKSPNSDSDRNLSKNLFDGYSNTEDNLTRCAISYLLKNGCKISNKAENTDKFAQRRHKVEIQIQRLTEKLAARIPKGRDLTDTIRLETLFNATQTVPENETEAKFWQNILLRKSSQVPFPVAYETNEDMTWLKNQFGRICVKFNGLSEHTFQIYCDSRQLHWFQRFLEDQQIKKDSKNQHSSALFTLRSGRISWQEEEDKGEPWDVNHLTLYCSVYTRLWTEEGTNLVKEEKAEEIAKTI…			WP_053540472.1	MQEKFFTSKEAAQITGCTLRQIQYWREKGIVVPVIGDTGTGRSIYYSRSNLVELAALVYWLSTGISFDIACETLKQLKEQEPELFISGQGKRFMLLLSQDDSLSLVEFDRKRAIASLDEGKAVIPVWLDVIYQGLASKLPR		CvkR	Anabaena sp. WA102	924658474	4707906	4698900
WP_008276596.1	MSQITIQCRLVAKEATRQTLWQLMAELNTPFINELLQQVAQYPDFEQWRQRGRLTAKVIEQLGNELKKDPRFLGQPARFYTSGISLVEYIFKSWLKLQQRLQRKLDGKRRWLEVLKSDEQLIKDSQTDLETIRQKATEILQSYEGTERLFNSLFQAYRDEQNILTQTALNYLLKNRCQLPKKPEDAKKFAKRRRKVEITIKRLQKQINGRLPQGRDLTNDNWLETLNLACDTDPKDVEQSRTWQDKLLKKSQSIPFPINYETNEDLTWSKNEKGRFCVQFNGISDLKFEIYCDQRQLKWIQRFYEDQQVKKDGKDQHSSGLFTLRSGRILWQEGKGKGELWDIHRLTLQCTLETRCWTHEGTEQVKQEKADEIAGILTRMNEKGDLTKNQKAFVRRKQS…			WP_008276597.1	MGETFFTSKDAAKITGCTLRQLQYWREKGVIVPIVSATGTGRSVYYSRSELVELAVMVYLLSVGLTFESASGVLQQLREIEPNFAKENSQRRLMLVFDSSEGILKLKDFERESAIAFLDQGLPVIPVWLDGIYQKLDNS		CvkR	Crocosphaera chwakensis CCY0110	126659126	12217	23546
ACB53128.1 and ACB53129.1 [#]	2 Proteins: MSQITIQCRLVAKEPIRHTLWRLMTDLNTPFINELLQKVAQHPDFEKWKQ; MLKRLQEQINSRLPQGRDVTNENWLETLKIACCTDPENIEEARSWQDNLLTKSSSIPFPINYETNEDLTWSKNEKGRLCVQFNGISDLKFEIYCGNRQLKWFQRFYEDQQIKKSSKNQHSSALFTLRSGRILWQEETGKSQPWNVHRLTLQCTLDTRLWTQERTEEVKQEKAEEIAKVLTSMNEKGDLTKNQQAFIKRKQSTLDRLENPFPRPSQPLYQGKSNILVGVSMELKKPATIAVIDGMTRKVLTYRNIKQLLGKNYPLLNRQRRQKQLQSHQRNVAQQKEAFNQFGDSELGQHIDRLLAKAIISIAQEYQAGSIVVPKLKDIREAIQSE…		reduced cas12k	ACB53130.1	MGEIFFTSKDAAKITGCTLRQLQYWREKGVIVPMVSATGTGRSVYYSRSELVELAVMVNLLSVGLTFESASGVLQQLREIEPNFAEEKSQRRLMLVFDTSEGMLRLKDFERESAIAFLDQGFPVIPVWVDEIYQKLDAQLLN		CvkR	Crocosphaera subtropica ATCC 51142	171696371	3921344	3934593
QFS48942.1	MSVITIQCRLVAEEGTLRQLWEWLKNDKGRLFVRFNGLGKLTFEIYCDKRHLQYFQRFLEDQEIKRNSKNQHSSSLFTLRSGRLAWLPGEEKGEVWKVNQLNLYCSLDTRMWTTEGTQQVVEEKVTRITNTLTKVKQKDDLKDEQQAFITRQQSTLDRINNPFPRPSKPNYQGQPSILVGVSFGLKKPVTVAVVDVVKNEVLAYRSVKQLLGENYNLLNRQRQQQQRLSHERHKAQKQNAPNSFGESELGQYIDRLLADAIIAIAKTYQADSIVIPKLRDMREQISSEVQSRAEKKCPGYKEAQQKYAKEYRMSIHRWSYGRLIDSIKSQAVKVGISTEIGTQPIKGSPQEKAGNLAVFAYQERQAT		reduced cas12k	QFS48943.1	MAEETREVRGRLPKDLKIAFEIACARLELTQTAALEEAIKEWLKKHESTSGDK		Arc_1	Nostoc sphaeroides CCNUC1_(1)	1770420796	5925732	5948831
BAY20677.1	MSVITIQCRLIAHVATLRYLWKLMAEKNTPLINELLEQVAEHPNFEAWLKKGEVSKTAIKTICNSLKTQERFNNQPGRFYTSAVTLVHEVYKSWFALQQRRQRQINGKERWLNMLKSDIELQQESQCDLNVIRAKATEILNKFNAKFSQKKKYKSKKKANNTKNKNKEFLNNTLFSALFDMYDKTEDCLSKCALAYLLKNNCEVNELDEDQEKYAKNKRQKEIEIERLKKQIISRKPKGRDITAEKWLSTLEKATNQVSQNEDEAKSWQASLLRRDSCMPYPIDYDSDDLEWRVNSLAEKNNILEQSKYDVDNEAYKDVNWSDIKNKEGYILVKFNGLKEIIKHPEFYVGCDSRQLDYFQRFCQDWKIWNENQETYSSGLFLLRSARLLWQERKGKGDP…			BAY20678.1	MSEETREVRGRLPKDLKIAFEIACARLELTQTAALEEAVRDWLRKKESSEKQRQQE		Arc_1	Calothrix sp. NIES-2100_(1)	1210101130	538981	567965
BAT55382.1	MSVITIQCRLVAEEDTLRQVWELMTDKNTPLVNELLAQVGKHPEFETWLEKGKIPTEFLKTLVNSLKNQERFSDQPGRFYTSAIALVDYVYKSWFALQKRRKRQIEGKERWLIILKSDLQLEQESQCSLNVIRTEANEILAKFTPQSDQNKNQRKSKRTRKSAKLQTPSLFQNLLNTYEQTQETLTRCAIAYLLKNNCQISERDEDPEEFNRNRRKKEIEIERLKDQLQSRIPKGRDLTGEEWLKTLEIATTNVPQNENEAKAWQAALLRKPADVPFPVAYESNEDMTWLQNDKGRLFVRFNGLGKLTFEIYCDKRHLHYFKRFLEDQELKRNSKNQHSSSLFTLRSGRIAWSLGEEKGEPWKVNKLHLYCTLDTRMWTIEGTQQVVSEKTTKITETLN…			BAT55383.1	MAEETREVRGRLPKDLKIAFEIACARLEVTQTAALEEAIRDWLKKIESSEQQN		Arc_1	Nostoc sp. NIES-3756	953508392	5091349	5113667
OUC12050.1	MSQITIQCRLVAPPTARQHLWTLAAEKNTPLINTLIQEVANHEEFETWRLKGKHPTKIVSEICRRLRTEAPFSGQPARFYTSAEKTVNYIFKSWFTLQSRLQRQLSRKQIWLSILKSDPELVELCGHPLETIQNKATQLLTQIEKTLADSNPEDPQSPCTNDLIRAQLFKKYHGAKTPLIRCSIAYLIKNGGKLPKSPEIPHKFAQRRRKAEIQVQRLQDQLEGRLPKGRDLTGQAWLSTLITATSTVPKDNHEQKQWNDRLLAKPCTTPFPILFETNEDLNWSKNHTGRICVRFNGLSEHTFQVYCDQRQLPWFQRFLEDQQTKHTSKNQHSSALFTLRSAHLAWQETHSNGAGWDNHYITLYCTVDVRLWTAEGTEEVHQEKAVDIAKQLTYLDQKE…			NA	NA			Alkalinema sp. CACIAM 70d	1194458369	NA	25653
WP_017296743.1	MAQITIQCSLVASEATRQYLWHLMADIYTPFINEMLVRIGQHPNFEEWNQKGKIPADVFEDLRKALKEDPAFRGIPGRWYHAGRDLVKRIYKSWLTKRRRLYSQLAGQTHWLTILQSDDELIAACNQDLGVIRAEAAALLVKAEGAAPPSPSAKKSKKSPCPQKKAQKEKSAQPSKSLYPWLFEAYKTAETDLSKCAIAYLLKHNCQIPTKAEDAKKFQKRRRKAEIRVERIIEQLARTRLPKGRDLTDEKWLDTLKMAVQQVPKDEAEAAAWQADLLTDSSPLPFPIAYETNEDLKWSQNAKGRLCVSFNGLAEHSFEIHCDIRQLHWFQRFLDDQTIKKQGRKSHSAGALTLRSGRISWRLDAGKGNPWDRNRLVLFCSVDTLLWTKEGTEKASQEK…			NA	NA			Nodosilinea nodulosa PCC 7104	482909171	323977	NA
WP_015184614.1	MSQITIQCRLVANVSTRHQIWTLMAERNTPLINELLEQIGQHPDFETWRQKRKIPAGIIKQLCEPLRTDSRFIGQPGRFYASASALVDYIYKSWLKVQQRLQRKLEGQMRWLGMLKSDEELVNQSGCTLEVIRTKASEILVPLTSKNESPQPTQTKGKKSKKPQDLGSNRSISKTLFQVYDDIEDLLTKNAICYLLKNGCKIPDQEEDKEKFAKRRRKTEIKISRLEEQLASRIPKGRNLTGEKWLETLIAATSTVPENESQARSWQDRLLTKPQSVPFPVTYESNEDLTWSKNSKGRLCVKFNGLSEHTFQIYCDQRQLKWFQRFLEDQQIKRESKDQHSSSLFTLRSGQIAWALGKGKGDAWNIHHLTLYCTLDTRLWTAEGTEQVRQEKADDIAKT…			WP_015184615.1	MQETFFTSKQAAKITGCTLRQLQYWREKGVVVPVISGTGTGRSLYYSRSDLVELAVMEYWLSVGLSFDLARQSLKMLKDKEPEFFNPEKARRWMLAWNSKMRSLKLLEFDLEDAIASLKSGQPVIPLWLDAIHEELTKRLVG		CvkR	Allocoleopsis franciscana PCC 7113_(1)	428308377	5617805	5636064
WP_072619878.1	MSQITIQCRLVASEATRQVLWTLMAERNTPLINELLAQMAQHPDLEEWRQKGKPTPGVVKKLCDPLRQDPRFMGQPGRFYSSAIALVEYIYKSWLKLQQRLQRKLEGQQRWLGMLKSDPELCEENHCTLDTLRDKAAEILASLESPQPKQGKVKTKKAKAQSSPRQSLFEMHDGAEDGFVKSAIAYLLKNGGKLPTHEEDPKKFAKRRRKAEVKVERLIHQITASLPKGRDLTGERWLETLLTASYTAPKDAQQTKVWQSILLTKTKAVPYPINYETNEDLTWSKNEKGRLCVRFNGLSEHTFQIYCDQRQLKWFQRFYEDQEVKRTSKNQHSTSLFTLRSGRIVWQESDRNDKPWTANHITLCCTLDTRLWSAEGTEEVRTEKAIDIAKTLTNMNEKG…			WP_072619877.1	MEQPFFSSREAADITGCTLRQLQYWREKEVVIPTINATGTGRSIYYSQANLVELSVMAYWLSLGLTFEVAHESLMKLRAIEPRFVEPPIARRFMLKWEEMRGKLELVEFDREGAIASLDAGQPVIPVWLEQIYSKLSNKISPN		CvkR	Spirulina major PCC 6313	1119705201	968324	951238
WP_146294649.1	MSQITIQCRLVASEDTRHQLWQLMAQQNTPLINELLKQVAEHPEFETWRQKGKLPGGIVSQLCKPLKEDSRFIGQPARFYTSATKLVEYIYQSWLALQQRLQWRLNGQKRWLEILKSDQELCTQAECSLKTLRHQASEILASLQPSTSKSKKKSKKQKNSYGKSLFDAHDNAEDSLTRSAIAYLLKNNCKLPKEEEDPEKFAQRRRKAEIKVERLTKQIESSLPKGRDLTGEQWLETLLTAANTVPKDKEQFKSWQNILLTKPKSVPFPISYETNEDLTWSKNEKGRLCVRFSGLSKQTFQIYCDQRQLKWFQRFYEDQETKRASKKHHSSSLFTLRSARILWQEGTAKGQPWQINYLTLQCTVDTRLWTAEGTEQVKQEKSDEITKILTNMEEKDNLT…			WP_146294650.1	MNKQFFTSREAAQITGCSLRQLQYWREKEVVVPTIAGTGTGRSVYYSYSELVELKLMESWLAIGFSFDRSRMLLDKLRFYKDKFDYLNPETTDRVMFYWNPDWERLLLDPFERDRAIECLDQGLAVIPLWFDQIHHQLRLKLKYS		CvkR	Euhalothece natronophila Z-M001	1721887002	707587	963492
BAZ36934.1	MSQITIMCRLVANESTRQQLWQLMAELNTPLINELLVLISQHQDFETWQQKGKIPAGTVKQLCESLKTDPGFAGQPARFYASAIATVSYVYKAWMKVQKRLKSQLESKARWLSMLQSDEELIAIAGVDLDGLRNQARLILQQFAPEPSPQEDLQANKKQPKTEKSLSQTLLDTYESSEDILTRCAISYLLKNGCKVYEKPENSQKFSKHKDKLKVQIQRLIQKLEGRVPQGRNLTDTEWLETLILATEKIPQDEAEAKSWQDSLLKKSSSVIFPVSYESNEDMTWFRNQKGRICIKFNGISEHTFEIYCDSRQLHWFERFLSDQETKKNSKNQHSSALFTLRSARIGWHEQEIKNKQICRRKPTVNPWDIYHLTLYCTVDTRLWTAEGTAVVAAEKAEE…			BAZ36935.1	MQNAFFTSKQAAEITGCTLRQLQYWREKGVIVPTISDTGTGRSVYYSHSEVMELAVMEYCLEVGLNFEVAAATVKRLKEEKRLVVGRDEKAPQRFMLWWDRKMGKLELVEFDIKKAIALLEQGQSITPLWLDAIDSRIRYRTPT		CvkR	Calothrix sp. NIES-4101	1210217881	23671	46071
WP_019497312.1	MSIITIQCRLVANDRTLQHLWELMAEKNTPLISELLEQLGKHPDFETWLKNGKVPKDTIKILCDSLKTQSRFAGQPGRFYTSAISQVKEIYKSWLTLQKRRQRQIEGKQRWLGMLKSDVELQEESNCSLEKIRAKGTEILAEFVSKFTKDTTKKSKTKIKSTKKSNKKTKKDTEESNSTLFQALCDIYDKTEDTLSKCAIIYLLKNNCQVIDTEENPDTFLKRKRAKEIEIKRLQDQIVGRIPKGRDLTDKKWLDTIKLASSQVPQDENEAKSWQNQLLKTSSSVPYSVDYETNTDIKWVKHNNGSIFVNFNGLGEHQFEVYCDSRQLPYFQRFCEDMQIWHNDEEKYSSALFMLRSARLVWLEKKGRGKPWNVNYLYLHCSLDTSLWTAEGTEQIRIN…			WP_019497311.1 [§]	MQKLSPDKDFGAGMAEETREVRGRIPKDLKIAFEIACARLEVTQTAAIEEAIKDWLKKKESELAPND	MAEETREVRGRIPKDLKIAFEIACARLEVTQTAAIEEAIKDWLKKKESELAPND	Arc_1	Calothrix sp. PCC 7103	485067392	722827	700370
WP_152590046.1	MSVITIQCRLVASEDTRRYLWQLMAEKNTPLINELLEQVRMHPDMEEWLKKGKLPNGVIKPLCDSLSTQERFVNQPKRFYKSAIEVVEYIYKSWLALQKERQQKIDKKEHWLNMLKSDVELEQESNFSLKIIRAKAIKILPQYIAKVEEIHKQNITNKNVNKRKKSKNNNYTLFDILFKAYDQAKIPLNRCAIAYVLKNNCQVSEEEEDPNRYALRRSKKLKEIERLKEQLKSRIPSGRDLTGQEWLQSLLVATTNVPESENQFKIWQKHLLQNPSSIPFPVQFTSNEDLIWSKNEKGRICVSFSGKEFNNPSFEIYCDNKQIHWFQRFLEDQSIKRNNKDQHSSSLFTLRSGRIAWQHNEGNDLPWNIHRLTLYCSVDTRLWTIEGTQEFRQEKVDEI…			NA	NA			Nostoc sphaeroides CCNUC1_(2)	1770774098	5037248	5011100
PZV06487.1	MSLITLQCRLVANEDTRRLLWLLMAKKYTPLINELLQKIAKHDSFDNWCQTGTISLVVVKEFCKELRQEARFTGQPGRFYTSAITLVHRIYKSWLALQVRLKRKIAGQTRWLAILQSDDELAVAIQSDLSTLQTKAREILAQIRPSTPADDEPQPKKARIRKQSTPKNKQQGASIFSVLFGLYEQTQNDVLTRCAIVYLLKNGCRVPDKPEDHKRFAKRRRKAEIRLERLMTQFQNSRLPSGRDLSDQTWLEALALATTQMPEDEKQAADWQASLLTKAKPLPFPVNYETNEDLHWFLNHKGRLCVRFNGISEHTFEIYCNTRQLHWFKRFLEDQEIKKTSKGQHSSGLFALRSGRIAWRAGFGKGDPWNQHHLELSCAVDTRLWTAAGTAQVCQEKAT…			NA	NA			Leptolyngbya sp. ULC077bin1	1405652045	4773	NA
WP_094343940.1	MSVITIQCRLVASEDTRRHLWQLMAEKNTPLINELLKQVRIHPDMEQWLKKGKLPDGVIKPLCDSLSTQECFVNQPKRFYKSAIEVVEYIYKSWLALQKERQQKIDKKEHWLNMLKSDIELEQESNFSLNIIRAKAIKVLAHYIAKVEENHKQDITNKNVNKRKKSKSKNNNYTLFDILFKAYDQAKVSLNRCAIAYLLKNNCQVSEEEEDPNRYALRRSKKLKEIERLKEQLKSRIPSGRDLTGQEWLQSLLVATTNVPESENQFKIWQKHLLQNSSSIPFPVQFTSNEDLIWSKNEKGRICVSFSGEEFNNHIFEIYCDKKQIYWFQRFLEDQSIKRNNKKQYSSSLFTLRSGRLAWQDNKGNDLPWKIHRLTLYCSVDTRLWTIEGTQEFRREKVD…			NA	NA			Nostoc sp. 'Peltigera membranacea cyanobiont' 232_(2)	1231447032	18664	NA
WP_106368686.1	MSVITIQCRLVAEEDFLRQLWELMAEKNTPLINELLAQLGKHPELETWLEKGKIPTELLKALGNALKTQEPFAGQPGRFYTSAIALVNYVYKSWFALQKRRKYQIEGKERWLKMLKSDLDLEQESQCSLDVIRIKATELLTKFTPQFDTNNKQRKGKKNKKASKTQKPSVFKVLLNTYEETQCLLTRCALAYLLKNNCQISELNENLEEFTRNRRKKEIEIERLKDQLQSRIPKGRDLKGEEWLKILKIATANVAQDENEAKAWQAALLRKTKNVPFPVDYESNEDMTWLKNDKNRLFVRFNGLGKLTFEIYCDKRHLPYFQRFLEDQEIKRNSKNQYSSSLFTLRSARISWLPGKEKGEAWKVNQLNLYCSLDTRMWTTEGTIQVVEEKVMAITETLT…			WP_199192150.1	MAEETREVRGRVPKDLKIAFEIACARLEVTQTAALEEAIRDWLQKKDSPAGGKLQRS		Arc_1	Chlorogloea sp. CCALA 695_(2)	1361175098	46345	28073
WP_099436544.1	MVQVTIQSRLIASADTRQSLWLLMSKKNTPLINEILTRIKHHPDFPQWREKGRLPKNFIAQQIQELKNDSRFQGQPSRFYASVGKIIDYIYKSWFKVQKSYKIQLEGNSRWLEMLKPDSLLIESFDGSMEALQNQAQQILDNIETTSTQEGIVDYLFQKYEKIENCRMKDAIVYLIKNGSRIPKNNIETTKKYKRIKRKLEIKIRKLKRQVEMSIPSGRDLEGEKWLHTLILASNTMPVDQSESDSWFSALKRNSPSIPYPIVYESNEDLTWCLNNQNRICIKFSGLSDHLFQIYCDSRQLAYFRRFYEDQELKKASKDQFSSALFTLRSAMIIWKEDDGKGESWDKHKLYLHCTFDTDYWTVEGTQVIAQKKQEEVLNLIDRMKEKTDLTDTQKAFIQ…			WP_099436545.1	MKQELFFSSKDISLITGCSLRQLQYWRDKEIIVPLIMATGTGKTIYYSFVELVEVSVMVYMLSVGLNLEMVQKILNDLREKEPSFINKDFKKRFMVIANDGTVELLPYQRERAIALLEEGKAIVPLWIDQIHQQLTEKVG		CvkR	Cyanobacterium aponinum IPPAS B-1201_(2)	1273038254	5678	20843
AUC60501.1 [§]	MLLYKYVLLNIIVDAMSLITIQCRLVASADTRQFLWMLMSQKNTPLINEIFMRIAEHPDFSVWKEKGKLPKNFLAQQIAELKEDKRFQGQPSRFYASVHKMIDYVYESWFTIQDKNKFRLQGHTRWLEMLKPDTEILQCFDGSWEKLQNQAKKILDEIDSTLSHTRIVDKLFKEYEATNDPRIQGAIVYLIKNGASIPDNKVETEKKYKKLKRKVEIQVHKLKKQIEISAPTGRDLNQQKWLDTLILASLASTTMPLNQAQCDRWFSALKKNSPSIPYPVIYETNEDLKWSLSDQNRLHVRFNGLSDHTFKIYCDSRQLPYFQRFYEDQELKKANKNQFSSALFTLRSAMIIWKEDDGKGELWDKHKLYLHCTLDTDYWTVEGTQVVAQRKQKEVLNII…	MSLITIQCRLVASADTRQFLWMLMSQKNTPLINEIFMRIAEHPDFSVWKEKGKLPKNFLAQQIAELKEDKRFQGQPSRFYASVHKMIDYVYESWFTIQDKNKFRLQGHTRWLEMLKPDTEILQCFDGSWEKLQNQAKKILDEIDSTLSHTRIVDKLFKEYEATNDPRIQGAIVYLIKNGASIPDNKVETEKKYKKLKRKVEIQVHKLKKQIEISAPTGRDLNQQKWLDTLILASLASTTMPLNQAQCDRWFSALKKNSPSIPYPVIYETNEDLKWSLSDQNRLHVRFNGLSDHTFKIYCDSRQLPYFQRFYEDQELKKANKNQFSSALFTLRSAMIIWKEDDGKGELWDKHKLYLHCTLDTDYWTVEGTQVVAQRKQKEVLNIIDGMKEKDDLRDTQKK…		AUC60500.1	MKQEVFFSSKDISKITGCSLRQLQYWRDKEVVVPFIGASGTGKTIYYSSVELVEVSVMVYLLSVGLNLEMVQKILNDLRAKEPDFTDSGCKKRFMVVAGDGTVDLLPYEQEGAIALLERGRGIIPLWIQTIHQNIQEYSLY		CvkR	Cyanobacterium sp. HL-69_(1)	1298149266	1001316	990918
BAQ64620.1 [§]	MLVKNCLSIIIIVQLEDNIFSINFIKTLTIRKTICYFKVMTIKTICCQLIAPEQTRQRLWQYMAEQYTPLMTELIRQVGEHPDLSQWQDKGKMPSNIVKDLCATLKQIRPFTGLPSNFYQSAINQVNYIFASWLASQHKLKLRLNGKRYYFSMLYSDQDLVKNSGHTLTEIRSQAQIILNQISNKKTEEKHKYLFQHHRESSNILGKTAITYLIKHNQKIPTEPEHRDKFEKLYRKTQIQIEKLEKQIEARLPKGRNLSEQQWLNTLITASQNVPKDENEAKLWQKYILTDSNSLPYPVSYETNENLVWSLDEQGRLNLRFNGLGKLTFKVYCDNRQLHYFQQFLQDQTIKKSGKNKHSSGLFLLRSAMLVWKPNESKGKSWNKNTLHLHCAIDTRLLT…	MTIKTICCQLIAPEQTRQRLWQYMAEQYTPLMTELIRQVGEHPDLSQWQDKGKMPSNIVKDLCATLKQIRPFTGLPSNFYQSAINQVNYIFASWLASQHKLKLRLNGKRYYFSMLYSDQDLVKNSGHTLTEIRSQAQIILNQISNKKTEEKHKYLFQHHRESSNILGKTAITYLIKHNQKIPTEPEHRDKFEKLYRKTQIQIEKLEKQIEARLPKGRNLSEQQWLNTLITASQNVPKDENEAKLWQKYILTDSNSLPYPVSYETNENLVWSLDEQGRLNLRFNGLGKLTFKVYCDNRQLHYFQQFLQDQTIKKSGKNKHSSGLFLLRSAMLVWKPNESKGKSWNKNTLHLHCAIDTRLLTLEGTQEVREEKLTQVTNIIQSMEKKPSLNDNQKQCLKRK…		BAQ64619.1	MDKQFFTSKEAATIAGLTYRQVEYWRKKDIIVPTVNTEGSGHNVYYSLCELWQLALMGYLLDMGLDFQICCQILNEFKERHEEFMKDPLDFSPLKYTLCPDPEKGFTLKHLSPIEITQALSRGESVLLLWTENVNQRLIEGLSLVLTPKKKPLLTRK		CvkR	Geminocystis sp. NIES-3709_(1)	770470343	1556568	1525567
WP_088893327.1	MSIITIHCRLTAPESVRRHLWLLMSGRNTPLINDLLKRVSQHPDFETWQYWGTVPKVAIKELCEPLKELYPGQPARFYASAILMVTYIYESWLSLQQTRRHRLNGKQRWLEVVKSDAELLEMSSSTLETIRHRAQEILSRCNVESTPQSESSTKKRSKQQGQSSASSSKSLMTRLFETYNSADDILSRCAIAHLMKNDCKVSATEEDPKEFAHRILRKQKDIEQLEAQLQARLPKGRDLTGEEFLKTLTIATQQISASVAEARDWQGKLLTRPKSLPYPIIYGSSTDVRWGKTAKGRITVSFNGIDKYLKEADSEIQEWFKTQKEYPFRLYCDQRQLPFFQRFLEDWQAYQANKDTYPAGLLTLSSATLGWREGEGKGEPWQVNHLVLYCSFDTRLMTA…			NA	NA			Leptolyngbya ohadii IS1_(1)	1214783892	2785890	2767732
WP_069791082.1	MSLITIQCRLVASADTRQFLWMLMSQKNTPLINEIFMRIAEHPDFSVWKEKGKLPKNFLAQQIAELKEDKRFQGQPCRFYASVHKMIEYVYESWFTIQDKNKFRLQGHTRWLEMLKPDTEILQCFDGSLEKLQNQARKILDEIDSTLPHKRIIDQLFKEYERINDPRIQGAIVYLIKNGASIPDNKVETEKKYKKLKRKVEIQVNKLKEQIEISVPTGRELNDQKWLDTLILASTTMPLNQAQCDHWFSVLQQNSPCVPYPIIYQTNEDLRWSINDKNRLCVQFSGLGGHLFTIYCDSRQLSYFRRFYEDQGLKKSHKDKFSSALFTLRSILLLWKEDKTNKTKGEPWQINRLYLHCTLETDCWTVEGTQVVAQRKQKEVLNIIDGMKEKDDLRDTQKK…			WP_069791081.1	MKQEVFFSSKDISRITGCSLRQLQYWRDKEVVMPLIGASGTGKTIYYSFVGLVEVSVMVYLLSVGLNLEMVQKILADLRTREPDFTNIGFKKRFMVVASDGTVNLLPYEREGAIALLEKGRGIIPLWIDQIHEILEIKINHC		CvkR	Cyanobacterium sp. IPPAS B-1200	1071034116	5093	NA
WP_015183357.1	MSIITVQCQLKATKDSLRHLWSLMVEKNTLLVNELLKQINTHPDLENWLKVGNIKAEVIEGLCDNLRTESRFQDMPGRFANAAEKLVKDIYKSWFALQEERRFRLWRKQRWFSLLRSDLELEQESGLSLEKLRTEATKILIKAQLECSREAEPDQATTDNSSALWDNLFTAYDKFKSPRLRCVIAYLLKNGCQVNKVEEDPEAYQRRRRKKEIQIERLKEQLKSRLPKGRNLSEQEWLEALEQAQGLIIDDEHLRQVQASLTRKQSPVPFSISYETSTDLRWSSNEQGRICVSFNGKGISKHTFEVFCDQRQLHWFERFYEDYKIFTQNKDQVPAGLLTLRSARLVWQEGEGEGEPWQVHRLLLHCSVETRLWTAQGTEEVRAEKIAQTQAAIDRQKAK…			NA	NA			Allocoleopsis franciscana PCC 7113_(2)	428308377	4024305	4004516
WP_027843568.1	MTQITVQCRLVATETTRQELWDLMADKNTPLINELLKQVAEHSDFEAWRQKGKIPTGTIKQLCEPLKTDSRFIGQPGRFYTSAIALVSYIYKSWLALMKRLQYKLEGKIHWLEMLKSDEELVEISGVNLEALRSKAAEILAQFSPQIDTNNSQNKRKTKSKNSKKSKSSDISKNLSQQLFDTYRDTEDIVTHCAISYLLKNGSKLPNKEESPEKFTQRRRKIEIQIQRLREQLEARIPHGRDLTDLNWLNTLDIATNQVPQSETEAKSWQNNLLRKSHAVPFPVSYETNEDMTWFKNRKGRICVKFNGLSEHTFEIYCDNRQLHWFKRFLSDQQIKKNSKNQHSSSLFTLRSGRISWQEEVGKDRPWNVNHLKLDCTVDTRLWTAEGTNQVREEKAEEI…			WP_027843567.1	MEDTFFTSKQAAQITGCTLRQLQYWREKNVVVPVISETGTGRSIYYSISNLVELSAMSYWLGAGLNFDIASDTLRALKEKEPELFKSGKGSRWMLHWNVQKEKLCFEKFDREKAIASLDKGQIVIPVWLDLVYQGLKQKLGN		CvkR	Mastigocoleus testarum BC008	959925997	31640	49913
no_NCBI_ID	MTQKNTPLILQLLKSVSEQPEFEANKEKGEITKKEIVELRKGLKKNPEFEEQSGRLRSSAESFVKEVYSSWLTLYQKRKRQKEGKEYFLENILKSDVELVGESNCDLETIRSKAQEVLTQPEEFIKQLTINDEDVKPTKSARKRVNKNIYNKSTDAEQREDSSSPNNVDENKLETLTNVLYKIHKQTQDILTRCAVAYLIKNHNKISELEEDVQKLKKRRNEKKVEIKRLENQIQDNRLPSGRDKLLRI		reduced cas12k	WP_084227262.1 [§]	MMNWQQIFVVLMSQSDRVQTSIYFPKDIHEALVRWAEEEDRPISNLVVRLVSKAVEEREKKQNPPQ	MSQSDRVQTSIYFPKDIHEALVRWAEEEDRPISNLVVRLVSKAVEEREKKQNPPQ	Arc_2	Nostoc sp. 'Peltigera membranacea cyanobiont' 232_(3)	1231446996	54685	NA
WP_096384998.1	MRQKPEDPKKFAKRRRKTEIKVERLLKKLNSQTPKGRDLTGQQWLDTLITVATHVPQDEVQAKLWQDILLTKPKSVPFPITYETNEDMTWSKNEKSRLCVRFSGLGEHIFEIYCDQRQLPLFQRFYQDQEVKKASKNLHSSALFLLRSSRIAWQEGEGKGEPWNVNHLTLYCTLGTRLLTAEGTEQVRQEKAAEIATTLTRMKEKGDLNAKQQAFVKRKQTCLSRINNPFPRPDRPLYQGQAHILLGIYMGLEKPATAAVIDAISGKVITYRSTKQLLGDNYQLLNRQRRQKSFLSHQRHLNQKHHANNQLGESKLGQHLDRLLANAIVNLAKTYQVGSIVLPKLGNMREIVQSEIQALAEQKIPGNKEGQKKYAKQYRVNVHQWSYGRLMENIKAQAA…			NA	NA			Stanieria sp. NIES-3757	1246803856	4969648	NA
CDN11863.1 [§,#]	MTCCSIVYLLKNNCQVSLLEEEPDEYAKLRRKKEIEIERLKEQLKSHIPKGRDLTGLEWSDILEKIANSTPQTENEAKLWQASLLRKSRSVPFPVAYETSEDMYWEINEQGRVFVRFNGLSKLKFEVYCDQRHVHWFRGFVEDWETKHKGKNQHSSSLFTLRSGRLVWLEQKAKGEPWNVNRLILHCSLDTRMWSHEGTQQVINEKIVKIENTLTKVKDKGELNPKQQAFVTRQKSTLARINTPFPRPSRTLYQGKSHILVGVSLGLEKFATVAVLDAIQNKVLAYCSVKQLLGNNYKLLNRQRYQKQRLSQEPHKTQKQFTPKNFGESELGQYIDRLIAQKIVANAKTYHAGSIVLPKLGYMGEIIQSEVQAKAEKKIPGYLEGQQRYAKEYRKQVHN…		reduced cas12k	NA	NA			Richelia intracellularis RC01	605045291	29990	NA
WP_163929718.1	MSLITIQCRLVSEENSLRIFWELMTEKNAPLINELLEQLSKHPNFETWLQKGEVPKNTIETICDSLKIQDRFADQPGRFYTSAVTLVKEVYKSWFALQQRRQRQIKGKERWLNMLKSDIELQQESQCDLDIIRAKATEILTSFVANFTDDKNQKSKIKKGNKTKKNKKDSSNTTLFNGLFDIYEKTEDCLSRCALAYLLKNKCQVSEVDEDPDEYAKGRRKKEIEIERLRNQIKSRKPKGRDLTGEKWLEILSEVVNKVPLNEDEAKSWQATLLRGNSYMPYPVDYETNTDLTWLINDKGRIFVKFNGLNKLMNEPKFEVYCDSRQLHYFQRFCQDWQIWHEDKETYSSGLFILRSARLLWQERKGKGKPWKIHRLILQCSVETRLWTQEETELVRFEK…			WP_163929717.1	MLLLKGCATINPEPRHDVEMAEETREVRGRIPKELKIAFEIACARLEFTQTAALEEAIRDWLKKKESAADEK		Arc_1	Nostoc sp. UIC 10630	1817037224	6420	NA
WP_039730330.1	MSKITIQCRLVASEATRQYLWHLMADIYTPFVNEILRQIREDDNFEQWRQSGKIPASVFEDYRKTLKTESRFQGMPGRWYYAGREEVKRIYKSWLALRRRLRNQLAGQNRWLEVLQSDETLMEVSGLDLSALQAEASQLLNILGSKNKTSKNRSKKAKGKPKGKSAKDPTLYQALWELYRETEDIAKKCVIAYLLKHKCQVPDKPEDPKKFRHRRREAEIRAERLNEQLIKTRLPKGRDLTNEQWLQVLEIATRQVPKDEDEAAIWQSRLLTDAAKFPFPVAYETNEDLKWFLNGKGRLCVSFNGLSEHTFEVYCGQRQLYWFNRFLEDQQIKKENQGERSAGLFTLRSGRLVWKPYSSDASRSDPWMANQLTLQCSVDTRLWTAEGTEQVRQEKATSI…			NA	NA			Lyngbya confervoides BDU141951	1816760610	4488652	NA
WP_073608258.1	MSIITIQCRLTASVATRQHLWNLMAHSNTPLVSELMRIIPLQPDFENWRQASKIPAKAIRDLCASFRKDERFAGQPGRFYSSASTMVAYTYDAWFALQASRLRRLYGMRRWLEILQSDTEMLKLCGVSWESFQERARAILQTATDQIQAKQPTPQPARRGNKKQRKQSDKIVSRRRLVDRLFQLYNESPETLDRCAIVRLLKNGCTVPEQAEQPERYQRMLLAKQTGVSRIERELASRLPKGRDLTDENFLNALELLTYQIPTSTEEFAQWKSQLLREPNPLPYPVLYSGNLNLTWFVEEVPRGKSQKPKQQICVKLNGLAKHVLKVQCDARQHHYFQRFVQDWDIYNRGKGPISGSLLLLRTASILWKPVQQSRHRATGEPWSDHSLYLHCQIDTKLL…			NA	NA			Phormidium tenue NIES-30	1121299508	38247	NA
BAY38490.1	MSVITIQCRLVAEEDTLRTLWELMANKYTPFINELLVQLGQHPEFETWLKKGEVPKETIERINKSLSTQEPFAGQPGRFYTSAITLVKEIYKSWFTLQQRRLRQIEGKERWLKIFKSDIELQQESQCDLNIIRTKASEILNSCAEQLTQDKNQQSKKKGKNTKKNKNESSASTLMNLLFNLYETSDDCLYRCAIAYLIKNNCQVSYLEEEPEQYIKRRHRKEIEIERLRDKLKSRIPNGRDLTGKDWLSTLNKVNNEIPKDENEFKLWQKNLLKVHNSMPFTVDYRTNTDLDCLLGFLNKETNIQKIILCQMYCLKLALKEGLYSFIKYLFADVNSILDKSNELLELLQHSNNKHLIWQLYLMKLSLKSGLDTFIKYMYAKILNLIYKQCKYLVQFNGL…			BAY38491.1	MAEETREVRGRLPKDLKIAFEIACARLEVTQTAALEEAIRDWLQKKDSSTGGKSQGD		Arc_1	Nostoc sp. NIES-2111	1210116560	3336377	NA
AFY67257.1	MPIITVECLLAASEETRQYVWSLMVQHAVLVRELLERAAQHPDFERWQSAGNLPAKAVERLAKESSNEEPPLLLEPRFSQLPDRFYKSAISTVQTTYKSWLALQHGRQQQRNRKQLWLDIVEDDLLTEYDESQLDSIIKKAHEILSQLLSEMKKEANETSEDKKVRRKKATKKKDKAQTDSEEMQEERKFISIYKLNKLYNSSTDAVTRRAIAHLVRNHSQVNEEEDPDKIPLEIEKTRIEIERLDQQLKSQLPKGRDPFGTQYQKNLEFATELPSKLSTSEEDVSEFIKWNAEEGQRRIAVMRLPKSLPYPISFGSNTDLRWFQETQERKTLKGKKTNKPRNQIIVRFQGLKNHSFKILCDRRQLPHFQQFVTDWKTYQELDRKGKADSEKCSASLFL…			NA	NA			Geitlerinema sp. PCC 7407	427983362	3405167	3464855
ABA20785.1	MSQITIQCRLVASEPSRHQLWKLMVDLNTPLINELLVQVAQHPEFETWRQKGKHPAKIVKELCEPLRTDPRFIGQPGRFYTSAIATVNYIYKSWFALMKRSQSQLEGKMRWWEMLKSDAELVEVSGVTLESLRTKAAEILSQFAPQPDTVEAQPAKGKKRKKTKKSDGDCAERTLRERSISDYLFEAYRDTEEILTRCAINYLLKNGCKISNKEENAEKFAKRRRKLEIQIERLREKLEARIPKGRDLTDAKWLETLLLATLNVPENEAEAKSWQDSLLKKSITVPFPVAYETNEDMTWFKNERGRICVKFSGLSEHTFQVYCDSRQLQWFQRFLEDQQIKRNSKNQHSSSLFTLRSGRIAWQEGEGKSEPWKVNRLILYCSVDTRLWTAEGTNLVREE…			ABA20784.1	MQETFFTSKEASKITGCTLRQLQYWREKGVVVPVISDTGTGRSIYYSKTNLVELAAMVYWLSVGLSFDIACETLKTLKDQEPELFSSGTGRRFMLLSEAQERSPLGAPKISLELMEFDRTKAIASLDEGKPVIPVWLDEIYQQLQQKLKA		CvkR	Trichormus variabilis ATCC 29413_(1)	75699950	1424266	1407313
AFZ58287.1	MSQITIQCRLVASETTRQQLWQLMAEKNTPLINELLSQIGKHPEFETWRQKGKHPTGIVKELCEPLKTDPRFIGQPARFYTSATASVNYIYESWFALMKRYQSQLDGKLRWLEMFNSDAELVEHSGVSLDTLRATSAEILAQFAPQDTNRDTSNKGKKSKMGKKSQKSDSEGNLSKKLFDAYSSAEDNLTRCAISHLLKNGCKVSNKEENSEKFTQRRRKLEIQIQRLTEKLAARIPKGRDLTDTQWLETLFTATYNVPEDETEAKLWQNSLLRKFSSLPFPVAYETNEDLVWSKNRFGRICLTFPTLREHIFQIYCDSRQLHWFQRFLEDQEIKKNSKNQHSSALFTLRSGRIAWQEGEGKGEPWDIHHLTLYCCVDTRLWTEEGTNLVKEEKAEEIA…			AFZ58288.1	MQETFFTSKEAAQLTGCTLRQIQYWREKGIVVPIISDTGTGRSIYYSRSNLVELAALVYWLSTGISFDIACETLKRLKAQEPELFISGKGKRFMLLLSAQNESLSLVEFDRKSAIASLDEGKAVIPVWLDIIYQKLASRLAQ		CvkR	Anabaena cylindrica PCC 7122_(1)	428676849	3250341	3271012
AFZ13451.1	MSQITVQCRLVASESTRHHLWKLMADLNTPLINELLARMAQHQDFETWRKKGKLPDGIVKQLYQPLKTDPRFTNQPGRFYTSAITVVDYIYKSWFKIQQRLEQKLKGQIRWLGMLKSDEELAAESNTSIEVIRTNAAELITSLSSEDGSVSTRLWKTYDETDDILTHCVICYLLKNGSKVPKKPEENLEKFAKRRRKVEIKIERLRRQLESRIPKGRDLTGKNWLETLAIASTTAPADEPEAQSWQDTLLTESKLVPFPVAYETNENLTWSKNEKGRLCVQISGLSKHIFQIYCDQRQLKWFQRFYEDQEIKKANKDQYSSGLFTLRSGRIAWQEGTDKGEPWNIHHLILYCTVDTRLWTAEGTEQVCQEKAEDIAKTLTRMKKKGDLNDRQQAFIRRQ…			AFZ13450.1	MSETFFSSKETAEITGCSLRQLQYWRERGVVVPPISATGTGRSIYYSRSELAELIVMEYWLSVGLSFEVAAKALQALKQKAPDFSDPVVQKRFMLVWDKEKKDLSLEEFEREDAIASLDKGQPVIPMWLDQIHHQLAVKLDESTVK		CvkR	Crinalium epipsammum PCC 9333_(1)	428245228	2914360	2898576
BAY83128.1	MSFKTIQCRLVAEESTRQQLWQLMAHKNTPLINELLLQVAQHPDFETWRKKGKIAKGIITQLCQSLKTDLRFIGQPGRFYTSAITFVDCIYKSWLELMKLNQRRLEGKNRWQKMLKSDAELVEDSSASLDLIRSKATEILAQAQLNSESLSAENQENNKSEKSIKKQKKGKKKNNKKSEESEENKSLSKALFDAYENTEDILTRCAISYLLKNGCKVTNKEEDPEKFTIRRRKLEIEIEDLQEKLEARLPKARDLTDSSWLNNLELATKQVPESEEEAKSWQDALLKKSSSVPFPIAYETNEDMTWFKNEKGRICVKFNGIGEHTFEIYCNKRQLHWFKRFLLDQETKKNSNDQYSSSLFTLRSGLILWQERDKKGKPWNINYLALHCCVDTRLWTAEG…			BAY83127.1	MEKQFFTSKQAAQMTGCTLRQLQYWREKEVIVPTINGTGTGRSVYYSRSEVMELAVMEYCLKVGLNFEAAAATVKRLKDEGLILTNDEKAPRRFMLCWDGIKGRLTFMEFELKKAIALLEKGKAIIPVWLDEIYQGLSLKV		CvkR	Calothrix parasitica NIES-267	1210161462	3371380	3344468
ABA20947.1	MSVITIQCRLVAEEDILRQLWELMAEKNTPLINELLAQVGKHPEFETWLDKGRIPTELLKTLVNSFKTQERFADQPGRFYTSAIALVDYVYKSWFALQKRRKRQIEGKERWLTILKSDLQLEQESQCNLNVIRTKANEILTQFTPQSDQNKNPRKSKKAKKSAKLQKSSLFQILLNTHEQTQETLTRCAIAYLLKNNCQISERDEDPEEFNRNRRTKEIEIERLKDQLQSRIPKGRDLTGEEWLETLEIATVNVPQNEKEAKAWQAALLRKTADVPFPVAYESNEDMTWLQNDKDRLFVRFNGLGKMTFEVYCDKRHLHYFKRFLEDQEIKRNSKNQYSSSLFTLRSGRLAWLPGKQKGEPWKINQLHLYCTLDTRMWTAEGTQQVVNEKITKITETLT…			no_NCBI_ID	MAEETREVRGRLPKDLKIAFEIACARLELTQTAALEEAIKEWLKKHESTSSDK		Arc_1	Trichormus variabilis ATCC 29413_(2)	75699950	1622493	1654810
ALF54868.1	MSVITIQCRLVAGEDTLRTLWELMADKNTPLVNELLAQVGKHPEFEPWLEKGKIPTEFLKTLVNSLKTQERFADQPGRFYTSAIALVDYVYKSWFALQKRRKRQIEGKERWLTILKSDLQLEQESQCSLNAIRTKANEILTKLTPQSEQNKNQRKSKKTKKSAKLQKSSLFQILLNTYEQTQETLTHCAIAYLLKNNCQISELEEDSEEFTKNRRKKEIEIERLKDQLQSRIPKGRDLKGEEWLKTLEISTANVPQNENDAKAWQAALLRKSADVPFPVAYESNEDMTWLQNEKGRLFVRFNGLGKLTFEIYCDKRHLHYFTRFLEDQEIKRNSKNQYSSSLFTLRSGRLAWSPGEDRGEPWKVNQLHLYCSLDTRMWTIEGTQQVADEKSTKITETLT…			no_NCBI_ID	MAEETREVRGRLPKDLKIAFEIACARLELTQTAALEEAIKEWLKKHESTSSDK		Arc_1	Nostoc piscinale CENA21	930349143	5130097	5101101
ACK66236.1	MSQITIQCRLVAKEPIRHTLWQLMADLNTPFINELLQKVAQNPDFEQWKQKGKLQKSVIKQLGDKLKKDPRYLGQPARFYTSGISLVEYIFKSWLKLQQRLQRKLDGKRRWLTVLKSDEELIQQSQQNLEAIRHKASEILQTHQKTEKLFNHLFQLYQEEKNPFTHIALCYLLKNRCKLPQKPEDPEKFTKRRRKVEIAIDRLQEQLEGRLPQGRDLTNHNWLETLSIACQTDPEDTAQARSWQDKLLIQSQSIPFPINYETNEDLTWHKNEKGRLCVKFNGISDLSFEIYCDQRQLKWFQRFYEDQQAKKGSKNQHSSALFTLRSGRILWQEGNEKGQPWNIHRLILQCTLDTRLWTQEGTEEVKQEKAEEIAKVLTSMNEKGDLTKNQQAFIKRKQS…			ACK66237.1	MGETFFTSKDAAKITGCTLRQLQYWREKGVIVPMVSATGTGRSVYYSRSELVELAVMVYLLSVGLTFESASGVLQQLRELEPNFAKENSQRRLMLVFDTSEGILKLKDFERESAIAFLDRGEAIIPLWLEQIHQQLNQTLPIN		CvkR	Rippkaea orientalis PCC 8801_(1)	218165370	2283733	2305325
AFZ00435.1	MSVITIQCRLVADEETLRHLWTLMAEKNTPFANEILEQLAQHAEFESWVKNSRVPATVIKELCDSLKNQELFAGQPGRFYTSATTLVTYIYKSWLAVNKRLQRKIEGKKQWLDMLRSDTELEQESNSNLEKIRAKATEILDSFATRQINQVNSKSKTSKNNKNKQEKEVKSLSIQSNILFETYRQTEDNLTKCAIVYLLKNNCEVNDVEEDIEEYEKNKRKKEIQIKRLEDQLKSRVPKGRDLTGEKWVEVLEKAVNSVPESENEAKSWQASLLRKSSQIPFPVVYETNEDIKWSINEKGRIFVSFNGLGKLKFEIFCDKRHLHYFQRFLEDQDIKRQGKNQHSSSLFTLRSGRISWLEQPGKGKPWNINRLLLFCSIDTRMLTAEGTQQVIEEKIADT…			AFZ00434.1	MLVYYARINPGRAFGAGMTEETREVRGRIPKELKITFEIACARLEVTQTAALEEAIKDWLKKQESTSSDKSV		Arc_1	Calothrix sp. PCC 6303	428233323	1622163	1588178
AFZ56196.1	MSVITIQCRLVAEEDSLRQLWELMSEKNTPFINEILLQIGKHPEFETWLEKGRIPAELLKTLGNSLKTQEPFTGQPGRFYTSAITLVDYLYKSWFALQKRRKQQIEGKQRWLKMLKSDQELEQESQSSLEVIRNKATELFSKFTPQSDSEALRRNQNDKQKKVKKTKKSTKPKTSSIFKIFLSTYEEAEEPLTRCALAYLLKNNCQISELDENPEEFTRNKRRKEIEIERLKDQLQSRIPKGRDLTGEEWLETLEIATFNVPQNENEAKAWQAALLRKTANVPFPVAYESNEDMTWLKNDKNRLFVRFNGLGKLTFEIYCDKRHLHYFQRFLEDQEILRNSKRQHSSSLFTLRSGRIAWLPGEEKGEHWKVNQLNFYCSLDTRMLTTEGTQQVVEEKVT…			NA	NA			Anabaena cylindrica PCC 7122_(2)	428676849	740045	717097
BAS55909.1	MSVITIQCKLVATEETRRALWHLMAEKHTPLINELLKHIAQDSRFEEWSLTGKLPRLVVSEACNQLKQDPQFSGQPGRFYSSAISTVHRIFLSWLALQTRLRNQISGQTRWLAMLQSDNELTIASQTDINTLRLKASELLTHLNEPISESDQPEVKKTRSKKKNQTSNQAGANVSRTLFKLYDETEDPLTRCAIAYLLKNGCKLPDQNENPEKFIKRRRKTEIRLERLMNTFQTTRIPRGRHLSWHSWIEALETATSHIPENEEEAAGWQARLLTKPAILPFPVNYETNEDLRWSLNSQGRICVSFNGLSEHFFEVYCDQRDLHWFNRFLEDQETKKASKNQHSSSLFSLRSGQIAWQEGKGDAEHWVVHRLVLSCSIETDTWTQEGTEEIRQKKASDC…			NA	NA			Leptolyngbya boryana IAM M-101	757114186	1947498	1924106
ABA21816.1	MSVITIQCRLIASEATRSYLWQLMAQKNTPLINELIEQLGIHPEIEQWLKKGKLPDGVVKPLCDSLITQESFANQPKRFNKSAIEVVEYIYKSWLALQKERQQTIDRKEHWLKMLKSDVELEQESKCTLDAIRSQATKILPKYLAQSEQNNNQTQSQNKKKSKKSKTKNENSTLFDILFKAYDKAKNPLNRCTLAYLLKNNCQVSQKDEDPNQYALRRSKKEKEIERLKKQLQSRKPNGRDLTGREWQQTLIMATSSVPESNDEANIWQKRLLKKDISLPFPIRFRTNEDLIWSKNEEGRICVSFSGEGLNDHIFEIYCGNRQIHWFQRFLEDQNIKNDNNDQHSSALFTLRSAILAWQENKQHKENSLPWNTRRLTLYCTLDTRLWTTDGTEKVKQEK…			NA	NA			Trichormus variabilis ATCC 29413_(3)	75699950	2728081	2697159
ACK66979.1	MTLKTLECRLYAPSDTLRYLWLLMAEKNTPLINEIINHLSEHPDFDQWFKAKQIPKSAISDICNDLKSQENYQNQPGRFYSSAISLTHYMFKSWFAVHKQLQRRIEGKRRWLNLLKSDQELEQNCGQSLEIIIQKAEEILKLMDSEKSQSSSKPKKPKKPKKKKKSSSEETITLFDRLFKAYNQGNDSLESYALAYLLKNNGQIPEDDEDLDKFALRKRKKEIEIERLQQQLENRIPLGRDLTGELWQEMLTIVNESIPQDENEASAWQAKLLKKSHNIPYPVAYETNTDLKWSKDSRGHLLVTFNGLVESLKKLNLNPEFEIRCDRRHLPWFQRFCKDQEIKANNDQHSSALFVLRSARLIWREGQGKEDPWKIHQLYLQCSVETQLWTEAGTKQVQS…			NA	NA			Rippkaea orientalis PCC 8801_(2)	218165370	NA	3074886
AUB36901.1	MSSNSKKDSNSQILRTIRCDLYTSEDVLRKVWEEMTEKNTPLIVQLLKTVSEQPEFEANKESGKITKKEITGLRKSLTEDSGRPYSSVDNLVKQVYSSWLTLYQKRKQQKEGKEYFLTHILKSDIELVEESNCDLSTIRSKAQEIIRKPEEFLNEINPKDTNNRQRKSSQKGRKKQHKSKEENKNFENSNTEASLTKDDSKSLTDTLYKIHRETKNILTRCAVAYLIKNDEKISNLEEENTKSLEKRRTEKEVEIKRLEKQIQNTRLPNGRDITGDTYTKAFDNLINQVPKDNDECAIWIANLLNKISSLPYPIHYVYSDLTWYKTEEGNIMVYFNGWKDYKFQICCNQRQLHLFERFLEDHKVFKKSEKSGEKLSASLFTLRSVQLLWQQKEPNKVRL…			AUB36900.1	MNWQQIFVVLMSQSDRVQTSIYFPKDIHEALVRWAEEEDRPISNLVVRLVSKAVEERQNKQNPPQQ		Arc_2	Nostoc flagelliforme CCNUN1	1297075411	2645534	2617860
AFZ13045.1	MSDQTSQNNEITIQSLLEAPEETLCFLWQLMVNVTELINSLLHHINTHPDFDIWLTQCAIPASVINSFIKTAKTQSPYREMPTRFITSAQNLVNEMFKSWFEIQRLKRLSLKGKRHFFTILKSDEELQRESDCTFDTLCQEAAIILQQTQLQIEQKRLDANQPPPTLDKQAFWEVAHVLYKAYDQADTPLVRSGIALLLKNQNQVPEQFEDPKKYQQRRQAKQEEIERLEHQLQSKAPKGRLTDQQEWLRILEKASQPITEVAEFRDIQAQLLRKFFALVYPVTFSTNTDLQWSTNQQGRICVQFYGMSKYTFEIACDRRQLNWFKRFLADYQLYKQHKTQIPTGLMPLRCARLVWTEGQDDFALIVATWLLIAVIQHKFYHIAWLLLKNHRIIKSPPW…			NA	NA			Crinalium epipsammum PCC 9333_(2)	428245228	2462850	2456552
KYC40734.1	MSTITIQCRLVAEEATLRYFWELMAEKNTPLINELLEQLGQHPDFDTWVQAGKMPEKTVENLCKSLEDREPFANQPGRFRTSAVALVKYIYKSWFALQKRRADRLEGKERWLKMLKSDVELERESNCSLDIIRAKAGEILAKVTEGCAPSNQTSSKRKKKKTKKSQATKDLPTLFEIILKAYEQAEESLTRAALAYLLKNDCEVSEVDEDSEKFKKRRRKKEIEIERLRNQLKSRIPKGRDLTGDKWLKTLEEATRNVPENEDEAKAWQAQLLREASSVPFPVAYETSEDMTWFTNEQGRIFVYFNGSAKHKFQVYCDRRQLHWFQRFVEDFQIKKNGDKKGSEKEYPAGLLTLCSTRLRWKESAEKGDPWNVHRLILSCTIDTRLWTLEGTEQVRAEK…			no_NCBI_ID	MAEETREVRGRIPKNLKIVFEVACARLEVTQTAALEEAIRDWLKKKESETGEKYLED		Arc_1	Scytonema hofmanni PCC 7110	1004814680	130004	104757
BAZ48744.1	MSSTSGKNLTNPIFRTISCDLSAKEDVLRKVWEEMSQKNAPLIVQLLKSVSEQPEFEANKENGTITKREITKLRRDITENSDLKEQSGRLRSSADSLVTEAYSSWLRLYQVRKNQKEGKEYFLKNILKSDVELVEQSNCDLQTIRCKAKEILSQVEEFIEQIKNKPKINQTKLAKKKNNKSNKSNKAIDKILNRFFIGNLDKTLTNTLYEIHRKSPDSLTQCAVAYLIKNDNKVSEAEENFTQLNKRRAAKEIEIKRLETQIQNTRLPIHYGRDITGEKYSQAFEKLVNQVPQDNEEFAEWIAILLKKVSSLPYPILYCSGDLSWYKDEKGNIFVYFNGWAEYHFQICCDKRQLRFFERFLKDYKALKPSKKEEEKVSGSLVTLRSAHLLWRQGKGKGE…			no_NCBI_ID	MSQSDRVQTSIYFPKDIHEALVRWAEEEDRPISNLVVRIVSKAVEEREKKQKP		Arc_2	Nostoc sp. NIES-4103_(2)	1210228378	1655677	1609105
BAQ63841.1	MAHVTIQCRLIASRDTRQFLWQLMAQKNTPLINEILLRIKQHPDFPHWRTKKRLPKDFLARQIAELKNNYPFEEQPSRFYASVNKVIDYIYKSWFEVQKALDWKLQGNLRWVEMLLPDTELIKHFDNSLESLQQQATLILDSIDSTVSHDRISTILFEKCGKTKKPEIKSAIIYLLKNGCTIPKKPETTEKYQDLKRKVEIKITKLHRQIESRIPLGRDLEDKKWLDTLITASTTAPIDQTEANTWFSILKQNQSSIPYPILYETNEDLKWSLNEKNRLSIRFSGLGEHSFQLCCDHRQLPYFQRFYEDQELKKASKDQLSSALFTLRSAMILWKEDEGKGELWDRHKLYLHCTFETRCLTAEGTSTIVEEKQKEVTKIIDLMKAKEELSDSQQAFIRR…			BAQ63842.1	MKERFFSSKQTSLITGCSLRQLQYWRDKEVIVPFIQGTGTGKTIYYSPAELVEISIMVYLLSVGLSFEIGQIILSDLKEKERNFRNPDYKGRFMIIPRDGKMSLLSYEREKAIELLDQGTSIVPLWLDRIHEQLKETLG		CvkR	Geminocystis sp. NIES-3709_(2)	770470343	689556	699164
ACK66984.1	MTHITVVQCRLIAPESTLQHIWKMMAQQQTPLINQLLHDINTHPDINTWLTANQLPSKLVETLAQPLKTQSPYQGLPGRFITSAIILVKEMYASWFAIQTQKRLSLEGKKRFLTILKSDKQLIQDSQTDFLTLCYKAQQLLKRTQNKLKLDEPQHSEKAHWSIINALYPAYNNAKTPISRAAFALLIKNNGQVPDTPENPDYYQQRRKRKEIQIRRLEEQLKASLPKGRILDSKHWENTLKLAQTPITTIEEITSLQTQLLQKYSHLPFPVFYGTNTDLTWFKNPQGRICVKFNGLNQYPFQIACNKRQYPWFQRFFTDYQSYKSHKQQVPTGLMVLRSARLLWQPTNGQGEPWNTHHLSLHCAIDNDLWTISGIQQVKQQKILQTEQKIANFHSKALE…			NA	NA			Rippkaea orientalis PCC 8801_(3)	218165370	3104550	3093463
WP_174709822.1	MSQITIQCRLVASESSRHQLWKLMAELNTPLINELLHQVNQHPEFETWRQKGKHSISIVKELCQPLKTDPRFIGQPGRFYASAIALVNYIYKSWFALMKRSQFQLEGKIRWLEMLNSDVELVESSGVSLNSLRTKSAEILVQFATLNTAETQSTNVKKAKKRKKSQNSDSDRNLSKNLFETYRNTEDNLTRCAISYLLKNGCKINEKEEDAKKFAQRRRKLEIQIERLREQLETRIPKGRGLTATKWLETLVVATHNVPTNEAEAKSWQDSLLRQSSKVPFPVAYETNEDMTWFKNQFGRICVKFNGLSEHSFQVYCDSRQLHWFQRFLEDQQIKKNSKNQHSSSLFTLRSGRIAWQEEEGKGDPWNVNRVTLYCSVDTRLWTTEGTNQVREEKAEKIA…			WP_174709821.1	MQETFFTSKEAAEITGCTLRQLQYWRERGVIVPVISDTGTGRSIYYSKSNLVELAAMSYWLSVGLSFDIASATLKTLKDQEPELFISGKGKRFMLLQAQERSLELVEFDRKKAIASLDEGKAVIPVWLDVIYQRLESKLSN		CvkR	Nostoc sp. TCL240-02_(1)	1857933189	2850565	2836613
WP_181927535.1	MSQITIQCRLVANANTRQQRQLMADKNTPLINELLLHISQHPDFGTWRHQGRFPISTVKQVCEMLKADPRFIGQPARFYTSATTLVNYIYKSWFALMKRSQFQLEGKIRWLEMLNSDVELVESSGVSLDSLRTKSAEILVQFATLNTAETQSTNVKKAKKRKKAQNSDSDRNLSKNLFETYRNTEDNLTRCAISYLLKNGCKINEKEEDAKKFAQRRRKLEIQIERIREQLETRIPKGRDLTAAKWLETIVVATHNVPTNESEAKSWQDSLLRQSSKVPFPVAYETNEDMTWFLNQFGRICVKFNGLSEHSFQVYCDSRQLHWFQRFLEDQQIKKNSKNQHSSSLSTLRSGRIAWQEEEGKGDPWNVNRLTLYCSVDTRLWTTEGTNQVREEKAEKIAK…			WP_181927536.1	MQEEFFTSKQAAEITGCTLRQLQYWREKEVVVPVIGDTGIGRSIYYSRSNLIELAAMAYWLSLGLNFDLASRTLRQIKEQEPELLNSGQGGRFMLLWNWETQSLELVEFNRERAILNLSDGLPVIPVWLDLIYSRVESRLLTGEN		CvkR	Nostoc edaphicum CCNP1411	1886831842	3953930	3977426
WP_167726880.1	MSQITIQCRLVASEFTRQQLWKLMAEKNTPLINELLLRVAQNPEFESWRQKGKHPSGIVKELCQPLKSHPCFIGQPGRFYTSAIAIVNYIYKSWFALMKRSQSQLEGKIRWWEMLKSDTELVEASGVTLESLRNKAAEILAELTPQSDTVKAQPAKGNKRKKTKKAKVAEGDHSISKTLFDTYRDTEDILTRCAISYLLKNGCKINNKEEDAEKFAKRRRKLEIQIERLRAKLKARIPKGRDLTDAKWLETLLLATDNVPESEEEAKSWQDSLLKKSSKVPFPVAYETNEDMTWFKNEHERICVKFNGLGEHTFQVYCDSRHLHWFQRFLEDQQIKQKSKNQHSSSLFTLRSGRIAWQEGDGKGDPWKVNRLILYCSVDTRLWTAEGTNLVRVEKAEEI…			WP_167726879.1	MQETFFTSKQAAEITGCTLRQLQYWREKGVVVPVIGETGTGRSIYYSKPNLMELAAMLYFLSMGLSFDIASTTLNTLKDKEPELFDSGKGSRWMLLWQGHKRSLNLVMYDREQAIASLDEGKPVIPVWLDMIYQQLMNKLAG		CvkR	Tolypothrix sp. PCC 7910_(1)	1828880029	7873766	7847943
WP_174709709.1	MSQNTIQCRLVASVVTRQQLWKLMADQNTPLINELLLQVAQDPDFETWRQKGKIPTGIVKQLCAVLKTDSRFTGQPGRFYTSAIARVNYIYKSWLALMKRLQYQLDGKNRWLEMLKSDTELVETSGVNLESLRIKAAEILVQVTPQSDTVEPQPVKGKKRQKTKKSKDSDSDCAERTLRDRTVSKSLFEAYSNTEDNLTRCAISYLLKNRCKVSEKEEDLKKFAQRRRKVEIQIERLTEQLAARIPKGRDLSDTKWLETLIIATQQVPSNEGEAKSWQDNLLKNPSRIPFPVAFETNEDMTWFKNKDGRICVKFNGFSEHTFQIYCDSRQLHWFQRFYEDQQIKRIGKKQHSSSLFTLRSGLIAWQEEEGKGDPWNVNHLILYCSVDTRLWTDEGTNLV…			WP_174709710.1	MQETFFTSKQAAEITGCTLRQLQYWREKGVVMPVIGETGIGRSIYYSKPNLIELAVMLYFLSMGLNFDVANTTLKILKDKEPELFESGKGTRWMLQRDNQKRSLELVEFELEQAIAQIKAGQPVIPVWLDTIHERIASKLK		CvkR	Nostoc sp. TCL240-02_(2)	1857933189	2675864	2694583
WP_096598305.1	MSQITIQCRLVASESTRQQLWKLMAELNTPLINELLRQVHQHPEFETWRQKGKHPTSIVKELCQPLKTDPSFIGQPGRFYTSAIATVNYIYKSWFKLMKRSQSQLEGKIRWWEMLKSDAELVEVSGVTLESLRSKADEILAHFTPQSDTVEAQPGKGNKRKKTKKSKVAEGDCAERTLRERSISKTLFEAYRDTEDILTHCAISYLLKNGCKINDKEEDTQKFAKRRRKLEIQIERLREQLEARIPKGRDLTNGKWLETLLLATHNVPESETEAKSWQDSLLKKSSKVPFPIAYETNEDMTWFKNERGRICVKFNGLSEHSFQVYCDSRQLHWFQRFLEDQQIKQNSKNQHSSSLFTLRSGRIAWQEGEGKGEEWKVNHLIFYCSVDTRLWTAEGTNLV…			WP_096598303.1	MQEMFFTSKQAADITGCTLRQLQYWREKGVVVPVIGETGTGRSIYYSKPNLMELAAMLYFLSMGLSFDIASTTLNTLKDKEPELFDSGKGSRWMLLWQGHKRSLNLVVYDREQAIASLDEGKPVIPVWLDVIYQQLINKLAQ		CvkR	Calothrix sp. NIES-2100_(2)	1248105500	1159416	1134530
WP_169266289.1	MSQITIQCRLVASESTRQQLWKLMAEKNTPLINELLLNVPQHQDFETWRQKGKHPTGIVKELCQPLKTDPRFISQPARFYASAIATVNYIYFSWLALMKRLQYKLEGKTRWLEMLRSDEQLVEASGVTLDSLRIKANEILAQLSPQSALVEAKEKKGNTVKKTRKSQNSDNNRSLSATLFQAYRDTEDILTRCAISYLLKNGCKVSDKEEDPEKFAQRHRKIEIQIERLREQLEARIPKGRDLTDTKWLDTLFVATHQVPNNQAQFISWQDSLLRQSSSVPFPIAYETNEDMTWFKNHQGRICVKFNGLSEHTFEVYCDQRYLHWFQRFLEDQQIKHESKNQHSSSLFTLRSGRITWFQEEGKRVRGSAAAAVPWNIHRLSLYCCVDTRLWTDEGTGLV…			WP_169266288.1	MQETFFTSKQAAEITGCTLRQLQYWREKGVVVPVISETGTGRSIYYSKANIVELAAMAYLLSTGLSFELASETLKKLKDQEPDLFNSGKGRRFMLLWDGKKRTLLLMEFDREKAITSLDEGKSVIPVWLDVIYQQLAVKERKSCSEVNNYEQ		CvkR	Brasilonema sennae CENA114	1846990123	787660	779179
WP_168696136.1	MSQITIQCRLVVSESTRQQLWQLMVEKNTPLINELLSQIGKHPEFETWRQKGKHPTGIVKELCEPLKTDPRFMGQPARFYTSATASVNYIYKSWFALMKRFQSQLDGKLRWLEMLNSDTELVEASGVSLDVLQTKSAAILAQFAPQNPAETQPAKGKKTKKGKKAPTSDSKRNLSKNLFDAYSNTEDNLTRCAISYLLKNGCKISNKAENPDKFAQRRRKVEIQIQRLTEKLAARIPKGRDLTDTIRLETLFNATQTIPENETEAKFWQNILLRKSSQVPFPVAYETNEDMTWLKNQFGRICVKFNGLSEHTFQIYCDSRQLHWFQRFLEDQQIKKDSKNQHSSALFTLRSGRISWQEEEGKGEPWNVHHLTLYCSVDTRLWTEEGTNLVKEEKAEEIA…			WP_168696135.1	MQETFFTSKEAAQITGCTLRQIQYWREKGIVVPVIGDTGTGRSIYYSRSNLVELAALVYWLSTGISFDIACFILKQLKEQEPELFISGQGRRFMLLLSQDDSLSLVEFDRKRAIASLDEGKSVIPVWLDVIYQGLASKLPR		CvkR	Dolichospermum flos-aquae CCAP 1403/13F	1833204574	2846324	2835593
WP_167726285.1	MSQITIQCRLVASESTRQQLWKLMAEKNTPLINELLTQVAQHPEFETWRQKGKHPTDIVKELCEPLRTDPRFIGQPGRFYASVIATVNYIYKSWFALMKRSQSQLEGKIRWWEILKSDPELVEASGVNLDSLRNKAAEILAELTPQSDTPEAQPAKGNKRKKTKKSKVAEGDRSISQILFEAYHDAEEILTLCAISYLLKNGCKIREKEEDAEKFTKRRRKLEIQIERLRKQLEARIPKGRDLTDVKWLETLLLATHNVPECEEEAKSWQDSLLKKSSKLPFPVIYRSSEDMTWFKDERGRICVKLNGLRKYLGKHSFQVYCDSRHLHWFQRFLEDQKIKRNSKHQHSSGLFTLRSGRIAWQEGEGKGDPWNVSRLTLYCSVYTRLWTAEGTNLVRVEK…			WP_167726286.1	MQETFFTSKQAAEITGCTLRQLQYWREKGVVVPVIGETGTGRSIYYSKPNLMELAAMLYFLSMGLNFDVASTTLKRLKDKEPELFESGKGTRWMLRRDNHKRSLELVEFELEQAIAQIKAGQPVIPVWLDTIHEHIASKLKD		CvkR	Tolypothrix sp. PCC 7910_(2)	1828880029	7181872	7210733
WP_179072481.1	MSVITIQCRLVAEEDTLRQLWELMAEKNTPLINELLLQVGKHPEFETWLEEGKIPTELLKTLVNSLKTQERFADQPGRFYTSAIALVDYVYKSWFALQKRRKYQIEGKERWLKMLKSDLELEQESQCSLNVIRTKATEILTKFTPQSEQNSKQKKGKKTKKSTKSKKSSLFQILLNTYGETEDPLTRCALAYLLKNKCKISELDEDPEEFTRNRRKKEIEIERLKDQLQSRIPKGRDLTGEEWLETLEIATANVAQNEKEAKAWQAALLRKIADVPFPVAYESNEDMTWLKNGKGRLFVRFNGLGKLAFEIYCDKRHVQYFQRFLEDQEIKRNSKNQHSSSLFTLRSARLAWFPGEEKAKVWKGNHLHLYCSLDTRMWTTEGTQQVVEEKVTTITKTLT…			WP_179072482.1	MAEETREVRGRLPKDLKIAFEIACARLELTQTAALEEAIRDWLKKKESSEKQH		Arc_1	Nostoc sp. C057	1868012499	2177747	NA
WP_015161245.1	MSLITFPFRLDALGKTPKDREQVRRYFWELMTQQHTPLINRLNLLVAEHPKFANWQIKNTVDADDLLCLWRSLKKQPQFQGIPDRACVSARLVTHNTYESWLALQADRQEKLTKLLNSVEILKPDVELIAIGSCNLDVIRNRAKEVLSEVNTQISNDSEKKKSQKAIEGGIYKILYDKHRKTDDLVEKCAIAYLIKNRFKINSDETEEDVKKLNARRHTKQKEIEIIQKQLHSRLPKGRPWAGRDIFGEIASIDVRETEWNSIESALLKQQTFMPHPILFESSDDLIWAEPEKFQLKDLQVEAGKSGSTELDEFQNENFQGEQANSVESRKRVCVGFKSFEEKYAFEVAGDYRHIHAVWQALKERKIYDKNIDENTSALFLVRSATLIWRDYKKNENRI…			NA	NA			Chamaesiphon minutus PCC 6605	434384225	4403164	4425842
WP_088892326.1	MAIKTLRLLLCFDENTRKQLWDLSVRHTLLINQLLVELPKQSKFESWRKKGSIPRKEIQLQLTHLKNKKFVHLKEEGVFEDIPARMLTSAVLSVQYMFASIFARQRKLHFQCEGKKTWLAIQEYDLDLAQSTDFTPEQIRDRAKQFLEEVEQRRQELREENQAEQDLPSVMSLLFQLFKETETPLEQRAIAYLLRNDCKVKVKKKKKKEGGEVEEAEVEDRDAILLRLSKKRIQIQRFEEQMAVELPIGRDPLGYRTDQLIQSAALFYPEGEFEAWQKEFAVRLANLSSDLETLPYPVLFGSNTDLYWSFETNTQPEEPKTSLCEIVNPNGTPSSRRKPKRRRYKKRKKLNTARICVRFKGFSGIQGKTYCDRRDLATLRQWVTDLEENKRRSKEDKFS…			NA	NA			Leptolyngbya ohadii IS1_(2)	1214783892	1464599	NA
WP_165390112.1 and WP_039728121.1 [#]	2 Proteins: MSVKETSXXSKLSSLSLSKFQNILSVSHETGKGCKKPKSLLKYLLDRYEETTQELERRAICHLLRHDLKVIEEEDTPDTIQHVIDRKRIEIERLTEQLQSRLPKGRDPNHERFVEKLEIAVALPDCSPEHWDPEEFDEWRIQKQISELNTLPYPILFGSASDLYWDILDNTTSATTVSAQKKSRKSKRPNERLQVRFKGLDEHKLRIQCDRRQLKIFRQFSTDYISNKLLPKDEKFGEGLCALRSACLIWKADPEASANRKNRQKASLRKDSRLRELLEQNKVCLIDYPWETHRLYLHCTFDSRLLTQQGTEQVRLQKLEAAQKSVEKIKERQAGDPSITLTENEKARFKAKQTSISRLERNRPPERPECQIYQPNPNIVLGVSLSR…		reduced cas12k	NA	NA			Halomicronema excentricum str. Lakshadweep	1578819390	734843	759671
WP_088893813.1	MRTITFRLCASEETRKIFWYLCQEHTLLVNALSHKVQQSKEFQTWQEKGWLPNKKLKLLNKEVLEEKTAFQVQVLDQTKLPDLPSRFIASAIRANQQTWGSWIAQQRRRYMSLTGKQDWLQLQECDLDLSQTTDFTFAQICTEVREVLASVTAQIAAEEQKKQNQKKRSRQTTKAKRTVKKQKKVSESRRITEALFKLLKKKQNALTMRAIAYLLRNNATVQEDEENPQEIALKLDQKRIEIERLKTQLQSQFPKPRDPTGAIADRYINEALEKPSFATSWKILVLFCLLITNQELPGLSLQFHSHLLQQLQHPDLSREAQQAEFKSWEEGCLERMTKLATVLKSLPLPISFDSSDDLYWSVEPKQQKAVEPKETTPAPTDGQPRRSPKRKRKNRRKIQ…			NA	NA			Leptolyngbya ohadii IS1_(3)	1214783892	3436873	3377146
WP_106255089.1	MQMRTIKTDSIVRITQRRKRKGVTEDLPSFDEAAWCRLCEFSYKHTLLVDTIVSQIKQHHKLINWIRSSQELQRQDDTTQETEAKQGQNGLPEGLVKALCDALASTPQFSKMSGRFYTSAIDRVEELFKGWFAAHQKLIHKIRGKRRWLAVVESDAALAETSNFSQQEIEIRAAQILAELEAHNGTNAGSNDHVDFNTLFQKFDETEETLARRAIIHLLKNGGKTHAEVKKPRKRKRKGKSISTQPLTLTERLEAQRVGIERLEKQLLGQLPRARNLFPEQAFEHHLEAVIAMPNSDATELERYYFLYFSLLLYLADANEYLQLERHLLTTLVLQWSKLGDLHYYRVLIYAFMLHAASAQQYLQLGSYLLQTIKLEAERVEAAFFAWHESITPKLHDFL…			NA	NA			Stenomitos frigidus ULC18_(2)	1361053883	218628	NA
BAU13962.1	MSMKTIRSDAIVKLDPKPRGRKKNLEDLPPFDTAAWCRLCERTYHHTLLIDQISEQIKQDPDVINWIRATQDVKAQTSITTDTDQDTDTEQGHSWLPKELVQKLCDRLKETPQFKGISGRIFTSATERVEEIYKSWIATHQKLIRQIRGKERWLTIVKSDAGLAENSNFSQLEIESRAEQVLSEIEAENESEDESDDARNRRVFNTLFDKFDTTEDVLSRRAIIHLLKNGGKVHWEPRKPRRRKGNQDKSSQPMTLEERLAAKQIEIDRLEKQLLSQLPRARNLFPDWAFEEALDDLLTLPDPDLARHNQYYFLAFSLLIHQSDPAQNIRFKQHLLKSMSFLWEKPNSLLYYRILIFSFLLYTTSKQKHLQFGHYLLRAIKVEAERVESQFYDWQASIT…		reduced cas12k	NA	NA			Leptolyngbya sp. NIES-3755	965629957	4533492	4483538
QOV23600.1	MSQITVQCHLVASESTRRQLWKLMAELNTPLINELLQQLSKHPDFEKWRKNGNLPSSVVSKLCKPLETDPRFAGQPSRCYSSAIYVVDYIYKSWLTIQKRLQQQLDGKIRWLEMLNSDAELVETTGYSLEAIRAKAVEILTTATPTSEADASSNKRRNTKKSKKASASNPEKSVSHKLFDAYQQTDDTLSRSAISYLLKNGCKLNDKEEDPEKFAQRRRKLEIQIQRLTDKLTSRIPKGRDLTKAKWLETLFTATTNVPEDNTEAKCWQDILLSRSSSLPFPLIFETNEDLVWSKNEKGRLCVHFNGLTDLTFEVYCDSRQLHWFKRFLEDQQTKRKSKNQYSSALFTLRNGRIGWQEGEGKGEPWLNRLTLSCCVDNRLWTAEGTEQVRQQKAEEIAK…			QOV23601.1	MEEKFYTSTEAAEITNCSRRQLQYWREKGVIVPTVNASGKGRNVYYSKADLLALTAMEYLLSIGLNFEVCQQILVTLKTRESWLFHESLSEEQMKRFMVLLDTNKHHLQLVDFDSKLALENIYNGFSVVCFWSDRIYQRLQEHLRNYVS		CvkR	Anabaenopsis elenkinii CCIBt3563	1928838257	1046911	1056856
AUC60976.1 [§]	MLLYKYVLLNIIVDAMSLITIQCRLVASADTRQFLWMLMSQKNTPLINEIFMRIAEHPDFSVWKEKGKLPKNFLAQQIAELKEDKRFQGQPSRFYASVHKMIDYVYESWFTIQDKNKFRLQGHTRWLEMLKPDTEILQCFDGSWEKLQNQAKKILDEIDSTLSHTRIVDKLFKEYEATNDPRIQGAIVYLIKNGASIPDNKVETEKKYKKLKRKVEIQVHKLKKQIEISAPTGRDLNQQKWLDTLILASLASTTMPLNQAQCDRWFSALKKNSPSIPYPVIYETNEDLKWSLSDQNRLHVRFNGLSDHTFKIYCDSRQLPYFQRFYEDQELKKANKNQFSSALFTLRSAMIIWKEDDGKGELWDKHKLYLHCTLDTDYWTVEGTQVVAQRKQKEVLNII…	MSLITIQCRLVASADTRQFLWMLMSQKNTPLINEIFMRIAEHPDFSVWKEKGKLPKNFLAQQIAELKEDKRFQGQPSRFYASVHKMIDYVYESWFTIQDKNKFRLQGHTRWLEMLKPDTEILQCFDGSWEKLQNQAKKILDEIDSTLSHTRIVDKLFKEYEATNDPRIQGAIVYLIKNGASIPDNKVETEKKYKKLKRKVEIQVHKLKKQIEISAPTGRDLNQQKWLDTLILASLASTTMPLNQAQCDRWFSALKKNSPSIPYPVIYETNEDLKWSLSDQNRLHVRFNGLSDHTFKIYCDSRQLPYFQRFYEDQELKKANKNQFSSALFTLRSAMIIWKEDDGKGELWDKHKLYLHCTLDTDYWTVEGTQVVAQRKQKEVLNIIDGMKEKDDLRDTQKK…		AUC60977.1	MKQEVFFSSKDISKITGCSLRQLQYWRDKEVVVPFIGASGTGKTIYYSSVELVEVSVMVYLLSVGLNLEMVQKILNDLRAKEPDFTDSGCKKRFMVVAGDGTVDLLPYEQEGAIALLEENKGIIPLWIDQIHKILEIKINHC		CvkR	Cyanobacterium sp. HL-69_(2)	1298149266	1520229	1531296
QSJ20838.1	MSQITIQCRLVASESTRQQLWKLMAEKNTPLINELLLKVAQQPEFESWRQKGKHPGKIVKELCEPLKTDPRFIGQPGRFYTSAIALVNYIYKSWFALMKRSQSQLEGKIRWWGMLNSDVELVESSGVSLDSLHTKAAEILAQLAPQLDTVEPQLGKGTKRKKTKKSKQSDSDRSISKTLFEAYRDTEEILIRCAISYLLKNGCKINNKEEDAEKFAKRRRKLEIQIERLREQLEARIPKGRDLTDAKWLETLLLATHNIPENEAEAKFWQDSLLKKSSKIPFSVAYETNEDMTWFNNERGRICVKFNGLSEHTFQVYCDSRHLQWFQRFLEDQQIKRNSKNQHSSSLFTLRTGRVAWQEGDSKGEEWNVNRLTFYCSVDTRLWTAEGTNLVREEKAEEI…			QSJ20340.1	MQETFFTSKQAAEITGCTLRQLQYWREKGVVVPVIGETGTGRSIYYSKPNLMELAAMLYFLSMGLSFDIASTTLKTLKDKEPELFDSGKGSRWMLLLQGHKRSLNLVVYDREQAIASLDEGKPVIPVWLDVIYQQLTNKLAR		CvkR	Nostoc sp. UHCC 0702_(1)	1996588181	3973787	3993066
QSJ20352.1	MSSTSGKNPTNPIVRTISCNLSAKEDVLRKVWEEMSQKNTPLIVQLLKSVSEQPEFEANKENGTITKKEITELRRDITEDSDLKKQSGRLRSSADSLVTEVYSSWLRLYQVRKNKKEGKEYFLNNILKSDVELVEQSNCDLQTIRCKAKEILSQVEEFIEQVNNKPKINKTTSAKKKINKSNKNNKAIEEILNRFFIGNIDKTLTNTLYEIHRKSPDILTQCAVAYLIKNDNKVSEAEENLTQLNKRSSAKEIEIKRLETQIQNTRLPNGRDITGEKYSQAFEKLVNQVPQDNEEFAEWIAILLKKVSSLPYPILYSSGDLSWYKDEKGNIFVYFNGWAEYHFQICCDKRQLRFFERFLKYYKALKASEKGEEKLSGSLVTLRSAHLLWRQGKGKGEPW…			QSJ20353.1	MSQSDRVQTSIYFPKDIHEALVRWAQEEDRPISNLVVRIVSKAIEEREKQQNPQQ		Arc_2	Nostoc sp. UHCC 0702_(2)	1996588181	3993067	4006309
QSJ20360.1	MAEHQMNSISTFDITKYFLLDVLKDIKTGRIQLPDFQRDWVWDDTHVRRLLASISLAYPIGAVMMLQQSIQSRQFKPRLVDGVLKPENHAPNLLILDGQQRLTTLRSVKQLLGKNYNLLNRQRQQQQRLSHERHKAQKQNAPNSFGESELGQYVDRLLADAIVAIAKNYSASSIVLPKLRDMREIIQSEVQTRAEQKIKGYKEGQQEYAKQYRNSIHRWSYGRLIDCIQSKAAKVGILIEIGSEPTRGSPQEKARDLAVFAYQERQAALV		reduced cas12k	NA	NA			Nostoc sp. UHCC 0702_(3)	1996588181	4006320	4023276
no_NCBI_ID	MSELELGKHIDNLLAQAIITLAKSYQAGSIVLPTIKNVRESIQSEIEARAVKRCPNYKEGQQQYAKQYRQSIHRWSYNRLIGCIKSQAAKANISIEQGPQPIRDSPQEKARDLAIAAYHFRQNKS		reduced cas12k	NA	NA			Nostoc sp. 'Peltigera membranacea cyanobiont' N6	1353294854	4389877	4453074
WP_190711461.1	MSVITIQCRLVAEEDSLRQLWELMTEKNTPFINEILLQIGKHPEFETWLEKGRIPAELLKKLGNSLKTQEPFTGQPGRFYTSAITLVDYLYKSWFALQKRRKQQIEGKQRWLKMLKSDQELEQESQSSLEVIRTKATELFTKFTPQSDQNDNQKKGKKTKKATKSKTSSIFKILLNTYEETEDILTRCALAYLLKNNCQISEVDENLEEFTRNKRRKEIEIERLKDQLQSRIPKGRDLTGEEWLKTLEIATFNVPQNENEAKAWQAALLRKTAEVPFPVAYESNEDMTWLKNDKNRLFVRFNGLGKLTFEIYCDKRHLHYFQRFLEDQEILRNSKRQHSSSLFTLRSGRISWLPGEEKGEDWKVNQLNFYCYLDTRMMTCEGTKQVVHEKVTAITEILN…			WP_190711460.1	MAEETREVRGRIPKELKIAFEVACARLEVTQTAALEEAIRDWLQKKDSPAGDKSQRS		Arc_1	Anabaena lutea FACHB-196	1909842819	441584	427348
PSN12342.1	MAHLNTPLVTELMQVIQHHNDFVNWQQRRELPMQVVRNLCTSLRLDERFSGQPGRFYSSAAMMVAYTYDAWFALQSSRQQGLDGLKRWIDILKSDADMLELCGLDWKSFQASAKEILQSVTDQLQSDQPKPSPSHKGSQQRREQSDRTVSKRQLVNQLFQLHDESPSLLTRCVAVYLLKNGCAVLEKPEKPERYQRMLLGKKKAAKRLEEQLASRLPKGRDLTDETFLKALELLTYQIPNSAEELARWKAQLLRKPNPLPFPILYGSNNDLTWFVKEKPRGKAKPPKQQICVKFNGLGKHVFRVQCDRRQHHYFQRFVQDWEVYKCGKGPISGSLLLLRTASLLWKPANQSSHQPTGNPWQDNYLYLHCQIDTQLLTREGIEQKRQKKLNSTQNPDLSP…			NA	NA			filamentous cyanobacterium CCT1	1370496743	759	NA
PSN81036.1	MVTYTALVNELLELVSQHPKFEVWRQQGKITRDEVKSILRPLKQNSVYAALPGRFFTSAELMVTYAFKSWLALQKHRHHQMVGKLRWLQVIEADLQAMPTSDLSLEVVQARAQQVLEHAEQSTDTQQGRSSFLSRKGKRRGNPLMGFLLDAYEAASDELERRAICYLLRNDLKVVEEDENPEVIQFRIDRKRIEVERLQDQLQSRLPKGRDPTDERYLEALGAAIALPDVDLSPIDEEDWSQWKAQKQLPLLNPLPYPILWGSSSDLRWSIIANSEADGQPSKRRKSSKRPKEKIQVQFNGLGKHTMSIQCDRRQLPVFKQFAEDYITHESTAEEDKFGMSLFALRSACLVWKKDPQAAVKRRKHKQKAKAQLDKITDYDAPWQTHRLYLHCTVDTRLI…			NA	NA			filamentous cyanobacterium CCP4	1370673884	6304	29551
WP_231948458.1	MERYTLLVNLLSKQVGHAPEFEQWKRQGWISEKAVVALCNALKQEEQFKGLPSRFYMSAQSMVKDTFEGWVKSQQRLSRKISGKKRWLKSVEEDIDLAKTTDFSPEVIQNRAKEILSELHHQETPAPQSSEISDDSPDESQQEDEDSNSQRSILSLLFDRYKVTEDYLSRRAVVHLLKNGCEVNEEIEDPEKLQQRLATKREEIQRLEAQLASRLPKGRDPTGEKANNFLKEAIQFPKHRNCYPELFLFDIFYHYALLPMPSVQYAVYLLQAILIESNVVESEFSAWQEAMTERLSNAAKIPNSLLYPLIFGSTDDLYWSFESKEKNQHDSELGKPCEGTKSRKRPSKRKRKQLKTRSEERIYVRFKGLSDYNFKIACDRRQLPIFQMFTRDWLSNKKL…			NA	NA			Phormidesmis priestleyi BC1401	1057523847	5280	NA
PSB14763.1	MVKYTLLVNRLLEQVGQLSEFKQWQEKGSISKEPVKQLCDALKKHHAEFQGLPHRFYISAKLMVTYTFESWLALQQRRRRKIDGKRRWLNRVEDDIELAKVTDFSPEMIQNRARKILAEIHPSNPVEPEPETSSDNEINEGENCQEEEEMNQPKSLLSCLFDLYDSTEDALTLRAIVHLLKNNGEVNEEDEDPKKLELRLAAKREEIQRLEKQLQGRLPKGRDPTGETTTRFLEEAIKLPEHPTAYPPRFLLNAFYCYALLPMPYIQYGVYLLNAILDEARIVESDFITWRDTIAEHLVNAAKRPNSLPYPLIFGSTSDLVWESESKRKGPNAPDTEGALEQSGAKSSRKRPSKRKRTRLKTQSDERITVRFHGMSQYRFKIYCDRRQLPIFRQFLTDY…			NA	NA			filamentous cyanobacterium CCP2	1360391466	903	18156
QXE24819.1	MSQITIQCRLGASESTRQQLWQLMAEKNTPLINELLIQIGRHPEFETWQQKGKHSTGIVKELCESLKSDSRFMGQPARFYTSATASVNYIYKSWFALMKRYQSQLDGKLRWLEMLNSDTELVAQSGVSLDTLRTKSAEILAQFAPQETNGNTPTKGKKSRKRKKSQNLDSEINLSKHLFDTYDHTEDHITRCAISYLLKNGCRINNKGENPEKFAQRRRKLEIQIQRLTEKLAARIPQGRDLTDTQWIETLITATQTVPEDEAEAKLWQNYLLRKSSQVPFPVAYETNEDMIWLKNQAGRICVKFNGLGEHTFQIYCDSRQLHWFQRFLEDQETKRSSKNQHSSALFTLRSGRIAWQEGEGKGEPWNVNHLILYCSVDTRLWTQEGTNLVRSEKAEEIA…			QXE24818.1	MQETFFTSKEASKITGCTLRQLQYWREKGVVVPVISDTGTGRSIYYSKTNLVELAAMVYWLSVGLSFDIACETLKTLKEQEPELFSSGTGKRFMLLSETQERSPLGVVKLSLELMEYDRKKAITSIDEGKPVIPVWLDVIFEQLQKKLTSYLN		CvkR	Richelia sinica FACHB-800	2059364121	3773942	3764339
BAZ64546.1	MRYLQTGNLHILVGVSLGLKKPATVAAVDVVSNKVLAYRSVKQLLGQNYKLLNRQRQQQQRLAQKRHESQKKQAPNQLGESELGQYLDRLLAKSIINFAVTYQASSIALPKLRDMREIIQSEIQAKAETKISGYKEGQQKYAKEYRMSVHRWGYGRLIDNIQAQAAKAGITIETPSQQTKGSPQEQAKDLAICAYKKRQAMLNK		reduced cas12k	NA	NA			Calothrix sp. NIES-4105	1210245310	228310	NA
