# Supplementary material for: CvkR is a MerR-type transcriptional repressor of class 2 type V-K CRISPR-associated transposase systems
Source: Nat Commun. 2023 Feb 18;14:924. doi: 10.1038/s41467-023-36542-9 (PMC9938897; doi:10.1038/s41467-023-36542-9)
Supplement: Supplementary file 5 — Supplementary Data 2 [file 41467_2023_36542_MOESM5_ESM.txt]

CLUSTAL W (1.83) multiple sequence alignment

WP_197480172.1  -------------------MAEETREVRGRLPKNLKIAFEIACARLEITQTAALEEAIRDWLQKKESSEKQ----H
WP_192881541.1  -------------------MAEETREVRGRLPKDLKIAFEIACARLEVTQTAALEEAIRDWLKKKESSDKQ----S
CAST_5          -------------------MAEETREVRGRLPKDLKIAFEIACARLELTQTAALEEAIRDWLQKKDSPADGK---P
WP_173401715.1  -------------------MAEETREVRGRVPKDIKIAFEIACARLEVTQTAALEEAIRDWLQKKESAAGV----K
WP_198940883.1  -------------------MAEETREVRGRLPKDLKIAFEIACARLEVTQTAALEEAIRDWLQKKDSPTGGKSQGS
BBD58004.1      -------------------MAKETREVRGRLPKNLKIAFEIACARLEVTQTAALEEAIRDWLKKKESSDKQ----S
GCL44114.1      -------------------MTEETREVRGRVPKDIKIAFEIACARLEVTQTAALAEAIKDWLQKKDSPSGGKSQGS
AFY45234.1      -------------------MAEETREVRGRLPKDLKIAFEIACARLELTQTAALEEAIKEWLKKHESTSSD----K
BAZ48771.1      -------------------MAEETREVRGRLPKDLKIAFEIACARLEVTQTAALEEAIRDWLKKKESSDKQ----S
QFS48943.1      -------------------MAEETREVRGRLPKDLKIAFEIACARLELTQTAALEEAIKEWLKKHESTSGD----K
BAY20678.1      -------------------MSEETREVRGRLPKDLKIAFEIACARLELTQTAALEEAVRDWLRKKESSEKQR-QQE
BAT55383.1      -------------------MAEETREVRGRLPKDLKIAFEIACARLEVTQTAALEEAIRDWLKKIESSEQQ----N
WP_019497311.1  -------------------MAEETREVRGRIPKDLKIAFEIACARLEVTQTAAIEEAIKDWLKKKESELAPN---D
WP_199192150.1  -------------------MAEETREVRGRVPKDLKIAFEIACARLEVTQTAALEEAIRDWLQKKDSPAGGKLQRS
WP_163929717.1  MLLLKGCATINPEPRHDVEMAEETREVRGRIPKELKIAFEIACARLEFTQTAALEEAIRDWLKKKESAADE----K
BAY38491.1      -------------------MAEETREVRGRLPKDLKIAFEIACARLEVTQTAALEEAIRDWLQKKDSSTGGKSQGD
CAST_77         -------------------MAEETREVRGRLPKDLKIAFEIACARLELTQTAALEEAIKEWLKKHESTSSD----K
CAST_78         -------------------MAEETREVRGRLPKDLKIAFEIACARLELTQTAALEEAIKEWLKKHESTSSD----K
AFZ00434.1      MLV--YYARINPGRAFGAGMTEETREVRGRIPKELKITFEIACARLEVTQTAALEEAIKDWLKKQESTSSDKS--V
CAST_87         -------------------MAEETREVRGRIPKNLKIVFEVACARLEVTQTAALEEAIRDWLKKKESETGEKYLED
WP_179072482.1  -------------------MAEETREVRGRLPKDLKIAFEIACARLELTQTAALEEAIRDWLKKKESSEKQ----H
WP_190711460.1  -------------------MAEETREVRGRIPKELKIAFEVACARLEVTQTAALEEAIRDWLQKKDSPAGDKSQRS
                                   *::********:**::**.**:******.*****: **:::**:* :*         
