# Supplementary material for: CvkR is a MerR-type transcriptional repressor of class 2 type V-K CRISPR-associated transposase systems
Source: Nat Commun. 2023 Feb 18;14:924. doi: 10.1038/s41467-023-36542-9 (PMC9938897; doi:10.1038/s41467-023-36542-9)
Supplement: Supplementary file 6 — Supplementary Data 3 [file 41467_2023_36542_MOESM6_ESM.txt]

CLUSTAL W (1.83) multiple sequence alignment

BAB74389.1      -----------MSQSDRVQTSIYFPKDIHDALVRWAQEEDRPISNLVVRIVSKAVEEREK-QNPPQ-
CAST_25         -----------MSQSDRVQTSIYFPKDIHEALVRWAEEEDRPISNLVVRLVSKAVEEREKKQNPPQ-
WP_096566881.1  MMNWRQIFLELMSQSDRVQTSVYFPKDIHEALVRWAEDEDRPISNLVVRIVTKAVEEREKQQNPPQ-
BAY94247.1      -----------MSQSDRVQTSIYFPKEIHEALVRWAQEEDRPISNLVVRIVSKAVEEREK-QNPPQ-
WP_103125279.1  -----------MSQSDRVQTSIYFPKDIHEALVRWAQEEDRPISNLVVRIVSKAVEEREK-QNPPQ-
BAY18181.1      MMDWRQILLELMSQSDRVQTSIYFPKEIHEALVRWAEEEDRPISNLVVRIVSKAVEERNKQQNPPQK
WP_010996845.1  -----------MSQSDRVQTSIYFPKDIHDALVRWAQEEDRPISNLVVRIVSKAVEEREK-QNPPQ-
CAST_65         -----------MSQSDRVQTSIYFPKDIHEALVRWAEEEDRPISNLVVRLVSKAVEEREKKQNPPQ-
AUB36900.1      -MNWQQIFVVLMSQSDRVQTSIYFPKDIHEALVRWAEEEDRPISNLVVRLVSKAVEERQNKQNPPQQ
CAST_88         -----------MSQSDRVQTSIYFPKDIHEALVRWAEEEDRPISNLVVRIVSKAVEEREKKQKP---
QSJ20353.1      -----------MSQSDRVQTSIYFPKDIHEALVRWAQEEDRPISNLVVRIVSKAIEEREKQQNPQ-Q
                           **********:****:**:******::***********:*:**:***:: *:*   
