# Supplementary material for: CvkR is a MerR-type transcriptional repressor of class 2 type V-K CRISPR-associated transposase systems
Source: Nat Commun. 2023 Feb 18;14:924. doi: 10.1038/s41467-023-36542-9 (PMC9938897; doi:10.1038/s41467-023-36542-9)
Supplement: Supplementary file 7 — Supplementary Data 4 [file 41467_2023_36542_MOESM7_ESM.txt]

CLUSTAL W (1.83) multiple sequence alignment

WP_106260488.1  MS-----------QK-------T-----------------IECRLVATE-------DTRRYLWH----LMAEKYTPLVN-
WP_066425713.1  MS-----------VI-------T-----------------IQCRLVAEE-------DTLRTLWE----LMADKNTPLIN-
WP_103140752.1  MS-----------II-------T-----------------IQCRLVAEE-------ETLRKLWE----LMTDKNTPLIN-
WP_015225496.1  MS-----------QI-------T-----------------IQCRLVASA-------ETRQHVWE----LMAEQNTPLVN-
OCQ91136.1      MS-----------VI-------T-----------------IQCRLVAEE-------DTLRKLWE----LMAGKNTPLVN-
WP_027402996.1  MS-----------VI-------T-----------------IQCRLVAEE-------DSLRQLWE----LMTEKNTPFIN-
BAQ60380.1      MA-----------VI-------T-----------------IHCRLISSK-------SNRHQLWN----LMVQKNTPLIN-
WP_099434943.1  MS-----------IV-------T-----------------IHCRLIAPE-------SCRSKIWD----LMALKNTPMIN-
WP_073629970.1  MS-----------VI-------T-----------------IQCRLVAEE-------NTLRQLWE----LMAEKNTPLIN-
WP_162327299.1  MS-----------II-------T-----------------IHCNLTAPE-------STRKQLWE----LMAQKNTPLIN-
BAB75312.1      MS-----------QK-------T-----------------IQCRLIASE-------STRQKLWK----LMAESNTPLIN-
NEU74766.1      MS-----------QI-------T-----------------IQCCLIASE-------STRQKLWK----LMAHLNTPLIN-
OBQ23770.1      MS-----------QI-------T-----------------VQCRLIASE-------STRQQLWT----LMAELNTPLIN-
WP_106367629.1  MS-----------QS-------T-----------------VQCRLIAST-------STRQQLWK----LMAQLNTPLIN-
WP_096578814.1  MS-----------QI-------T-----------------IQCRLIASE-------STRQQLWK----LMAESNTPLIN-
BAY29339.1      MS-----------QI-------T-----------------IQCRLVASE-------STRQQLWK----LMADLNTPLIN-
WP_012411901.1  MS-----------QI-------T-----------------IQCRLIASE-------STRQKLWK----LMATLNTPLIN-
WP_029636312.1  MS-----------QI-------T-----------------IQARLISFE-------SNRQQLWK----LMADLNTPLIN-
PZO41941.1      MS-----------NI-------T-----------------IQCRLITNE-------STRQMLWQ----LMAERNTPLVN-
WP_036484397.1  MS-----------QN-------A-----------------IQCRLIAPE-------TTRRQQWQ----LMAEKNTPLIN-
WP_006529102.1  MS-----------TI-------T-----------------IQCRLVAPE-------TTRQALWE----LMAQKNTPLVS-
WP_006509624.1  MS-----------NI-------T-----------------IQCRLIAPE-------ETRRQLWQ----MMVEKNTPLIN-
BAB74390.1      MSRDRKKGSKSPSLR-------T-----------------IRCHLHTKE-------DVLRKVWE----EMTQKNTPLIV-
WP_069072561.1  MSSDRKKKSTIPVHR-------T-----------------IRCHLDASE-------DILRKVWE----EMTQKNTPLIL-
WP_096566883.1  MSRNSKKDFKSPILR-------T-----------------IRCHLYASE-------DVLRKVWE----EMTQKNTPLIV-
BAY94246.1      MSRDRQKKSTSPIHR-------T-----------------IRCHLHASE-------DVLRKVWE----EMTQKNTPLIV-
WP_103125278.1  ---------MSAIYR-------T-----------------IRCYLYASE-------DILRKVWE----EMTQKNTPLIV-
WP_096573641.1  MSRDRQKKSTSPIHR-------T-----------------IRCHLHASE-------DVLRKVWE----EMTQKNTPLIV-
WP_118170709.1  MS-----------QI-------T-----------------IQCLLVALE-------SSRQQLWK----LMAELNTPLIN-
WP_094340324.1  MS-----------QI-------T-----------------IQCRLVASE-------SSRHQLWK----LMAELNTPLIN-
BAY94972.1      MS-----------QI-------T-----------------IQCRLVASE-------STRQQLWK----LMAEKNTSLIN-
WP_099067416.1  MS-----------QI-------T-----------------IQCRLVGSE-------STRQQLWK----LMAEKNTPLIN-
BBD58003.1      MS-----------II-------T-----------------IQCRLVAEE-------ETLRQLWE----LMTDKNTPLVN-
GCL44115.1      MS-----------VI-------T-----------------IQCRLVADE-------SSLRQLWE----LMTEKNTPFIN-
AFY45233.1      MS-----------VI-------T-----------------IQCRLVAEE-------DILRQLWE----LMADKNTPLIN-
BAZ48772.1      MS-----------VI-------T-----------------IQCRLVAEE-------ETLSQLWE----LMADKNTPLIN-
WP_104387148.1  MS-----------QI-------T-----------------IQCRLLASE-------STRQQLWQ----LMAEKNTPLIN-
WP_127054896.1  MS-----------QI-------T-----------------IQCRLVASE-------STRQQLWQ----LMAEKNTPLIN-
WP_053540473.1  MS-----------QI-------T-----------------IQCRLVASE-------STRQQLWQ----LTAEKNTPLIN-
WP_008276596.1  MS-----------QI-------T-----------------IQCRLVAKE-------ATRQTLWQ----LMAELNTPFIN-
BAY20677.1      MS-----------VI-------T-----------------IQCRLIAHV-------ATLRYLWK----LMAEKNTPLIN-
BAT55382.1      MS-----------VI-------T-----------------IQCRLVAEE-------DTLRQVWE----LMTDKNTPLVN-
OUC12050.1      MS-----------QI-------T-----------------IQCRLVAPP-------TARQHLWT----LAAEKNTPLIN-
WP_017296743.1  MA-----------QI-------T-----------------IQCSLVASE-------ATRQYLWH----LMADIYTPFIN-
WP_015184614.1  MS-----------QI-------T-----------------IQCRLVANV-------STRHQIWT----LMAERNTPLIN-
WP_072619878.1  MS-----------QI-------T-----------------IQCRLVASE-------ATRQVLWT----LMAERNTPLIN-
WP_146294649.1  MS-----------QI-------T-----------------IQCRLVASE-------DTRHQLWQ----LMAQQNTPLIN-
BAZ36934.1      MS-----------QI-------T-----------------IMCRLVANE-------STRQQLWQ----LMAELNTPLIN-
WP_019497312.1  MS-----------II-------T-----------------IQCRLVAND-------RTLQHLWE----LMAEKNTPLIS-
WP_152590046.1  MS-----------VI-------T-----------------IQCRLVASE-------DTRRYLWQ----LMAEKNTPLIN-
PZV06487.1      MS-----------LI-------T-----------------LQCRLVANE-------DTRRLLWL----LMAKKYTPLIN-
WP_094343940.1  MS-----------VI-------T-----------------IQCRLVASE-------DTRRHLWQ----LMAEKNTPLIN-
WP_106368686.1  MS-----------VI-------T-----------------IQCRLVAEE-------DFLRQLWE----LMAEKNTPLIN-
WP_099436544.1  MV-----------QV-------T-----------------IQSRLIASA-------DTRQSLWL----LMSKKNTPLIN-
AUC60501.1      MS-----------LI-------T-----------------IQCRLVASA-------DTRQFLWM----LMSQKNTPLIN-
BAQ64620.1      M-----------TIK-------T-----------------IC-------CQLIAPEQTRQRLWQ----YMAEQYTPLMT-
WP_088893327.1  MS-----------II-------T-----------------IHCRLTAPE-------SVRRHLWL----LMSGRNTPLIN-
WP_069791082.1  MS-----------LI-------T-----------------IQCRLVASA-------DTRQFLWM----LMSQKNTPLIN-
WP_015183357.1  MS-----------II-------T-----------------VQCQLKATK-------DSLRHLWS----LMVEKNTLLVN-
WP_027843568.1  MT-----------QI-------T-----------------VQCRLVATE-------TTRQELWD----LMADKNTPLIN-
WP_163929718.1  MS-----------LI-------T-----------------IQCRLVSEE-------NSLRIFWE----LMTEKNAPLIN-
WP_039730330.1  MS-----------KI-------T-----------------IQCRLVASE-------ATRQYLWH----LMADIYTPFVN-
WP_073608258.1  M-----------SII-------T-----------------IQ-------CRLTASVATRQHLWN----LMAHSNTPLVS-
BAY38490.1      MS-----------VI-------T-----------------IQCRLVAEE-------DTLRTLWE----LMANKYTPFIN-
AFY67257.1      MP-----------II-------T-----------------VECLLAASE-------ETRQYVWS----LMV-QHAVLVR-
ABA20785.1      MS-----------QI-------T-----------------IQCRLVASE-------PSRHQLWK----LMVDLNTPLIN-
AFZ58287.1      MS-----------QI-------T-----------------IQCRLVASE-------TTRQQLWQ----LMAEKNTPLIN-
AFZ13451.1      MS-----------QI-------T-----------------VQCRLVASE-------STRHHLWK----LMADLNTPLIN-
BAY83128.1      MS-----------FK-------T-----------------IQCRLVAEE-------STRQQLWQ----LMAHKNTPLIN-
ABA20947.1      MS-----------VI-------T-----------------IQCRLVAEE-------DILRQLWE----LMAEKNTPLIN-
ALF54868.1      MS-----------VI-------T-----------------IQCRLVAGE-------DTLRTLWE----LMADKNTPLVN-
ACK66236.1      MS-----------QI-------T-----------------IQCRLVAKE-------PIRHTLWQ----LMADLNTPFIN-
AFZ00435.1      MS-----------VI-------T-----------------IQCRLVADE-------ETLRHLWT----LMAEKNTPFAN-
AFZ56196.1      MS-----------VI-------T-----------------IQCRLVAEE-------DSLRQLWE----LMSEKNTPFIN-
BAS55909.1      MS-----------VI-------T-----------------IQCKLVATE-------ETRRALWH----LMAEKHTPLIN-
ABA21816.1      MS-----------VI-------T-----------------IQCRLIASE-------ATRSYLWQ----LMAQKNTPLIN-
ACK66979.1      MT-----------LK-------T-----------------LECRLYAPS-------DTLRYLWL----LMAEKNTPLIN-
AUB36901.1      MSSNSKKDSNSQILR-------T-----------------IRCDLYTSE-------DVLRKVWE----EMTEKNTPLIV-
AFZ13045.1      MS-----------DQTSQNNEIT-----------------IQSLLEAPE-------ETLCFLWQ----LMVN-VTELIN-
KYC40734.1      MS-----------TI-------T-----------------IQCRLVAEE-------ATLRYFWE----LMAEKNTPLIN-
BAZ48744.1      MSSTSGKNLTNPIFR-------T-----------------ISCDLSAKE-------DVLRKVWE----EMSQKNAPLIV-
BAQ63841.1      MA-----------HV-------T-----------------IQCRLIASR-------DTRQFLWQ----LMAQKNTPLIN-
ACK66984.1      MT-----------HIT------V-----------------VQCRLIAPE-------STLQHIWK----MMAQQQTPLIN-
WP_174709822.1  MS-----------QI-------T-----------------IQCRLVASE-------SSRHQLWK----LMAELNTPLIN-
WP_181927535.1  MS-----------QI-------T-----------------IQCRLVANA-------NTRQQ-RQ----LMADKNTPLIN-
WP_167726880.1  MS-----------QI-------T-----------------IQCRLVASE-------FTRQQLWK----LMAEKNTPLIN-
WP_174709709.1  MS-----------QN-------T-----------------IQCRLVASV-------VTRQQLWK----LMADQNTPLIN-
WP_096598305.1  MS-----------QI-------T-----------------IQCRLVASE-------STRQQLWK----LMAELNTPLIN-
WP_169266289.1  MS-----------QI-------T-----------------IQCRLVASE-------STRQQLWK----LMAEKNTPLIN-
WP_168696136.1  MS-----------QI-------T-----------------IQCRLVVSE-------STRQQLWQ----LMVEKNTPLIN-
WP_167726285.1  MS-----------QI-------T-----------------IQCRLVASE-------STRQQLWK----LMAEKNTPLIN-
WP_179072481.1  MS-----------VI-------T-----------------IQCRLVAEE-------DTLRQLWE----LMAEKNTPLIN-
WP_015161245.1  M-----------SLI-------T-----------------FPFRLDALGKTPKDREQVRRYFWE----LMTQQHTPLIN-
WP_088892326.1  MA-----------IK-------T-----------------LRLLLCFDE-------NTRKQLWD----LSV-RHTLLIN-
WP_088893813.1  -------------MR-------T-----------------ITFRLCASE-------ETRKIFWY----LCQ-EHTLLVN-
WP_106255089.1  MQ-----------MR-------TIKTDSIVRITQRRKRKGVTEDLPSFD-------EAA---WCRLCEFSY-KHTLLVDT
QOV23600.1      MS-----------QI-------T-----------------VQCHLVASE-------STRRQLWK----LMAELNTPLIN-
AUC60976.1      MS-----------LI-------T-----------------IQCRLVASA-------DTRQFLWM----LMSQKNTPLIN-
QSJ20838.1      MS-----------QI-------T-----------------IQCRLVASE-------STRQQLWK----LMAEKNTPLIN-
QSJ20352.1      MSSTSGKNPTNPIVR-------T-----------------ISCNLSAKE-------DVLRKVWE----EMSQKNTPLIV-
WP_190711461.1  MS-----------VI-------T-----------------IQCRLVAEE-------DSLRQLWE----LMTEKNTPFIN-
PSN12342.1      ---------------------------------------------------------------------MAHLNTPLVT-
PSN81036.1      ---------------------------------------------------------------------MV-TYTALVN-
WP_231948458.1  ---------------------------------------------------------------------ME-RYTLLVN-
PSB14763.1      ---------------------------------------------------------------------MV-KYTLLVN-
QXE24819.1      MS-----------QI-------T-----------------IQCRLGASE-------STRQQLWQ----LMAEKNTPLIN-
                                                                                          : :   

WP_106260488.1  -------------------TLLKQVAQDDHFEEWCHSGNLSVAIVKQFCEKLKE------------DSQFAGQPGRFYSS
WP_066425713.1  -------------------EILAQVGKHPEFETWLEKGKIPTELLKTLVNSLKT------------QERFASQPGRFYTS
WP_103140752.1  -------------------ELLAQVGQHPDFENWLEKGKIPTELLKTLVNSLKT------------QERFSGQPGRFYTS
WP_015225496.1  -------------------ELLKQVAEHPEFETWQQKGKLPAGIVSKLCKPLKE------------DSRFSGQPGRFYTS
OCQ91136.1      -------------------ELLAQVGKHPEFETWLEKGKIPTEFLRTLVNSLKT------------QERFADQPGRFYTS
WP_027402996.1  -------------------EILLHLGKHPEFETWLEKGRIPAESLKTLGNSLKT------------QEPFTGQPGRFYTS
BAQ60380.1      -------------------ELLLELSQHEDLEQWCELGKLPSGLISKLCDQLKQ------------RAEFEGQPSRFYAS
WP_099434943.1  -------------------EILKRLSNHEELESWYQTGRLPNGLVTKICDQLKN------------QPPFDNQPSRFYLS
WP_073629970.1  -------------------ELLEQVGQHPNFEKWLKKGEVPEEAIDTIKKSLIT------------QEPFAGQPGRFYTS
WP_162327299.1  -------------------ELLRLLAVQDDFEVWCQQGYPPAGLVKRLCDQLKT------------QDPFKGQPSRFYSS
BAB75312.1      -------------------ELLQQLSKHPDFEKWRRNGKLPSTVVSQLCQPLKT------------DPSFTGQPSRFYIS
NEU74766.1      -------------------ELLQQLSKHPDFEKWRKNGKLPSTVVNQLCQPLKT------------DPSFTGQPSRLYLS
OBQ23770.1      -------------------ELLQQLSKHPDFEKWRKDGKFPSTVVSQLCQPLKT------------DPQFAGQPSRCYLS
WP_106367629.1  -------------------EILQQLNKHPDFEKWRKNGKLPSTVVSQLCHPLKT------------DLRFVGQPSRLYTS
WP_096578814.1  -------------------QLLQQLSKHPDFEKWRKNGKLPSTVVYQLCQPLKT------------HPSFTGQPSRFYLS
BAY29339.1      -------------------ELLEQLAKHPDFEKWRQKGKLPASVVMKLCQPLKN------------DPRFAGQPSRFYIS
WP_012411901.1  -------------------ELIEQLGKHPDFENWRQQGKLPTTVVSQLCQPLKT------------DPRFVGQPSRLYMS
WP_029636312.1  -------------------ELLCQLGQHPDFEKWQQKGKLPSTVVSQLCQPLKT------------DPRFAGQPSRLYMS
PZO41941.1      -------------------ELLEQVGQHPKFDAWRQSGRLPTHVVREFCKVLKV------------DSRFIGQPARFYES
WP_036484397.1  -------------------ELLKQLAEHPELETWKRKGKIPPGTVKNLCQPLRT------------CPQYINQPGRFYSS
WP_006529102.1  -------------------ELLRQVAQHFDFETWRQKGKLEVGIIKKLCEPLKK------------DPRFSNQPARFYTS
WP_006509624.1  -------------------ELLRLLAEHPDLETWKRRGNTPPGTVKNLCLPLRT------------DPQFVGQPGRFYSS
BAB74390.1      -------------------ELLKSVSEQPEFETNKENGKITKKEITNLRKSLTQ------------D------SGRLYSS
WP_069072561.1  -------------------KLLKSVSEQPEFEANKEKGEITKKEIVKLRKNVTK------------NPELEEQSGRLRSS
WP_096566883.1  -------------------QLLKSVSEQPEFEANKENGKITKKEITELRKSLTQ------------DSDLDKQSGRLRSS
BAY94246.1      -------------------QLLKSVSEQPEFETNQEKGTISKKEITKLRKALTN------------DSDLQQQSGRLGSS
WP_103125278.1  -------------------QLLKLVSEQPEFEANKENGTITKKEITELRKPLTD------------DSDFQEQSGRLCSS
WP_096573641.1  -------------------QLLKSVSEQPEFEANQEKGTISKKEITKLRKALTN------------DSDIQQQSGRLGSS
WP_118170709.1  -------------------ELLRQVSQHPEFETWRQKGKHPTSIVKGLCQPLKT------------DPRFIGQPGRFYTS
WP_094340324.1  -------------------ELLHRVNQHPEFETWRQKGKHPTSVVKELCEPLKT------------DSRFIGQPGRFYTS
BAY94972.1      -------------------ELLVQVAQNPEFETWRQKGKHPSSIVKELCQPLKT------------DPRFIGQPARFYTS
WP_099067416.1  -------------------ELLLKVAQQPEFESWRQKGKHPAKIVKELCEPLKT------------DPRFIGQPGRFYTS
BBD58003.1      -------------------ELLAQVGKHPDFETWLEKGKIPTELLKTLVNSLKT------------QERFVGQPGRFYTS
GCL44115.1      -------------------EILIQIGKHSEFETWLEKGSIPAELLKKLGNSLKT------------QELFTGQPGRFYTS
AFY45233.1      -------------------ELLAQVGKHPEFETWLDKGRIPTKLLKTLVNSFKT------------QERFADQPGRFYTS
BAZ48772.1      -------------------ELLAQVGKHPDFETWLEQGKIPTELLKTLVNSLKT------------QERFAGQPGRFYTS
WP_104387148.1  -------------------ELLMQMGKHPEFETWRQKGKHPTGVVKELCEPLKT------------DPRFMGQPARFYTS
WP_127054896.1  -------------------ELLSQIGKHAEFETWRQKGKHPTGIVKELCEPLKT------------DPRFMGQPARFYTS
WP_053540473.1  -------------------ELLSQIGKHPEFETWRQQGKHPTGIVKELCEPLKT------------DPRFIGQPARFYTS
WP_008276596.1  -------------------ELLQQVAQYPDFEQWRQRGRLTAKVIEQLGNELKK------------DPRFLGQPARFYTS
BAY20677.1      -------------------ELLEQVAEHPNFEAWLKKGEVSKTAIKTICNSLKT------------QERFNNQPGRFYTS
BAT55382.1      -------------------ELLAQVGKHPEFETWLEKGKIPTEFLKTLVNSLKN------------QERFSDQPGRFYTS
OUC12050.1      -------------------TLIQEVANHEEFETWRLKGKHPTKIVSEICRRLRT------------EAPFSGQPARFYTS
WP_017296743.1  -------------------EMLVRIGQHPNFEEWNQKGKIPADVFEDLRKALKE------------DPAFRGIPGRWYHA
WP_015184614.1  -------------------ELLEQIGQHPDFETWRQKRKIPAGIIKQLCEPLRT------------DSRFIGQPGRFYAS
WP_072619878.1  -------------------ELLAQMAQHPDLEEWRQKGKPTPGVVKKLCDPLRQ------------DPRFMGQPGRFYSS
WP_146294649.1  -------------------ELLKQVAEHPEFETWRQKGKLPGGIVSQLCKPLKE------------DSRFIGQPARFYTS
BAZ36934.1      -------------------ELLVLISQHQDFETWQQKGKIPAGTVKQLCESLKT------------DPGFAGQPARFYAS
WP_019497312.1  -------------------ELLEQLGKHPDFETWLKNGKVPKDTIKILCDSLKT------------QSRFAGQPGRFYTS
WP_152590046.1  -------------------ELLEQVRMHPDMEEWLKKGKLPNGVIKPLCDSLST------------QERFVNQPKRFYKS
PZV06487.1      -------------------ELLQKIAKHDSFDNWCQTGTISLVVVKEFCKELRQ------------EARFTGQPGRFYTS
WP_094343940.1  -------------------ELLKQVRIHPDMEQWLKKGKLPDGVIKPLCDSLST------------QECFVNQPKRFYKS
WP_106368686.1  -------------------ELLAQLGKHPELETWLEKGKIPTELLKALGNALKT------------QEPFAGQPGRFYTS
WP_099436544.1  -------------------EILTRIKHHPDFPQWREKGRLPKNFIAQQIQELKN------------DSRFQGQPSRFYAS
AUC60501.1      -------------------EIFMRIAEHPDFSVWKEKGKLPKNFLAQQIAELKE------------DKRFQGQPSRFYAS
BAQ64620.1      -------------------ELIRQVGEHPDLSQWQDKGKMPSNIVKDLCATLKQ------------IRPFTGLPSNFYQS
WP_088893327.1  -------------------DLLKRVSQHPDFETWQYWGTVPKVAIKELCEPLKE--------------LYPGQPARFYAS
WP_069791082.1  -------------------EIFMRIAEHPDFSVWKEKGKLPKNFLAQQIAELKE------------DKRFQGQPCRFYAS
WP_015183357.1  -------------------ELLKQINTHPDLENWLKVGNIKAEVIEGLCDNLRT------------ESRFQDMPGRFANA
WP_027843568.1  -------------------ELLKQVAEHSDFEAWRQKGKIPTGTIKQLCEPLKT------------DSRFIGQPGRFYTS
WP_163929718.1  -------------------ELLEQLSKHPNFETWLQKGEVPKNTIETICDSLKI------------QDRFADQPGRFYTS
WP_039730330.1  -------------------EILRQIREDDNFEQWRQSGKIPASVFEDYRKTLKT------------ESRFQGMPGRWYYA
WP_073608258.1  -------------------ELMRIIPLQPDFENWRQASKIPAKAIRDLCASFRK------------DERFAGQPGRFYSS
BAY38490.1      -------------------ELLVQLGQHPEFETWLKKGEVPKETIERINKSLST------------QEPFAGQPGRFYTS
AFY67257.1      -------------------ELLERAAQHPDFERWQSAGNLPAKAVERLAKESSNE-EP----PLLLEPRFSQLPDRFYKS
ABA20785.1      -------------------ELLVQVAQHPEFETWRQKGKHPAKIVKELCEPLRT------------DPRFIGQPGRFYTS
AFZ58287.1      -------------------ELLSQIGKHPEFETWRQKGKHPTGIVKELCEPLKT------------DPRFIGQPARFYTS
AFZ13451.1      -------------------ELLARMAQHQDFETWRKKGKLPDGIVKQLYQPLKT------------DPRFTNQPGRFYTS
BAY83128.1      -------------------ELLLQVAQHPDFETWRKKGKIAKGIITQLCQSLKT------------DLRFIGQPGRFYTS
ABA20947.1      -------------------ELLAQVGKHPEFETWLDKGRIPTELLKTLVNSFKT------------QERFADQPGRFYTS
ALF54868.1      -------------------ELLAQVGKHPEFEPWLEKGKIPTEFLKTLVNSLKT------------QERFADQPGRFYTS
ACK66236.1      -------------------ELLQKVAQNPDFEQWKQKGKLQKSVIKQLGDKLKK------------DPRYLGQPARFYTS
AFZ00435.1      -------------------EILEQLAQHAEFESWVKNSRVPATVIKELCDSLKN------------QELFAGQPGRFYTS
AFZ56196.1      -------------------EILLQIGKHPEFETWLEKGRIPAELLKTLGNSLKT------------QEPFTGQPGRFYTS
BAS55909.1      -------------------ELLKHIAQDSRFEEWSLTGKLPRLVVSEACNQLKQ------------DPQFSGQPGRFYSS
ABA21816.1      -------------------ELIEQLGIHPEIEQWLKKGKLPDGVVKPLCDSLIT------------QESFANQPKRFNKS
ACK66979.1      -------------------EIINHLSEHPDFDQWFKAKQIPKSAISDICNDLKS------------QENYQNQPGRFYSS
AUB36901.1      -------------------QLLKTVSEQPEFEANKESGKITKKEITGLRKSLTE------------D------SGRPYSS
AFZ13045.1      -------------------SLLHHINTHPDFDIWLTQCAIPASVINSFIKTAKT------------QSPYREMPTRFITS
KYC40734.1      -------------------ELLEQLGQHPDFDTWVQAGKMPEKTVENLCKSLED------------REPFANQPGRFRTS
BAZ48744.1      -------------------QLLKSVSEQPEFEANKENGTITKREITKLRRDITE------------NSDLKEQSGRLRSS
BAQ63841.1      -------------------EILLRIKQHPDFPHWRTKKRLPKDFLARQIAELKN------------NYPFEEQPSRFYAS
ACK66984.1      -------------------QLLHDINTHPDINTWLTANQLPSKLVETLAQPLKT------------QSPYQGLPGRFITS
WP_174709822.1  -------------------ELLHQVNQHPEFETWRQKGKHSISIVKELCQPLKT------------DPRFIGQPGRFYAS
WP_181927535.1  -------------------ELLLHISQHPDFGTWRHQGRFPISTVKQVCEMLKA------------DPRFIGQPARFYTS
WP_167726880.1  -------------------ELLLRVAQNPEFESWRQKGKHPSGIVKELCQPLKS------------HPCFIGQPGRFYTS
WP_174709709.1  -------------------ELLLQVAQDPDFETWRQKGKIPTGIVKQLCAVLKT------------DSRFTGQPGRFYTS
WP_096598305.1  -------------------ELLRQVHQHPEFETWRQKGKHPTSIVKELCQPLKT------------DPSFIGQPGRFYTS
WP_169266289.1  -------------------ELLLNVPQHQDFETWRQKGKHPTGIVKELCQPLKT------------DPRFISQPARFYAS
WP_168696136.1  -------------------ELLSQIGKHPEFETWRQKGKHPTGIVKELCEPLKT------------DPRFMGQPARFYTS
WP_167726285.1  -------------------ELLTQVAQHPEFETWRQKGKHPTDIVKELCEPLRT------------DPRFIGQPGRFYAS
WP_179072481.1  -------------------ELLLQVGKHPEFETWLEEGKIPTELLKTLVNSLKT------------QERFADQPGRFYTS
WP_015161245.1  -------------------RLNLLVAEHPKFANWQIKNTVDADDLLCLWRSLKK------------QPQFQGIPDRACVS
WP_088892326.1  -------------------QLLVELPKQSKFESWRKKGSIPRKEIQLQLTHLKNKKFV----HLKEEGVFEDIPARMLTS
WP_088893813.1  -------------------ALSHKVQQSKEFQTWQEKGWLPNKKLKLLNKEVLEE-KTAFQVQVLDQTKLPDLPSRFIAS
WP_106255089.1  IVSQIKQHHKLINWIRSSQELQRQDDTTQETEAKQGQNGLPEGLVKALCDALAS------------TPQFSKMSGRFYTS
QOV23600.1      -------------------ELLQQLSKHPDFEKWRKNGNLPSSVVSKLCKPLET------------DPRFAGQPSRCYSS
AUC60976.1      -------------------EIFMRIAEHPDFSVWKEKGKLPKNFLAQQIAELKE------------DKRFQGQPSRFYAS
QSJ20838.1      -------------------ELLLKVAQQPEFESWRQKGKHPGKIVKELCEPLKT------------DPRFIGQPGRFYTS
QSJ20352.1      -------------------QLLKSVSEQPEFEANKENGTITKKEITELRRDITE------------DSDLKKQSGRLRSS
WP_190711461.1  -------------------EILLQIGKHPEFETWLEKGRIPAELLKKLGNSLKT------------QEPFTGQPGRFYTS
PSN12342.1      -------------------ELMQVIQHHNDFVNWQQRRELPMQVVRNLCTSLRL------------DERFSGQPGRFYSS
PSN81036.1      -------------------ELLELVSQHPKFEVWRQQGKITRDEVKSILRPLKQ------------NSVYAALPGRFFTS
WP_231948458.1  -------------------LLSKQVGHAPEFEQWKRQGWISEKAVVALCNALKQ------------EEQFKGLPSRFYMS
PSB14763.1      -------------------RLLEQVGQLSEFKQWQEKGSISKEPVKQLCDALKKH-----------HAEFQGLPHRFYIS
QXE24819.1      -------------------ELLIQIGRHPEFETWQQKGKHSTGIVKELCESLKS------------DSRFMGQPARFYTS
                                    :                       .                            . .   :

WP_106260488.1  AIALVHRIYKSWLALRKRVRNKIAGQTRWL-AMLKSDDELTEASGSDLDALKVQAEAILAQIQ-SQTLL-NGQSKPKK--
WP_066425713.1  AIALVDYVYKSWFALQKRRKRQIEGKERWL-TILKSDLELEQESQCSLNIIRTKATEIITEFT-PQSDQ--------N--
WP_103140752.1  AIALVDYVYKSWFALQKRKKRQIEGKERWL-TILKSDLQLEQESQCSLNAIRTKANEILTKLT-PQSEQ--------N--
WP_015225496.1  ATKLVEYIYQSWLALQKRLQWRLNGQKRWL-EILKSDQELCQQADCSLETLCHKASEILASFQ-SSTT-KS---KKKS--
OCQ91136.1      AIALVDYVYKSWFALQKRRKYQIEGKERWL-KILKTDLELEQESQCSLNLIRTTANEILTKLT-PQSEQ--------N--
WP_027402996.1  AIALVDYLYKSWFALQKRRKNQIEGKQRWL-KMLKSDPELEQESQSSLEVIRTKATELFSKFT-PQSDS-EALRRNQN--
BAQ60380.1      AINLVDYIYKSYLRTQRRLRFRLQGQQRWF-EMFKSDTEFKNETNFSLTDIRVKARELLDKDL-KDSS------------
WP_099434943.1  VTNLVEYIYKSYLRTQKQLRFRLQRQQRWY-QMLKSDSELKQEAQCSLTDIRNKAQSLLAKYT-NAES------------
WP_073629970.1  AVTLVKEIYKSWFALQQERQRKIEGKERWL-KMLKSDIELQQESQCNLDIIRNKANEILTSFV-ANFTE--------N--
WP_162327299.1  AISQVEYTYKSYLRLQRQLRQRLQGQERWL-EILKSDAQLSELTGVSLETIQNKAQQILTQLS-SSSN------------
BAB75312.1      AIHIVDYIYKSWLTIQKRLQQQLDGKLRWI-EMFNSDVELVEISGFSLEAIRTKASEILAITT-PESDP-KTLLTKRG--
NEU74766.1      AIHVVDYIYKSWLAIQKRLQQQLDGKIRWL-EMLNSDAELIEISGCSLEAIRTKAAEILAIAT-PDSDV-AAPLTKTG--
OBQ23770.1      AIHVVDYIYKSWLTIQKRLQQQLDGKIRWL-EMLNSDAELVETSGYSLEAIRTKAAEILAMTT-PESDT-NVPLTKKR--
WP_106367629.1  AIHVVDYIYKSWLAIHKRLQQQLDGKIRWL-EMLNSDAELVETSFCSLEEIRTKAADILAMTT-PESDA-NAPLIERR--
WP_096578814.1  AIHVVDYIYKSWLAIQKRLQQQLDGKLRWI-EMLNSDAELVEISGCSLEAIRTKAAEILAMTT-PESGS-NISVTKTR--
BAY29339.1      AIHIVDYIYKSWLAIQKRLQQQLDGKTRWL-EMLNSDPELVEASASSLEVIRTKAAEILAIAM-TASDS-DNSSPNGK--
WP_012411901.1  AIHIVDYIYKSWLAIQKRLQQQLDGKMRWL-EMLNSDVELVETSGSSMGAIRTKASEILAKAM-PTSDS-DSSQPKTK--
WP_029636312.1  AIHIVDYIYKSWLAIQKRLQQQLDGKTRWL-EMLNSDAELVELSGDTLEAIRVKAAEILAIAM-PASES-DSASPKGK--
PZO41941.1      AIRVVDYIYKSWLAIQRKLQRKLEGKIRWL-EMLKSDIELAENCDRDLEAIRTKATEILSQIT-TASVK-SNTQQKGS--
WP_036484397.1  VISLAEYIYRSWLKLQRRLIFRLNGQQRWL-QMLKSDEELVAESGRSLKEIEAKASEALDRLN-R------------E--
WP_006529102.1  AIALVDYIYQSWLKLQQRLQRKLEGQNRWL-VMLKSDEELVQISHSSLETIQAKATEILSSLK-RDPK-STKKGKNSQ--
WP_006509624.1  AISLVEYIYKSWLKLQQRWEFQLQGQERWI-SMLKSDEELEVYCDHTLEDIKLKATQILDNDL-T------------E--
BAB74390.1      VDNLVQEVYSAWLTLYQKRKKQKEGKEYFLNNILKSDIELVEESNCDLQILRAKAQEIISNPQ-DILRQ-ITIDNPKD--
WP_069072561.1  AESFVKEVYSSWLTLYQKRKRQKEGKEYFLKNILKSDVELIDESNCDLETIRSKAQEVLSQPE-EFIKQ-LTINDEDV--
WP_096566883.1  ADTFVTEVYSSWLTLYQKRKSQKERKEYFLNNILKSDFELVEESNCDLQTIRFKAQEILSQPE-KLLQQ-IIIENGNK--
BAY94246.1      ADSLVTEVYTSWLTLSQKIKKQKEGKEYFLNNILKSDVELVQESNCDLQTIRCKAQDILSQPK-EFLEQ-ITNHDAVL--
WP_103125278.1  ADSLVKEVYSSWLKLYQQRKKQKEGKEYFLNNILKSDAELVQESQCNLQTIREKAQEILNNPE-KFSEQ-VTNNQNVK--
WP_096573641.1  ADSLVTEVYTSWLTLSQKIKKQKEGKEYFLNNILKSDVELVEESNCDLQTIRCKAQDILSQPK-EFLEK-IINNDAVL--
WP_118170709.1  AIALVNYIYKSWFALMKRSQFQLEGKIRWL-EMLNSDVELLESSGVSLDSLRTKAAEILAQFS-SLN-T-AETPSTNV--
WP_094340324.1  AIALVNYIYKSWFALMKRSQFQLEGKNRWL-QMLNSDVELIESSGVSLDSLRTKAAEILAQFA-SLN-T-AETPSTNV--
BAY94972.1      AIATVNYIYKSWFALIKRSHFQLEGKIRWW-EMLKSDTELVELSGMTIESLRSKAAEILAQFT-LKSDT-VEAKPATE--
WP_099067416.1  AIALVNYIYKSWLALMKRSQSQLEGKMRWL-EMLKSDAELVEASGVTLENLRTKAAEILAQLA-PQSDT-VEAKSPKG--
BBD58003.1      AIALVDYVYKSWFALQKRRKRQIEGKERWL-TILKSDIQIEQESQSTLNVIRTKATEILTKFT-PQSEQ--------N--
GCL44115.1      GITLVDYLYKSWFALQKRRKNQIEGKQRWL-KMLKSDQELEQESECSLEVIRTKAAELLTKFA-LQSDE--------N--
AFY45233.1      AIALVDYVYKSWFALQKRRKRQIEGKERWL-TILKSDLQLEQESQCSLSAIRTKANEILTQFT-PQSEQ--------N--
BAZ48772.1      AIAIVDYVYKSWFALQKRRKHQIEGKERWL-TILKSDQQLEQESQCSLNVIRTKAIEILSQFT-PQSDQ--------N--
WP_104387148.1  ATASVNYIYKSWFALMKRFQSQLDGKLRWL-EMLNSDTELEAASGVSLDVLQTKSAEILAQFA-AQN-P-AETQPAKG--
WP_127054896.1  ATASVNYIYKSWFALMKRFQSQLDGKLRWL-EMLNSDAELVEASGVSLDVLQTKSAQILAQFA-PQN-P-AETQPAKG--
WP_053540473.1  ATASVNYIYKSWFALMKRFQSQLDGKLRWL-EMLNSDTELVEASGVSLDILQTKSAEILAQFA-PQN-P-AETQPAKG--
WP_008276596.1  GISLVEYIFKSWLKLQQRLQRKLDGKRRWL-EVLKSDEQLIKDSQTDLETIRQKATEILQSYE-----------------
BAY20677.1      AVTLVHEVYKSWFALQQRRQRQINGKERWL-NMLKSDIELQQESQCDLNVIRAKATEILNKFN-AKFSQ--------K--
BAT55382.1      AIALVDYVYKSWFALQKRRKRQIEGKERWL-IILKSDLQLEQESQCSLNVIRTEANEILAKFT-PQSDQ--------N--
OUC12050.1      AEKTVNYIFKSWFTLQSRLQRQLSRKQIWL-SILKSDPELVELCGHPLETIQNKATQLLTQIE-KTLAD-SNPEDP----
WP_017296743.1  GRDLVKRIYKSWLTKRRRLYSQLAGQTHWL-TILQSDDELIAACNQDLGVIRAEAAALLVKAE-GAAPP-SPSAKKSK--
WP_015184614.1  ASALVDYIYKSWLKVQQRLQRKLEGQMRWL-GMLKSDEELVNQSGCTLEVIRTKASEILVPLT-SKNES-PQPTQTKG--
WP_072619878.1  AIALVEYIYKSWLKLQQRLQRKLEGQQRWL-GMLKSDPELCEENHCTLDTLRDKAAEILASLE-SPQPKQG-KVKTKK--
WP_146294649.1  ATKLVEYIYQSWLALQQRLQWRLNGQKRWL-EILKSDQELCTQAECSLKTLRHQASEILASLQ-PSTS-KS---KKKS--
BAZ36934.1      AIATVSYVYKAWMKVQKRLKSQLESKARWL-SMLQSDEELIAIAGVDLDGLRNQARLILQQFA-PEP-S-PQEDLQAN--
WP_019497312.1  AISQVKEIYKSWLTLQKRRQRQIEGKQRWL-GMLKSDVELQEESNCSLEKIRAKGTEILAEFV-SKFTK--------D--
WP_152590046.1  AIEVVEYIYKSWLALQKERQQKIDKKEHWL-NMLKSDVELEQESNFSLKIIRAKAIKILPQYI-AKVEE--------I--
PZV06487.1      AITLVHRIYKSWLALQVRLKRKIAGQTRWL-AILQSDDELAVAIQSDLSTLQTKAREILAQIR-PSTPA-DDEPQPKK--
WP_094343940.1  AIEVVEYIYKSWLALQKERQQKIDKKEHWL-NMLKSDIELEQESNFSLNIIRAKAIKVLAHYI-AKVEE--------N--
WP_106368686.1  AIALVNYVYKSWFALQKRRKYQIEGKERWL-KMLKSDLDLEQESQCSLDVIRIKATELLTKFT-PQFDT--------N--
WP_099436544.1  VGKIIDYIYKSWFKVQKSYKIQLEGNSRWL-EMLKPDSLLIESFDGSMEALQNQAQQILDNIE-TTSTQ-EG--------
AUC60501.1      VHKMIDYVYESWFTIQDKNKFRLQGHTRWL-EMLKPDTEILQCFDGSWEKLQNQAKKILDEID-STLSH-TR--------
BAQ64620.1      AINQVNYIFASWLASQHKLKLRLNGKRYYFS-MLYSDQDLVKNSGHTLTEIRSQAQIILNQIS-NKKT------------
WP_088893327.1  AILMVTYIYESWLSLQQTRRHRLNGKQRWL-EVVKSDAELLEMSSSTLETIRHRAQEILSRCN-VESTP-QSESSTKK--
WP_069791082.1  VHKMIEYVYESWFTIQDKNKFRLQGHTRWL-EMLKPDTEILQCFDGSLEKLQNQARKILDEID-STLPH-KR--------
WP_015183357.1  AEKLVKDIYKSWFALQEERRFRLWRKQRWF-SLLRSDLELEQESGLSLEKLRTEATKILIKAQ-LECSR----EAE----
WP_027843568.1  AIALVSYIYKSWLALMKRLQYKLEGKIHWL-EMLKSDEELVEISGVNLEALRSKAAEILAQFS-PQIDT-NNSQNKRK--
WP_163929718.1  AVTLVKEVYKSWFALQQRRQRQIKGKERWL-NMLKSDIELQQESQCDLDIIRAKATEILTSFV-ANFTD--------D--
WP_039730330.1  GREEVKRIYKSWLALRRRLRNQLAGQNRWL-EVLQSDETLMEVSGLDLSALQAEASQLLNILG-S--KN-KTSKNRSK--
WP_073608258.1  ASTMVAYTYDAWFALQASRLRRLYGMRRWLE-ILQSDTEMLKLCGVSWESFQERARAILQTAT-DQIQA-KQPTPQPA--
BAY38490.1      AITLVKEIYKSWFTLQQRRLRQIEGKERWL-KIFKSDIELQQESQCDLNIIRTKASEILNSCA-EQLTQ--------D--
AFY67257.1      AISTVQTTYKSWLALQHGRQQQRNRKQLWL-DIVEDDL-LTEYDESQLDSIIKKAHEILSQLL-SEMKK-EANETSEDKK
ABA20785.1      AIATVNYIYKSWFALMKRSQSQLEGKMRWW-EMLKSDAELVEVSGVTLESLRTKAAEILSQFA-PQPDT-VEAQPAKG--
AFZ58287.1      ATASVNYIYESWFALMKRYQSQLDGKLRWL-EMFNSDAELVEHSGVSLDTLRATSAEILAQFA-PQD-T-NRDTSNKG--
AFZ13451.1      AITVVDYIYKSWFKIQQRLEQKLKGQIRWL-GMLKSDEELAAESNTSIEVIRTNAAELITSLS-SED-------------
BAY83128.1      AITFVDCIYKSWLELMKLNQRRLEGKNRWQ-KMLKSDAELVEDSSASLDLIRSKATEILAQAQ-LNSES-LSAENQEN--
ABA20947.1      AIALVDYVYKSWFALQKRRKRQIEGKERWL-TILKSDLQLEQESQCNLNVIRTKANEILTQFT-PQSDQ--------N--
ALF54868.1      AIALVDYVYKSWFALQKRRKRQIEGKERWL-TILKSDLQLEQESQCSLNAIRTKANEILTKLT-PQSEQ--------N--
ACK66236.1      GISLVEYIFKSWLKLQQRLQRKLDGKRRWL-TVLKSDEELIQQSQQNLEAIRHKASEILQTHQ-----------------
AFZ00435.1      ATTLVTYIYKSWLAVNKRLQRKIEGKKQWL-DMLRSDTELEQESNSNLEKIRAKATEILDSFA-TRQIN--------Q--
AFZ56196.1      AITLVDYLYKSWFALQKRRKQQIEGKQRWL-KMLKSDQELEQESQSSLEVIRNKATELFSKFT-PQSDS-EALRRNQN--
BAS55909.1      AISTVHRIFLSWLALQTRLRNQISGQTRWL-AMLQSDNELTIASQTDINTLRLKASELLTHLN-EPISE-SDQPEVKK--
ABA21816.1      AIEVVEYIYKSWLALQKERQQTIDRKEHWL-KMLKSDVELEQESKCTLDAIRSQATKILPKYL-AQSEQ--------N--
ACK66979.1      AISLTHYMFKSWFAVHKQLQRRIEGKRRWL-NLLKSDQELEQNCGQSLEIIIQKAEEILKLMD-SEKSQ-SSSKPKKP--
AUB36901.1      VDNLVKQVYSSWLTLYQKRKQQKEGKEYFLTHILKSDIELVEESNCDLSTIRSKAQEIIRKPE-EFLNE-INPKDTNN--
AFZ13045.1      AQNLVNEMFKSWFEIQRLKRLSLKGKRHFF-TILKSDEELQRESDCTFDTLCQEAAIILQQTQ-LQIEQ-KRLDANQP--
KYC40734.1      AVALVKYIYKSWFALQKRRADRLEGKERWL-KMLKSDVELERESNCSLDIIRAKAGEILAKVT-EGCAP--------S--
BAZ48744.1      ADSLVTEAYSSWLRLYQVRKNQKEGKEYFLKNILKSDVELVEQSNCDLQTIRCKAKEILSQVE-EFIEQ-IKNKPKIN--
BAQ63841.1      VNKVIDYIYKSWFEVQKALDWKLQGNLRWV-EMLLPDTELIKHFDNSLESLQQQATLILDSID-STVSH-DR--------
ACK66984.1      AIILVKEMYASWFAIQTQKRLSLEGKKRFL-TILKSDKQLIQDSQTDFLTLCYKAQQLLKRTQ-NKLK----LDE-----
WP_174709822.1  AIALVNYIYKSWFALMKRSQFQLEGKIRWL-EMLNSDVELVESSGVSLNSLRTKSAEILVQFA-TLN-T-AETQSTNV--
WP_181927535.1  ATTLVNYIYKSWFALMKRSQFQLEGKIRWL-EMLNSDVELVESSGVSLDSLRTKSAEILVQFA-TLN-T-AETQSTNV--
WP_167726880.1  AIAIVNYIYKSWFALMKRSQSQLEGKIRWW-EMLKSDTELVEASGVTLESLRNKAAEILAELT-PQSDT-VKAQPAKG--
WP_174709709.1  AIARVNYIYKSWLALMKRLQYQLDGKNRWL-EMLKSDTELVETSGVNLESLRIKAAEILVQVT-PQSDT-VEPQPVKG--
WP_096598305.1  AIATVNYIYKSWFKLMKRSQSQLEGKIRWW-EMLKSDAELVEVSGVTLESLRSKADEILAHFT-PQSDT-VEAQPGKG--
WP_169266289.1  AIATVNYIYFSWLALMKRLQYKLEGKTRWL-EMLRSDEQLVEASGVTLDSLRIKANEILAQLS-PQSAL-VEAKEKKG--
WP_168696136.1  ATASVNYIYKSWFALMKRFQSQLDGKLRWL-EMLNSDTELVEASGVSLDVLQTKSAAILAQFA-PQN-P-AETQPAKG--
WP_167726285.1  VIATVNYIYKSWFALMKRSQSQLEGKIRWW-EILKSDPELVEASGVNLDSLRNKAAEILAELT-PQSDT-PEAQPAKG--
WP_179072481.1  AIALVDYVYKSWFALQKRRKYQIEGKERWL-KMLKSDLELEQESQCSLNVIRTKATEILTKFT-PQSEQ--------N--
WP_015161245.1  ARLVTHNTYESWLALQADRQEKLTKLLNSVE-ILKPDVELIAIGSCNLDVIRNRAKEVLSEVN-TQISN-----------
WP_088892326.1  AVLSVQYMFASIFARQRKLHFQCEGKKTWL-AIQEYDLDLAQSTDFTPEQIRDRAKQFLEEVE-QRRQE-LRE-------
WP_088893813.1  AIRANQQTWGSWIAQQRRRYMSLTGKQDWL-QLQECDLDLSQTTDFTFAQICTEVREVLASVT-AQIAA-EEQKKQNQKK
WP_106255089.1  AIDRVEELFKGWFAAHQKLIHKIRGKRRWL-AVVESDAALAETSNFSQQEIEIRAAQILAELEAHNGTN-AGSND-----
QOV23600.1      AIYVVDYIYKSWLTIQKRLQQQLDGKIRWL-EMLNSDAELVETTGYSLEAIRAKAVEILTTAT-PTSEA-DASSNKRR--
AUC60976.1      VHKMIDYVYESWFTIQDKNKFRLQGHTRWL-EMLKPDTEILQCFDGSWEKLQNQAKKILDEID-STLSH-TR--------
QSJ20838.1      AIALVNYIYKSWFALMKRSQSQLEGKIRWW-GMLNSDVELVESSGVSLDSLHTKAAEILAQLA-PQLDT-VEPQLGKG--
QSJ20352.1      ADSLVTEVYSSWLRLYQVRKNKKEGKEYFLNNILKSDVELVEQSNCDLQTIRCKAKEILSQVE-EFIEQ-VNNKPKIN--
WP_190711461.1  AITLVDYLYKSWFALQKRRKQQIEGKQRWL-KMLKSDQELEQESQSSLEVIRTKATELFTKFT-PQSDQ--------N--
PSN12342.1      AAMMVAYTYDAWFALQSSRQQGLDGLKRWID-ILKSDADMLELCGLDWKSFQASAKEILQSVT-DQLQS-DQPKPSPS--
PSN81036.1      AELMVTYAFKSWLALQKHRHHQMVGKLRWL-QVIEADLQAMPTSDLSLEVVQARAQQVLEHAE-QSTDT-QQGRSSFLSR
WP_231948458.1  AQSMVKDTFEGWVKSQQRLSRKISGKKRWL-KSVEEDIDLAKTTDFSPEVIQNRAKEILSELH-HQETP-APQSSEISDD
PSB14763.1      AKLMVTYTFESWLALQQRRRRKIDGKRRWL-NRVEDDIELAKVTDFSPEMIQNRARKILAEIH-PSNPV-EPEPETSSDN
QXE24819.1      ATASVNYIYKSWFALMKRYQSQLDGKLRWL-EMLNSDTELVAQSGVSLDTLRTKSAEILAQFA-PQE-T-NGNTPTKG--
                        : . .                       *             .       :                     

WP_106260488.1  ----S-R--------------------NQK--------QPT--Q-----TLEPKK--------NNIP--NELFKLYDSV-
WP_066425713.1  ----N-SQ--K------------------K--------R-K--K-----TTKSTK--------PSLF--QILLNNYEET-
WP_103140752.1  ----K-NQ--R---------------KSKR--------T-K--K-----SAKLQK--------SSLF--QILLNTYEET-
WP_015225496.1  ----K-KQ----------------------------------------------K--------NSSR--KSLFDAYDSA-
OCQ91136.1      ----K-NQ--R---------------KGKK--------T-K--K-----STKPKK--------PSLF--QILLNTYKET-
WP_027402996.1  ----D-KS--K---------------KGKK--------T-K--K-----PTKAKT--------SSIF--KILLNTYEEA-
BAQ60380.1      -----------------------------------------------------------------PD--D-YFKTYEST-
WP_099434943.1  -----------------------------------------------------------------LS--QSLFDAYNLA-
WP_073629970.1  ----R-NQQFK--------------KKGNK--------TKK--N-----KKEEEE--------STLF--NALFKIYDKT-
WP_162327299.1  -----------------------------------------------------------------LR--QQLFTDYDKT-
BAB75312.1      ----K-TK------------------QSKK--------S----------SASNPD--------RSLS--RKLFDAYQET-
NEU74766.1      ----K-AK------------------KSKK--------S----------SASNPD--------RSLS--HKLFDAYQET-
OBQ23770.1      ----N-TK------------------KSKK--------S----------SASNPE--------PSLS--HKLFNAYQET-
WP_106367629.1  ----K-TK------------------KSKK--------S----------STSNSD--------RGLS--HKLFDAYQNT-
WP_096578814.1  ----K-TK------------------KSKNSN------S----------SASNSD--------RSLS--HKLFDAYQET-
BAY29339.1      ----K-SK------------------KAKK--------A-----------SSNPK--------RKLF--NTLFDAYQET-
WP_012411901.1  ----K-GK------------------EAKK--------S----------SSSSSD--------RSLS--NKLFEAYQET-
WP_029636312.1  ----K-GK------------------KEKK--------P----------SSSSPK--------RSLS--KTLFDAYQET-
PZO41941.1      ----K-NK------------------KTKK--------N----------TVSEGN--------RSIS--SILFDQYAEY-
WP_036484397.1  ----E-NP--------------------------------------------------------SIS--NRLFDLYDET-
WP_006529102.1  ----K-NK--------------------------------------------------------SLF--TQLYDLYDKT-
WP_006509624.1  ----E-NR--------------------------------------------------------GIS--NQLFSLYDET-
BAB74390.1      ----K-PT--KSIQKRVRKNINASNSD-TA--------KNNILNSQEKTTEENIS--------KSVI--EILYEIHKTT-
WP_069072561.1  ----K-PT--KSARKRVNKNINNKSTDAEQ--------RKD--SSSTNNVDKNKL--------ETLT--NILYEIHKQT-
WP_096566883.1  ----A-EI--NSSRKKGIKNSNN----------------QN--SNTKENANEGNS--------KTLT--DILYEIHKKT-
BAY94246.1      ----N-QT--KSARKK-VQNSSNEINASKQ--------REN--SDYQENVDKNIP--------ETLT--EILYKIHKIT-
WP_103125278.1  ------QK--KSLRKK-SNNDNK---EIKQ--------SKN--QAYKENEDESSP--------NTLT--DILYKIHREA-
WP_096573641.1  ----N-QT--KSARKK-VQNSSNEINASKQ--------SEN--SDLKENVDKNIP--------QTLT--EILYKIHKIT-
WP_118170709.1  ----K-KA-----------------KKRKK--------A----------QNSDSD--------RNLS--KNLFETYRNT-
WP_094340324.1  ----K-KA-----------------KKRKK--------A----------QNSDSD--------RNLS--KNLFESYPKT-
BAY94972.1      ----N-KR-----------------KKTKK--------S----------KASDSD--------RSMS--KTLFEAYHDT-
WP_099067416.1  ----N-KR-----------------KKTKK--------S----------KKSDGDCAERTLRERSIS--QILFEAYRNT-
BBD58003.1      ----H-NQ--R---------------KSKR--------TKK--K-----STNSKK--------SSLF--QILLNTYEET-
GCL44115.1      ----D-HQ--K---------------KGKK--------T-K--K-----APKYKT--------SSIF--KILLNTYEDA-
AFY45233.1      ----K-NQ--R---------------KGKK--------T-K--K-----STKSEK--------SSLF--QILLNTYEQT-
BAZ48772.1      ----K-NQ--R---------------KSKK--------T-K--K-----SAKLHK--------SSLF--QILLNTYEQT-
WP_104387148.1  ----K---------------------KGKK--------S----------PTSDSE--------RNLS--KNLFDAYSNT-
WP_127054896.1  ----K-KT-----------------KKGKK--------S----------PTSDSE--------RNLS--KNLFDAYSNT-
WP_053540473.1  ----K---------------------KGKK--------S----------PNSDSD--------RNLS--KNLFDGYSNT-
WP_008276596.1  ----G-TE--------------------------------------------------------RLF--NSLFQAYRDE-
BAY20677.1      ----K-KYKSK--------------KKANN--------TKN--K-----NKEFLN--------NTLF--SALFDMYDKT-
BAT55382.1      ----K-NQ--R---------------KSKR--------T-R--K-----SAKLQT--------PSLF--QNLLNTYEQT-
OUC12050.1      -------------------------------------------------QSPCTN--------DLIR--AQLFKKYHGA-
WP_017296743.1  ----K-SP--C---------------PQKK--------AQK--E-----KSAQPS--------KSLY--PWLFEAYKTA-
WP_015184614.1  ----K-KS--------------------KK--------P----------QDLGSN--------RSIS--KTLFQVYDDI-
WP_072619878.1  ----A-KA----------------------------------------------Q--------SSPR--QSLFEMHDGA-
WP_146294649.1  ----K-KQ----------------------------------------------K--------NSYG--KSLFDAHDNA-
BAZ36934.1      ----K--------------------------------------------KQPKTE--------KSLS--QTLLDTYESS-
WP_019497312.1  ----T-TKKSKTKIKST--------KKSNK--------KTK--K-----DTEESN--------STLF--QALCDIYDKT-
WP_152590046.1  ----H-KQ--NITN-----------KNVNK--------RKK---------SKNNN--------YTLF--DILFKAYDQA-
PZV06487.1      ----A-R--------------------IRK--------QST--P-----KNKQQG--------ASIF--SVLFGLYEQTQ
WP_094343940.1  ----H-KQ--DITN-----------KNVNK--------RKK--S-----KSKNNN--------YTLF--DILFKAYDQA-
WP_106368686.1  ----N-KQ--R---------------KGKK--------N-K--K-----ASKTQK--------PSVF--KVLLNTYEET-
WP_099436544.1  -----------------------------------------------------------------IV--DYLFQKYEKI-
AUC60501.1      -----------------------------------------------------------------IV--DKLFKEYEAT-
BAQ64620.1      ---------------------------------------------------------------EEKH--KYLFQHHRES-
WP_088893327.1  ----R-SK------------------QQGQ-------------------SSASSS--------KSLM--TRLFETYNSA-
WP_069791082.1  -----------------------------------------------------------------II--DQLFKEYERI-
WP_015183357.1  ----------------------------PD--------Q----------ATTDNS--------SALWD--NLFTAYDKF-
WP_027843568.1  ----T-KS-----------------KNSKK--------S----------KSSDIS--------KNLS--QQLFDTYRDT-
WP_163929718.1  ----K-NQKSKI-------------KKGNK--------TKK--N-----KKDSSN--------TTLF--NGLFDIYEKT-
WP_039730330.1  ----K----------------------AKG--------KPK--------GKSAKD--------PTLY--QALWELYRET-
WP_073608258.1  ----R-RG--N-------K-------K-----------------QRKQSDKIVSR--------RRLV--DRLFQLYNES-
BAY38490.1      ----K-NQQSK--------------KKGKN--------TKK--N-----KNESSA--------STLM--NLLFNLYETS-
AFY67257.1      VRR----K-----KATKKKD-----KAQTD-------------S-----EEMQEE--------RKFISIYKLNKLYNSS-
ABA20785.1      ----K-KR-----------------KKTKK--------S----------D---GDCAERTLRERSIS--DYLFEAYRDT-
AFZ58287.1      ----K-KS-----------------KMGKK--------S----------QKSDSE--------GNLS--KKLFDAYSSA-
AFZ13451.1      ---------------------------------------------------------------GSVS--TRLWKTYDET-
BAY83128.1      ----N-KS--EKSI-----------KKQKKGKKKNNKKS----------EESEEN--------KSLS--KALFDAYENT-
ABA20947.1      ----K-NP--R---------------KSKK--------A-K--K-----SAKLQK--------SSLF--QILLNTHEQT-
ALF54868.1      ----K-NQ--R---------------KSKK--------T-K--K-----SAKLQK--------SSLF--QILLNTYEQT-
ACK66236.1      ----K-TE--------------------------------------------------------KLF--NHLFQLYQEE-
AFZ00435.1      ---VNSKS--KT-------------SKNNK--------NKQ--E-----KEVKSL--------SIQS--NILFETYRQT-
AFZ56196.1      ----D-KQ--K---------------KVKK--------T-K--K-----STKPKT--------SSIF--KIFLSTYEEA-
BAS55909.1      ----T-R--------------------SKK--------K-N--Q-----TSNQAG--------ANVS--RTLFKLYDET-
ABA21816.1      ----N-NQ--TQS------------QNKKK--------SKK--S-----KTKNEN--------STLF--DILFKAYDKA-
ACK66979.1      ----K-KP--K---------------KKKK-------------------SSSEET--------ITLF--DRLFKAYNQG-
AUB36901.1      ----R-QR--KSSQKG-RKKQHKSKEENKN--------FEN--SNTEASLTKDDS--------KSLT--DTLYKIHRET-
AFZ13045.1      ----------------------------PP--------T----------LDKQAF--------WEVAH--VLYKAYDQA-
KYC40734.1      ----N-QTSSK--------------RKKKK--------TKK--S-----QATKDL--------PTLF--EIILKAYEQA-
BAZ48744.1      ------QT--KLAKKK-NNKSNKSNKAIDK--------ILN--RF----FIGNLD--------KTLT--NTLYEIHRKS-
BAQ63841.1      -----------------------------------------------------------------IS--TILFEKCGKT-
ACK66984.1      -----------------------------P--------Q----------HSEKAH--------WSIIN--ALYPAYNNA-
WP_174709822.1  ----K-KA-----------------KKRKK--------S----------QNSDSD--------RNLS--KNLFETYRNT-
WP_181927535.1  ----K-KA-----------------KKRKK--------A----------QNSDSD--------RNLS--KNLFETYRNT-
WP_167726880.1  ----N-KR-----------------KKTKK--------A----------KVAEGD--------HSIS--KTLFDTYRDT-
WP_174709709.1  ----K-KR-----------------QKTKK--------S----------KDSDSDCAERTLRDRTVS--KSLFEAYSNT-
WP_096598305.1  ----N-KR-----------------KKTKK--------S----------KVAEGDCAERTLRERSIS--KTLFEAYRDT-
WP_169266289.1  ----N-TV-----------------KKTRK--------S----------QNSDNN--------RSLS--ATLFQAYRDT-
WP_168696136.1  ----K-KT-----------------KKGKK--------A----------PTSDSK--------RNLS--KNLFDAYSNT-
WP_167726285.1  ----N-KR-----------------KKTKK--------S----------KVAEGD--------RSIS--QILFEAYHDA-
WP_179072481.1  ----S-KQ--K---------------KGKK--------T-K--K-----STKSKK--------SSLF--QILLNTYGET-
WP_015161245.1  -------D------------------------------------SEKKKSQKAIE--------GGIY--KILYDKHRKT-
WP_088892326.1  -E-----------------------------------------N-----QAEQDL--------PSVM--SLLFQLFKET-
WP_088893813.1  RSRQT-TK------AK---------RTVKK-------------Q-----KKVSES--------RRIT--EALFKLLKKK-
WP_106255089.1  ---------------------------------------------------------------HVDF--NTLFQKFDET-
QOV23600.1      ----N-TK------------------KSKK--------A----------SASNPE--------KSVS--HKLFDAYQQT-
AUC60976.1      -----------------------------------------------------------------IV--DKLFKEYEAT-
QSJ20838.1      ----T-KR-----------------KKTKK--------S----------KQSDSD--------RSIS--KTLFEAYRDT-
QSJ20352.1      ------KT--TSAKKK-INKSNKNNKAIEE--------ILN--RF----FIGNID--------KTLT--NTLYEIHRKS-
WP_190711461.1  ----D-NQ--K---------------KGKK--------T-K--K-----ATKSKT--------SSIF--KILLNTYEET-
PSN12342.1      ----H-KG--S-------Q-------Q-----------------RREQSDRTVSK--------RQLV--NQLFQLHDES-
PSN81036.1      -------------------------------------------------KGKRRG--------NPLM--GFLLDAYEAA-
WP_231948458.1  ----S-PD------ES---------QQ--E-------------D-----EDSNSQ--------RSIL--SLLFDRYKVT-
PSB14763.1      ----E-IN------EG---------ENCQE-------------E-----EEMNQP--------KSLL--SCLFDLYDST-
QXE24819.1      ----K-KS-----------------RKRKK--------S----------QNLDSE--------INLS--KHLFDTYDHT-
                                                                                                

WP_106260488.1  DDVLTRCAIAYLLKNGSKIP--------------D-K-PEDAKKFAKRRR--------------KTEIRLERLMHTLQRT
WP_066425713.1  QDILTRCALAYLLKNNCQIS--------------E-R-DENPEEFTRNRR--------------KKEIEIERLKDQLQ-S
WP_103140752.1  QDALTRCAIAYLLKNNCQIS--------------E-L-DEDLEAFTRHKR--------------KKEIEIQRLKDQLQ-S
WP_015225496.1  EDSLTRSAIAYLLKNNCKIP--------------E-Q-QEDPEKFTQRRR--------------KAEIKVERLTRQID-S
OCQ91136.1      EDPLTRCAIAYLLKNNCQIS--------------E-L-DEDSEEFTKNRR--------------KKEIEIERLKNQLQ-S
WP_027402996.1  EDPLTRCALAYLLKNNCQIS--------------E-L-DENPEEFTRNKR--------------RKEIEIERLKDQLQ-S
BAQ60380.1      SDLLTRSAISYLLKNGRKLP--------------E-K-PEDYQKFQKRRR--------------KLQIKIEKLQKKID-S
WP_099434943.1  EDKITKVAISYLLKNGCKIP--------------Q-K-VENIERFVKRRR--------------KVKIKIERLEKRIAES
WP_073629970.1  KDCLSQCALAYLLKNNCQVS--------------E-I-DEDPEEYVKRRR--------------RKEIEIERLRKQLK-S
WP_162327299.1  TSPLKQAAISYLLKNGCRIP--------------Q-K-SETPEKFKLRLG--------------KAQHKVKQLREQIN-A
BAB75312.1      DDILSRSAISYLLKNGCKLN--------------D-K-EENPEKFAKRRR--------------KVEIQIQRLTDKLT-S
NEU74766.1      DDILSRSAISYLLRNGCKLN--------------D-K-EEDLEKFAKRRR--------------KVEIQIQRLTDKLT-S
OBQ23770.1      DDILSRSAISYLLKNGCKLN--------------D-K-EEDTEKFAKRRR--------------KVEIQIQRLTDKLT-S
WP_106367629.1  EDRLRRSAISYLLKNGCKLK--------------D-K-E-DPEQFAKRRR--------------KLEIQIQRLTEKLT-S
WP_096578814.1  DDILSRSAISYLLKNACKLN--------------N-K-EEDPEKFSQRRR--------------KVEIQIQRLTDKLI-S
BAY29339.1      EDVLSRSAISYLLKNGCKLS--------------D-K-DEDPEKFAQRRR--------------QLEIQIQRLTEKLT-S
WP_012411901.1  EDILSRSAISYLLKNGCKLS--------------D-K-EEDSEKFAKRRR--------------QVEIQIQRLTEKLI-S
WP_029636312.1  EDIKSRSAISYLLKNGCKLT--------------D-K-EEDSEKFAKRRR--------------QVEIQIQRLTEKLI-S
PZO41941.1      EDSFSKCAIAYLLKNGCKVN--------------S-N-EEDPDKFKKRHN--------------VLKNQVKRLTEQLI-A
WP_036484397.1  EDILIRSAIVYLLKNGCKIR--------------Q-K-PEDPKKFARRRR--------------KTEIRVKRLQEKLN-G
WP_006529102.1  ENTLTRCGICYLLKNGCKIS--------------K-K-PEEPEKFAQRRR--------------KVEIKIERLIEQIE-G
WP_006509624.1  EDTFTRNAIAYLLKNGCKIR--------------Q-K-PEDPKKLAKRRR--------------KTEIKIARLTEKLN-G
BAB74390.1      QDTIIRCAVTYLIKNYTKIS--------------D-TE-EDLNKLKERRA--------------EKEIEIKRLEKQIQDS
WP_069072561.1  QDILTRCTVAYLIKNHNKIS--------------N-LE-EDIQKLKKRRN--------------EKIVQIKRLENQIQDN
WP_096566883.1  RDIVTQCAVAYLIKNYNQVS--------------E-LE-EDIQKLKKRRS--------------QKEIEIKRLEKQIKNN
BAY94246.1      QDILTQCAVAYLIKNHNQVS--------------D-LE-EDIKKLKKRRT--------------EKQVQIKRLEEQIQKN
WP_103125278.1  QDILTRCAVSYLIKNNNKVS--------------D-IE-EDITQLEKRRI--------------QKQVEIKRLEEQLKNS
WP_096573641.1  QDILTQCAVAYLIKNHNQVS--------------D-IE-EDIKNLKKRRT--------------EKQVQIKRLEEQIHNK
WP_118170709.1  EDNLTRCAISYLLKNGCKIN--------------D-K-EEDAKKFAQRRR--------------KLEIQIERIREQLE-T
WP_094340324.1  EDNLTRCAISYLLKNGCKIN--------------D-K-EEDAKKFVQRRR--------------KLEIQIERIREQLE-T
BAY94972.1      KDILTSCAISYLLKNGCKIN--------------D-K-EEDTQKFAKRRR--------------KLEIQIERLREQLE-A
WP_099067416.1  EETLTRCAIGYLLKNGCKIS--------------N-Q-DEDADKFAKRRR--------------KLEIQIERLKQQLE-A
BBD58003.1      QDTLTRCALAYLLKNNCQIS--------------E-L-DEDPEEFTRKKR--------------KKEIEIQRLKDQLQ-S
GCL44115.1      EDPFTRCALAYLLKNNCQIS--------------E-V-DENPEEFTRNKR--------------RKEIEIERLKDQIQ-S
AFY45233.1      QNPLTRCAIAYLLKNNCQIS--------------E-L-DEDSEEFTKNRR--------------KKEIEIERLKNQLQ-S
BAZ48772.1      QDPLTRCAVAYLLKNNCQIS--------------E-L-HEDPEKFTRNRR--------------KKEIEIERLKDQLQ-G
WP_104387148.1  EDNLTRCAISYLLKNGCKIS--------------N-K-AENTDKFAQRRR--------------KVEIQIQRLTEKLA-A
WP_127054896.1  EDNLTRCAISYLLKNGCKIS--------------N-K-AENPDNFVQRRR--------------KVEIQIQRLTEKLA-A
WP_053540473.1  EDNLTRCAISYLLKNGCKIS--------------N-K-AENTDKFAQRRH--------------KVEIQIQRLTEKLA-A
WP_008276596.1  QNILTQTALNYLLKNRCQLP--------------K-K-PEDAKKFAKRRR--------------KVEITIKRLQKQIN-G
BAY20677.1      EDCLSKCALAYLLKNNCEVN--------------E-L-DEDQEKYAKNKR--------------QKEIEIERLKKQII-S
BAT55382.1      QETLTRCAIAYLLKNNCQIS--------------E-R-DEDPEEFNRNRR--------------KKEIEIERLKDQLQ-S
OUC12050.1      KTPLIRCSIAYLIKNGGKLP--------------K-S-PEIPHKFAQRRR--------------KAEIQVQRLQDQLE-G
WP_017296743.1  ETDLSKCAIAYLLKHNCQIP--------------T-K-AEDAKKFQKRRR--------------KAEIRVERIIEQLART
WP_015184614.1  EDLLTKNAICYLLKNGCKIP--------------D-Q-EEDKEKFAKRRR--------------KTEIKISRLEEQLA-S
WP_072619878.1  EDGFVKSAIAYLLKNGGKLP--------------T-H-EEDPKKFAKRRR--------------KAEVKVERLIHQIT-A
WP_146294649.1  EDSLTRSAIAYLLKNNCKLP--------------K-E-EEDPEKFAQRRR--------------KAEIKVERLTKQIE-S
BAZ36934.1      EDILTRCAISYLLKNGCKVY--------------E-K-PENSQKFSKHKD--------------KLKVQIQRLIQKLE-G
WP_019497312.1  EDTLSKCAIIYLLKNNCQVI--------------D-T-EENPDTFLKRKR--------------AKEIEIKRLQDQIV-G
WP_152590046.1  KIPLNRCAIAYVLKNNCQVS--------------E-E-EEDPNRYALRRS--------------KKLKEIERLKEQLK-S
PZV06487.1      NDVLTRCAIVYLLKNGCRVP--------------D-K-PEDHKRFAKRRR--------------KAEIRLERLMTQFQNS
WP_094343940.1  KVSLNRCAIAYLLKNNCQVS--------------E-E-EEDPNRYALRRS--------------KKLKEIERLKEQLK-S
WP_106368686.1  QCLLTRCALAYLLKNNCQIS--------------E-L-NENLEEFTRNRR--------------KKEIEIERLKDQLQ-S
WP_099436544.1  ENCRMKDAIVYLIKNGSRIP--------------K-NNIETTKKYKRIKR--------------KLEIKIRKLKRQVE-M
AUC60501.1      NDPRIQGAIVYLIKNGASIP--------------D-NKVETEKKYKKLKR--------------KVEIQVHKLKKQIE-I
BAQ64620.1      SNILGKTAITYLIKHNQKIPT--------------E-P-EHRDKFEKLYR--------------KTQIQIEKLEKQIE-A
WP_088893327.1  DDILSRCAIAHLMKNDCKVS--------------A-T-EEDPKEFAHRIL--------------RKQKDIEQLEAQLQ-A
WP_069791082.1  NDPRIQGAIVYLIKNGASIP--------------D-NKVETEKKYKKLKR--------------KVEIQVNKLKEQIE-I
WP_015183357.1  KSPRLRCVIAYLLKNGCQVNK--------------V--EEDPEAYQRRRR--------------KKEIQIERLKEQLK-S
WP_027843568.1  EDIVTHCAISYLLKNGSKLP--------------N-K-EESPEKFTQRRR--------------KIEIQIQRLREQLE-A
WP_163929718.1  EDCLSRCALAYLLKNKCQVS--------------E-V-DEDPDEYAKGRR--------------KKEIEIERLRNQIK-S
WP_039730330.1  EDIAKKCVIAYLLKHKCQVP--------------D-K-PEDPKKFRHRRR--------------EAEIRAERLNEQLIKT
WP_073608258.1  PETLDRCAIVRLLKNGCTVPE--------------Q-A-EQPERYQRMLL--------------AKQTGVSRIERELA-S
BAY38490.1      DDCLYRCAIAYLIKNNCQVS--------------Y-L-EEEPEQYIKRRH--------------RKEIEIERLRDKLK-S
AFY67257.1      TDAVTRRAIAHLVRNHSQVNE-----------------EEDPDKIPLEIE--------------KTRIEIERLDQQLK-S
ABA20785.1      EEILTRCAINYLLKNGCKIS--------------N-K-EENAEKFAKRRR--------------KLEIQIERLREKLE-A
AFZ58287.1      EDNLTRCAISHLLKNGCKVS--------------N-K-EENSEKFTQRRR--------------KLEIQIQRLTEKLA-A
AFZ13451.1      DDILTHCVICYLLKNGSKVP--------------K-KPEENLEKFAKRRR--------------KVEIKIERLRRQLE-S
BAY83128.1      EDILTRCAISYLLKNGCKVT--------------N-K-EEDPEKFTIRRR--------------KLEIEIEDLQEKLE-A
ABA20947.1      QETLTRCAIAYLLKNNCQIS--------------E-R-DEDPEEFNRNRR--------------TKEIEIERLKDQLQ-S
ALF54868.1      QETLTHCAIAYLLKNNCQIS--------------E-L-EEDSEEFTKNRR--------------KKEIEIERLKDQLQ-S
ACK66236.1      KNPFTHIALCYLLKNRCKLP--------------Q-K-PEDPEKFTKRRR--------------KVEIAIDRLQEQLE-G
AFZ00435.1      EDNLTKCAIVYLLKNNCEVN--------------D-V-EEDIEEYEKNKR--------------KKEIQIKRLEDQLK-S
AFZ56196.1      EEPLTRCALAYLLKNNCQIS--------------E-L-DENPEEFTRNKR--------------RKEIEIERLKDQLQ-S
BAS55909.1      EDPLTRCAIAYLLKNGCKLP--------------D-Q-NENPEKFIKRRR--------------KTEIRLERLMNTFQTT
ABA21816.1      KNPLNRCTLAYLLKNNCQVS--------------Q-K-DEDPNQYALRRS--------------KKEKEIERLKKQLQ-S
ACK66979.1      NDSLESYALAYLLKNNGQIP--------------E-D-DEDLDKFALRKR--------------KKEIEIERLQQQLE-N
AUB36901.1      KNILTRCAVAYLIKNDEKIS--------------N-LEEENTKSLEKRRT--------------EKEVEIKRLEKQIQNT
AFZ13045.1      DTPLVRSGIALLLKNQNQVPE--------------Q--FEDPKKYQQRRQ--------------AKQEEIERLEHQLQ-S
KYC40734.1      EESLTRAALAYLLKNDCEVS--------------E-V-DEDSEKFKKRRR--------------KKEIEIERLRNQLK-S
BAZ48744.1      PDSLTQCAVAYLIKNDNKVS--------------E-AE-ENFTQLNKRRA--------------AKEIEIKRLETQIQNT
BAQ63841.1      KKPEIKSAIIYLLKNGCTIP--------------K--KPETTEKYQDLKR--------------KVEIKITKLHRQIE-S
ACK66984.1      KTPISRAAFALLIKNNGQVPD--------------T--PENPDYYQQRRK--------------RKEIQIRRLEEQLK-A
WP_174709822.1  EDNLTRCAISYLLKNGCKIN--------------E-K-EEDAKKFAQRRR--------------KLEIQIERLREQLE-T
WP_181927535.1  EDNLTRCAISYLLKNGCKIN--------------E-K-EEDAKKFAQRRR--------------KLEIQIERIREQLE-T
WP_167726880.1  EDILTRCAISYLLKNGCKIN--------------N-K-EEDAEKFAKRRR--------------KLEIQIERLRAKLK-A
WP_174709709.1  EDNLTRCAISYLLKNRCKVS--------------E-K-EEDLKKFAQRRR--------------KVEIQIERLTEQLA-A
WP_096598305.1  EDILTHCAISYLLKNGCKIN--------------D-K-EEDTQKFAKRRR--------------KLEIQIERLREQLE-A
WP_169266289.1  EDILTRCAISYLLKNGCKVS--------------D-K-EEDPEKFAQRHR--------------KIEIQIERLREQLE-A
WP_168696136.1  EDNLTRCAISYLLKNGCKIS--------------N-K-AENPDKFAQRRR--------------KVEIQIQRLTEKLA-A
WP_167726285.1  EEILTLCAISYLLKNGCKIR--------------E-K-EEDAEKFTKRRR--------------KLEIQIERLRKQLE-A
WP_179072481.1  EDPLTRCALAYLLKNKCKIS--------------E-L-DEDPEEFTRNRR--------------KKEIEIERLKDQLQ-S
WP_015161245.1  DDLVEKCAIAYLIKNRFKINS-------------DETE-EDVKKLNARRH--------------TKQKEIEIIQKQLH-S
WP_088892326.1  ETPLEQRAIAYLLRNDCKVKVKKKKKKEGGEVEEA-E-VEDRDAILLRLS--------------KKRIQIQRFEEQMA-V
WP_088893813.1  QNALTMRAIAYLLRNNATVQE---------------D-EENPQEIALKLD--------------QKRIEIERLKTQLQ-S
WP_106255089.1  EETLARRAIIHLLKNGGKTHA---------------E-VKKPRKRKRKGKSISTQPLTLTERLEAQRVGIERLEKQLL-G
QOV23600.1      DDTLSRSAISYLLKNGCKLN--------------D-K-EEDPEKFAQRRR--------------KLEIQIQRLTDKLT-S
AUC60976.1      NDPRIQGAIVYLIKNGASIP--------------D-NKVETEKKYKKLKR--------------KVEIQVHKLKKQIE-I
QSJ20838.1      EEILIRCAISYLLKNGCKIN--------------N-K-EEDAEKFAKRRR--------------KLEIQIERLREQLE-A
QSJ20352.1      PDILTQCAVAYLIKNDNKVS--------------E-AE-ENLTQLNKRSS--------------AKEIEIKRLETQIQNT
WP_190711461.1  EDILTRCALAYLLKNNCQIS--------------E-V-DENLEEFTRNKR--------------RKEIEIERLKDQLQ-S
PSN12342.1      PSLLTRCVAVYLLKNGCAVLE--------------K-P-EKPERYQRMLL--------------GKKKAAKRLEEQLA-S
PSN81036.1      SDELERRAICYLLRNDLKVVE---------------E-DENPEVIQFRID--------------RKRIEVERLQDQLQ-S
WP_231948458.1  EDYLSRRAVVHLLKNGCEVNE---------------E-IEDPEKLQQRLA--------------TKREEIQRLEAQLA-S
PSB14763.1      EDALTLRAIVHLLKNNGEVNE---------------E-DEDPKKLELRLA--------------AKREEIQRLEKQLQ-G
QXE24819.1      EDHITRCAISYLLKNGCRIN--------------N-K-GENPEKFAQRRR--------------KLEIQIQRLTEKLA-A
                           ::::                                                         :   .   

WP_106260488.1  RLPK--GRDLSWHNWLKALEQS---AK-------------------------------------------CVPQDET-EA
WP_066425713.1  RIPK--GRDLTGEEWLKTLEVV---RA-------------------------------------------NVTQNEN-EA
WP_103140752.1  RIPK--GRDLTGEEWFKILEIA---TG-------------------------------------------NVPQNEN-EA
WP_015225496.1  SLPK--GRDLTGERWLETLITA---AN-------------------------------------------KVPQNIE-EF
OCQ91136.1      RIPK--GRDLTGEEWLKTLEIS---TA-------------------------------------------NVPQNEN-EA
WP_027402996.1  RIPK--GRDLTGEQWLETLEIA---TV-------------------------------------------KVPQNEN-EA
BAQ60380.1      SPPM--GRNLTNDSWLGMLNLV---SN-------------------------------------------TIPQTDE-EA
WP_099434943.1  SPPM--GRDLSDEKWINILNIV---CQ-------------------------------------------SAPQTDE-QG
WP_073629970.1  RKPK--GRDLTGEKWLTALKEA---TN-------------------------------------------QVPVDQL-EA
WP_162327299.1  NLPL--GRDLNDHHRLALLELM---DK-------------------------------------------AVPETNT-QA
BAB75312.1      RIPK--GRDLTYSKWLETLFTA---TT-------------------------------------------TVPENNA-EA
NEU74766.1      RIPK--GRDLTNAKWLETLFTA---TT-------------------------------------------TVPEDNV-EA
OBQ23770.1      RIPK--GRDLTNSKWLETLFTA---IT-------------------------------------------TVPEDNA-EA
WP_106367629.1  RIPK--GRDLANAKWLETLFTA---TT-------------------------------------------TVPEDNA-EA
WP_096578814.1  RIPK--GRDLTNSKWLETLFTA---TT-------------------------------------------TVPEDNT-EA
BAY29339.1      RIPK--GRDLTHAKWLETLFTA---TT-------------------------------------------TVPKDNA-EA
WP_012411901.1  RMPK--GRDLTNRKWLETLFTA---TT-------------------------------------------TFPEDNA-EA
WP_029636312.1  RMPK--GRDLTNAKWLETLLTA---TT-------------------------------------------TVAEDNA-QA
PZO41941.1      RMPK--GRDLTGQSWFETLITA---AT-------------------------------------------TAPENEE-EA
WP_036484397.1  KAPQ--GRDLTGEKWLNTLFTA---TS-------------------------------------------QVPQDEA-QA
WP_006529102.1  SIPQ--GRDLTADCWLETLNIA---AN-------------------------------------------TATVDAT-EV
WP_006509624.1  KAPQ--GRDLTGQTWLDTLLTA---TT-------------------------------------------QVPQDEA-QA
BAB74390.1      RLP--NGRDITGARYLEAFDKL---IN-------------------------------------------QVPKNNE-EF
WP_069072561.1  RLP--SGRDITGERYSEAFGNL---IN-------------------------------------------QVPKNNQ-EW
WP_096566883.1  QLP--NGRDISGKTYIQALDNL---IN-------------------------------------------QVPNDNE-EY
BAY94246.1      KLP--NGRDITGERYNHAFDNL---IN-------------------------------------------QVPQNNE-EF
WP_103125278.1  KLP--KGRDITGTKSSQAFNNL---IN-------------------------------------------QIPKDDE-EF
WP_096573641.1  KLP--NGRDITGERYNQAFDNL---IN-------------------------------------------QVPQDNE-EF
WP_118170709.1  RIPK--GRDLTVIKWLETIVVA---TH-------------------------------------------TVPTNEA-EA
WP_094340324.1  RTPK--GRDLTATKWLATLFTA---TH-------------------------------------------NVPTNEA-EA
BAY94972.1      RIPK--GRDLTDAKWLETLLLA---TR-------------------------------------------NVPKSEL-EA
WP_099067416.1  RIPK--GRDLTDAKWLETLLLV---TN-------------------------------------------NAPENEA-EA
BBD58003.1      RIPK--GRDLTGEEWLETLELA---RA-------------------------------------------NVPQNEK-EA
GCL44115.1      RIPK--GRDLTGEEWLETLKIA---TF-------------------------------------------NVPQNEN-EA
AFY45233.1      RIPK--GRDLTGEEWLKTLEIS---TA-------------------------------------------NVPQNEN-EA
BAZ48772.1      RLPK--GRDLTGEEWLETLEIA---TD-------------------------------------------NVPQNEN-EA
WP_104387148.1  RIPK--GRDLTDTLRLETLFNA---TQ-------------------------------------------TVPENET-EA
WP_127054896.1  RIPK--GRDLTNTIRLETLFNA---TQ-------------------------------------------TVPENET-EA
WP_053540473.1  RIPK--GRDLTDTIRLETLFNA---TQ-------------------------------------------TVPENET-EA
WP_008276596.1  RLPQ--GRDLTNDNWLETLNLA---CD-------------------------------------------TDPKDVE-QS
BAY20677.1      RKPK--GRDITAEKWLSTLEKA---TN-------------------------------------------QVSQNED-EA
BAT55382.1      RIPK--GRDLTGEEWLKTLEIA---TT-------------------------------------------NVPQNEN-EA
OUC12050.1      RLPK--GRDLTGQAWLSTLITA---TS-------------------------------------------TVPKDNH-EQ
WP_017296743.1  RLPK--GRDLTDEKWLDTLKMA---VQ-------------------------------------------QVPKDEA-EA
WP_015184614.1  RIPK--GRNLTGEKWLETLIAA---TS-------------------------------------------TVPENES-QA
WP_072619878.1  SLPK--GRDLTGERWLETLLTA---SY-------------------------------------------TAPKDAQ-QT
WP_146294649.1  SLPK--GRDLTGEQWLETLLTA---AN-------------------------------------------TVPKDKE-QF
BAZ36934.1      RVPQ--GRNLTDTEWLETLILA---TE-------------------------------------------KIPQDEA-EA
WP_019497312.1  RIPK--GRDLTDKKWLDTIKLA---SS-------------------------------------------QVPQDEN-EA
WP_152590046.1  RIPS--GRDLTGQEWLQSLLVA---TT-------------------------------------------NVPESEN-QF
PZV06487.1      RLPS--GRDLSDQTWLEALALA---TT-------------------------------------------QMPEDEK-QA
WP_094343940.1  RIPS--GRDLTGQEWLQSLLVA---TT-------------------------------------------NVPESEN-QF
WP_106368686.1  RIPK--GRDLKGEEWLKILKIA---TA-------------------------------------------NVAQDEN-EA
WP_099436544.1  SIPS--GRDLEGEKWLHTLILA---SN-------------------------------------------TMPVDQS-ES
AUC60501.1      SAPT--GRDLNQQKWLDTLILASLAST-------------------------------------------TMPLNQA-QC
BAQ64620.1      RLP--KGRNLSEQQWLNTLITA---SQ-------------------------------------------NVPKDEN-EA
WP_088893327.1  RLPK--GRDLTGEEFLKTLTIA---TQ-------------------------------------------QISASVA-EA
WP_069791082.1  SVPT--GRELNDQKWLDTLILA---ST-------------------------------------------TMPLNQA-QC
WP_015183357.1  RLPK--GRNLSEQEWLEALEQA----Q-------------------------------------------GLIIDDE-HL
WP_027843568.1  RIPH--GRDLTDLNWLNTLDIA---TN-------------------------------------------QVPQSET-EA
WP_163929718.1  RKPK--GRDLTGEKWLEILSEV---VN-------------------------------------------KVPLNED-EA
WP_039730330.1  RLPK--GRDLTNEQWLQVLEIA---TR-------------------------------------------QVPKDED-EA
WP_073608258.1  RLP--KGRDLTDENFLNALELL---TY-------------------------------------------QIPTSTE-EF
BAY38490.1      RIPN--GRDLTGKDWLSTLNKV---NN-------------------------------------------EIPKDEN-EF
AFY67257.1      QLPK--GRDPFGTQYQKNLEFAT---ELPSKL-------------------------------------STSEEDVS-EF
ABA20785.1      RIPK--GRDLTDAKWLETLLLA---TL-------------------------------------------NVPENEA-EA
AFZ58287.1      RIPK--GRDLTDTQWLETLFTA---TY-------------------------------------------NVPEDET-EA
AFZ13451.1      RIPK--GRDLTGKNWLETLAIA---ST-------------------------------------------TAPADEP-EA
BAY83128.1      RLPK--ARDLTDSSWLNNLELA---TK-------------------------------------------QVPESEE-EA
ABA20947.1      RIPK--GRDLTGEEWLETLEIA---TV-------------------------------------------NVPQNEK-EA
ALF54868.1      RIPK--GRDLKGEEWLKTLEIS---TA-------------------------------------------NVPQNEN-DA
ACK66236.1      RLPQ--GRDLTNHNWLETLSIA---CQ-------------------------------------------TDPEDTA-QA
AFZ00435.1      RVPK--GRDLTGEKWVEVLEKA---VN-------------------------------------------SVPESEN-EA
AFZ56196.1      RIPK--GRDLTGEEWLETLEIA---TF-------------------------------------------NVPQNEN-EA
BAS55909.1      RIPR--GRHLSWHSWIEALETA---TS-------------------------------------------HIPENEE-EA
ABA21816.1      RKPN--GRDLTGREWQQTLIMA---TS-------------------------------------------SVPESND-EA
ACK66979.1      RIPL--GRDLTGELWQEMLTIV---NE-------------------------------------------SIPQDEN-EA
AUB36901.1      RLP--NGRDITGDTYTKAFDNL---IN-------------------------------------------QVPKDND-EC
AFZ13045.1      KAPK--GRLTDQQEWLRILEKA----S-------------------------------------------QPITEVA-EF
KYC40734.1      RIPK--GRDLTGDKWLKTLEEA---TR-------------------------------------------NVPENED-EA
BAZ48744.1      RLPIHYGRDITGEKYSQAFEKL---VN-------------------------------------------QVPQDNE-EF
BAQ63841.1      RIPL--GRDLEDKKWLDTLITA---ST-------------------------------------------TAPIDQT-EA
ACK66984.1      SLPK--GRILDSKHWENTLKLA----Q-------------------------------------------TPITTIE-EI
WP_174709822.1  RIPK--GRGLTATKWLETLVVA---TH-------------------------------------------NVPTNEA-EA
WP_181927535.1  RIPK--GRDLTAAKWLETIVVA---TH-------------------------------------------NVPTNES-EA
WP_167726880.1  RIPK--GRDLTDAKWLETLLLA---TD-------------------------------------------NVPESEE-EA
WP_174709709.1  RIPK--GRDLSDTKWLETLIIA---TQ-------------------------------------------QVPSNEG-EA
WP_096598305.1  RIPK--GRDLTNGKWLETLLLA---TH-------------------------------------------NVPESET-EA
WP_169266289.1  RIPK--GRDLTDTKWLDTLFVA---TH-------------------------------------------QVPNNQA-QF
WP_168696136.1  RIPK--GRDLTDTIRLETLFNA---TQ-------------------------------------------TIPENET-EA
WP_167726285.1  RIPK--GRDLTDVKWLETLLLA---TH-------------------------------------------NVPECEE-EA
WP_179072481.1  RIPK--GRDLTGEEWLETLEIA---TA-------------------------------------------NVAQNEK-EA
WP_015161245.1  RLP--KGRPWAGRDIFGEIASI--------------------------------------------------DVRET-EW
WP_088892326.1  ELPI--GRDPLGYRTDQLIQSAA---LFYP---------------------------------------------EG-EF
WP_088893813.1  QFPK--PRDPTGAIADRYINEAL---EKPSFATSWKILVLFCLLITNQELPGLSLQFHSHLLQQLQHPDLSREAQQA-EF
WP_106255089.1  QLPR--ARNLFPEQAFEHHLEAV---I-------------------------------------------AMPNSDATEL
QOV23600.1      RIPK--GRDLTKAKWLETLFTA---TT-------------------------------------------NVPEDNT-EA
AUC60976.1      SAPT--GRDLNQQKWLDTLILASLAST-------------------------------------------TMPLNQA-QC
QSJ20838.1      RIPK--GRDLTDAKWLETLLLA---TH-------------------------------------------NIPENEA-EA
QSJ20352.1      RLPN--GRDITGEKYSQAFEKL---VN-------------------------------------------QVPQDNE-EF
WP_190711461.1  RIPK--GRDLTGEEWLKTLEIA---TF-------------------------------------------NVPQNEN-EA
PSN12342.1      RLP--KGRDLTDETFLKALELL---TY-------------------------------------------QIPNSAE-EL
PSN81036.1      RLPK--GRDPTDERYLEALGAAI---ALPD-V-------------------------------------DLSPIDEE-DW
WP_231948458.1  RLPK--GRDPTGEKANNFLKEAI---QFPKHRNCYPELFLFDIFYHYALLPMPSVQYAVYLLQAIL---IESNVVES-EF
PSB14763.1      RLPK--GRDPTGETTTRFLEEAI---KLPEHPTAYPPRFLLNAFYCYALLPMPYIQYGVYLLNAIL---DEARIVES-DF
QXE24819.1      RIPQ--GRDLTDTQWIETLITA---TQ-------------------------------------------TVPEDEA-EA
                  *    *                                                                      . 

WP_106260488.1  ADW--------Q--A-------SLLT--EAA-ILPFPV--NYETNEDLRWF-----------------------------
WP_066425713.1  KAW--------Q--A-------AILR--KSA-DVPFPV--AYESNEDMTWL-----------------------------
WP_103140752.1  KAW--------Q--A-------ALLR--KSA-DVPFPV--AYGSGEDMTWL-----------------------------
WP_015225496.1  KSW--------Q--N-------ILLT--KPK-SVPFPI--SYETNEDLTWS-----------------------------
OCQ91136.1      KAW--------Q--A-------ALLR--KSA-DVPFPV--AYESNEDMTWL-----------------------------
WP_027402996.1  KAW--------Q--A-------ALLR--KTA-NVPFPV--AYESNEDMTWL-----------------------------
BAQ60380.1      KQW--------Q--D-------QLLR--QSK-SVPYPV--MFNTNEDLRWS-----------------------------
WP_099434943.1  KQW--------Q--D-------QLLK--QSK-SVPYPL--IFNTNEDLIWS-----------------------------
WP_073629970.1  KSW--------Q--A-------SLLK--VTS-DIPYPV--DYESNTDLDWL-----------------------------
WP_162327299.1  KSW--------Q--D-------QLLK--DKA-SVPYAI--TYGTNEDLSWG-----------------------------
BAB75312.1      KRW--------Q--D-------ILLT--RSS-SIPFPV--VFETNEDLVWS-----------------------------
NEU74766.1      KRW--------Q--D-------ILLT--RSS-SVPFPL--IFETNEDLVWS-----------------------------
OBQ23770.1      KRW--------Q--D-------ILST--RSS-SLPFPL--IFETNEDLKWS-----------------------------
WP_106367629.1  KRW--------Q--D-------ILLT--RSS-LLPFPL--VFETNEDLVWS-----------------------------
WP_096578814.1  KRW--------Q--D-------VLLT--RSS-SVPFPV--IFETNEDLVWS-----------------------------
BAY29339.1      KHW--------Q--D-------ILLT--RSS-SVPFPV--VFETNEDLVWS-----------------------------
WP_012411901.1  KRW--------Q--D-------ILLT--RPS-SLPFPL--VFETNEDMVWS-----------------------------
WP_029636312.1  KRW--------Q--D-------ILLT--RSS-SLPFPL--VFETNEDMVWS-----------------------------
PZO41941.1      SSW--------Q--A-------NLLR--KSI-AVPFPI--TFETNEDMSWS-----------------------------
WP_036484397.1  KSW--------Q--D-------ILLT--KSK-LVPYPI--VYESNEDLTWS-----------------------------
WP_006529102.1  KSW--------Q--D-------QLLS--QSK-SIPYPV--AYETNEDLTWS-----------------------------
WP_006509624.1  KSW--------Q--D-------KLLT--EPK-SVPYPI--AYESNGDLTWS-----------------------------
BAB74390.1      ANW--------I--A-------DASR--KIS-NLPYPI--DYLYS-DLTWY-----------------------------
WP_069072561.1  EDW--------I--A-------NLSK--KIS-HLPYPI--DYLYG-DLSWY-----------------------------
WP_096566883.1  ANW--------L--A-------CLSK--KIS-ALPYPI--DYLYG-DLSWY-----------------------------
BAY94246.1      AEW--------I--A-------SLLN--KVS-DLPYPI--DYLYS-DLTWY-----------------------------
WP_103125278.1  AEW--------V--A-------TFLR--KIS-KIPYPI--DYGSS-DLSWG-----------------------------
WP_096573641.1  AEW--------I--A-------SLST--KVS-HLPYPI--DYLYS-DLTWY-----------------------------
WP_118170709.1  KSW--------Q--D-------SLLR--QSS-KVPFPV--AYESNEDMTWF-----------------------------
WP_094340324.1  KSW--------Q--D-------SLLR--QFS-KVPFPV--AYESNEDMTWF-----------------------------
BAY94972.1      KSW--------Q--D-------DLLK--KSS-KLPFPV--GYESNEDMTWF-----------------------------
WP_099067416.1  KFW--------Q--D-------SLLK--QSS-KLPFPV--AYETNEDMTWF-----------------------------
BBD58003.1      KAW--------Q--A-------ALLR--KSA-DVPFPV--AYESNEDMTWW-----------------------------
GCL44115.1      KAW--------Q--A-------ALLR--KTA-NVPFPV--AYESNEDMTWL-----------------------------
AFY45233.1      KAW--------Q--A-------ALLR--KSA-DVPFPV--AYESNEDMTWL-----------------------------
BAZ48772.1      KAW--------Q--A-------ALLR--KSA-EVPFPV--AYESNEDMTWL-----------------------------
WP_104387148.1  KLW--------Q--N-------ILLR--KSS-QVPFPV--AYETNEDLVWF-----------------------------
WP_127054896.1  KFW--------Q--N-------ILLR--KSS-QLPFPV--AYETNEDLVWF-----------------------------
WP_053540473.1  KFW--------Q--N-------ILLR--KSS-QVPFPV--AYETNEDMTWL-----------------------------
WP_008276596.1  RTW--------Q--D-------KLLK--KSQ-SIPFPI--NYETNEDLTWS-----------------------------
BAY20677.1      KSW--------Q--A-------SLLR--RDS-CMPYPI--DYDSD-DLEWR-----------------------------
BAT55382.1      KAW--------Q--A-------ALLR--KPA-DVPFPV--AYESNEDMTWL-----------------------------
OUC12050.1      KQW--------N--D-------RLLA--KPC-TTPFPI--LFETNEDLNWS-----------------------------
WP_017296743.1  AAW--------Q--A-------DLLT--DSS-PLPFPI--AYETNEDLKWS-----------------------------
WP_015184614.1  RSW--------Q--D-------RLLT--KPQ-SVPFPV--TYESNEDLTWS-----------------------------
WP_072619878.1  KVW--------Q--S-------ILLT--KTK-AVPYPI--NYETNEDLTWS-----------------------------
WP_146294649.1  KSW--------Q--N-------ILLT--KPK-SVPFPI--SYETNEDLTWS-----------------------------
BAZ36934.1      KSW--------Q--D-------SLLK--KSS-SVIFPV--SYESNEDMTWF-----------------------------
WP_019497312.1  KSW--------Q--N-------QLLK--TSS-SVPYSV--DYETNTDIKWV-----------------------------
WP_152590046.1  KIW--------Q--K-------HLLQ--NPS-SIPFPV--QFTSNEDLIWS-----------------------------
PZV06487.1      ADW--------Q--A-------SLLT--KAK-PLPFPV--NYETNEDLHWF-----------------------------
WP_094343940.1  KIW--------Q--K-------HLLQ--NSS-SIPFPV--QFTSNEDLIWS-----------------------------
WP_106368686.1  KAW--------Q--A-------ALLR--KTK-NVPFPV--DYESNEDMTWL-----------------------------
WP_099436544.1  DSW--------F--S-------ALKR--NSP-SIPYPI--VYESNEDLTWC-----------------------------
AUC60501.1      DRW--------F--S-------ALKK--NSP-SIPYPV--IYETNEDLKWS-----------------------------
BAQ64620.1      KLW--------Q--K-------YILT--DSN-SLPYPV--SYETNENLVWSLDEQ-------------------------
WP_088893327.1  RDW--------Q--G-------KLLT--RPK-SLPYPI--IYGSSTDVRWG-----------------------------
WP_069791082.1  DHW--------F--S-------VLQQ--NSP-CVPYPI--IYQTNEDLRWS-----------------------------
WP_015183357.1  RQV--------Q--A-------SLTR--KQS-PVPFSI--SYETSTDLRWSS----------------------------
WP_027843568.1  KSW--------Q--N-------NLLR--KSH-AVPFPV--SYETNEDMTWF-----------------------------
WP_163929718.1  KSW--------Q--A-------TLLR--GNS-YMPYPV--DYETNTDLTWL-----------------------------
WP_039730330.1  AIW--------Q--S-------RLLT--DAA-KFPFPV--AYETNEDLKWF-----------------------------
WP_073608258.1  AQW--------K--S-------QLLR--EPN-PLPYPV--LYSGNLNLTWFVEEVPRGK---------------------
BAY38490.1      KLW--------Q--K-------NLLK--VHN-SMPFTV--DYRTNTDLDCL-----------------------------
AFY67257.1      IKW----------NAEEGQRRIAVMR--LPK-SLPYPI--SFGSNTDLRWF-----------------------------
ABA20785.1      KSW--------Q--D-------SLLK--KSI-TVPFPV--AYETNEDMTWF-----------------------------
AFZ58287.1      KLW--------Q--N-------SLLR--KFS-SLPFPV--AYETNEDLVWS-----------------------------
AFZ13451.1      QSW--------Q--D-------TLLT--ESK-LVPFPV--AYETNENLTWS-----------------------------
BAY83128.1      KSW--------Q--D-------ALLK--KSS-SVPFPI--AYETNEDMTWF-----------------------------
ABA20947.1      KAW--------Q--A-------ALLR--KTA-DVPFPV--AYESNEDMTWL-----------------------------
ALF54868.1      KAW--------Q--A-------ALLR--KSA-DVPFPV--AYESNEDMTWL-----------------------------
ACK66236.1      RSW--------Q--D-------KLLI--QSQ-SIPFPI--NYETNEDLTWH-----------------------------
AFZ00435.1      KSW--------Q--A-------SLLR--KSS-QIPFPV--VYETNEDIKWS-----------------------------
AFZ56196.1      KAW--------Q--A-------ALLR--KTA-NVPFPV--AYESNEDMTWL-----------------------------
BAS55909.1      AGW--------Q--A-------RLLT--KPA-ILPFPV--NYETNEDLRWS-----------------------------
ABA21816.1      NIW--------Q--K-------RLLK--KDI-SLPFPI--RFRTNEDLIWS-----------------------------
ACK66979.1      SAW--------Q--A-------KLLK--KSH-NIPYPV--AYETNTDLKWS-----------------------------
AUB36901.1      AIW--------I--A-------NLLN--KIS-SLPYPI--HYVYS-DLTWY-----------------------------
AFZ13045.1      RDI--------Q--A-------QLLR--KFF-ALVYPV--TFSTNTDLQWST----------------------------
KYC40734.1      KAW--------Q--A-------QLLR--EAS-SVPFPV--AYETSEDMTWF-----------------------------
BAZ48744.1      AEW--------I--A-------ILLK--KVS-SLPYPI--LYCSG-DLSWY-----------------------------
BAQ63841.1      NTW--------F--S-------ILKQ--NQS-SIPYPI--LYETNEDLKWS-----------------------------
ACK66984.1      TSL--------Q--T-------QLLQ--KYS-HLPFPV--FYGTNTDLTWFK----------------------------
WP_174709822.1  KSW--------Q--D-------SLLR--QSS-KVPFPV--AYETNEDMTWF-----------------------------
WP_181927535.1  KSW--------Q--D-------SLLR--QSS-KVPFPV--AYETNEDMTWF-----------------------------
WP_167726880.1  KSW--------Q--D-------SLLK--KSS-KVPFPV--AYETNEDMTWF-----------------------------
WP_174709709.1  KSW--------Q--D-------NLLK--NPS-RIPFPV--AFETNEDMTWF-----------------------------
WP_096598305.1  KSW--------Q--D-------SLLK--KSS-KVPFPI--AYETNEDMTWF-----------------------------
WP_169266289.1  ISW--------Q--D-------SLLR--QSS-SVPFPI--AYETNEDMTWF-----------------------------
WP_168696136.1  KFW--------Q--N-------ILLR--KSS-QVPFPV--AYETNEDMTWL-----------------------------
WP_167726285.1  KSW--------Q--D-------SLLK--KSS-KLPFPV--IYRSSEDMTWF-----------------------------
WP_179072481.1  KAW--------Q--A-------ALLR--KIA-DVPFPV--AYESNEDMTWL-----------------------------
WP_015161245.1  NSI--------E--S-------ALLK--QQT-FMPHPI--LFESSDDLIWAEPEKFQLKDLQVEAGKSGSTELDEFQNEN
WP_088892326.1  EAW----------QKEFAVRLANLSS--DLE-TLPYPV--LFGSNTDLYWS-----------------------------
WP_088893813.1  KSW----------EEGCLERMTKLAT--VLK-SLPLPI--SFDSSDDLYWS-----------------------------
WP_106255089.1  ERYYFLYFSLLLYLA-------DANEYLQLERHLLTTLVLQWSKLGDLHYYR----------------------------
QOV23600.1      KCW--------Q--D-------ILLS--RSS-SLPFPL--IFETNEDLVWS-----------------------------
AUC60976.1      DRW--------F--S-------ALKK--NSP-SIPYPV--IYETNEDLKWS-----------------------------
QSJ20838.1      KFW--------Q--D-------SLLK--KSS-KIPFSV--AYETNEDMTWF-----------------------------
QSJ20352.1      AEW--------I--A-------ILLK--KVS-SLPYPI--LYSSG-DLSWY-----------------------------
WP_190711461.1  KAW--------Q--A-------ALLR--KTA-EVPFPV--AYESNEDMTWL-----------------------------
PSN12342.1      ARW--------K--A-------QLLR--KPN-PLPFPI--LYGSNNDLTWFVKEKPRGK---------------------
PSN81036.1      SQW----------KAQKQLPLLN---------PLPYPI--LWGSSSDLRWS-----------------------------
WP_231948458.1  SAW----------QEAMTERLSNAAK--IPN-SLLYPL--IFGSTDDLYWS-----------------------------
PSB14763.1      ITW----------RDTIAEHLVNAAK--RPN-SLPYPL--IFGSTSDLVWE-----------------------------
QXE24819.1      KLW--------Q--N-------YLLR--KSS-QVPFPV--AYETNEDMIWL-----------------------------
                                                    .:   :    ::                                

WP_106260488.1  --------LN----------------------------------------------------------------------
WP_066425713.1  --------QN----------------------------------------------------------------------
WP_103140752.1  --------QN----------------------------------------------------------------------
WP_015225496.1  --------KN----------------------------------------------------------------------
OCQ91136.1      --------QN----------------------------------------------------------------------
WP_027402996.1  --------KN----------------------------------------------------------------------
BAQ60380.1      --------KN----------------------------------------------------------------------
WP_099434943.1  --------KN----------------------------------------------------------------------
WP_073629970.1  --------IHSN-DDDIKKKVILV-WQ-I--YFL---KQ--LIKSGSYSFIKYLYFQ-----------RGCLPKRDVN--
WP_162327299.1  --------KN----------------------------------------------------------------------
BAB75312.1      --------TN----------------------------------------------------------------------
NEU74766.1      --------KN----------------------------------------------------------------------
OBQ23770.1      --------TN----------------------------------------------------------------------
WP_106367629.1  --------TN----------------------------------------------------------------------
WP_096578814.1  --------KN----------------------------------------------------------------------
BAY29339.1      --------TN----------------------------------------------------------------------
WP_012411901.1  --------KN----------------------------------------------------------------------
WP_029636312.1  --------KN----------------------------------------------------------------------
PZO41941.1      --------VN----------------------------------------------------------------------
WP_036484397.1  --------KN----------------------------------------------------------------------
WP_006529102.1  --------IN----------------------------------------------------------------------
WP_006509624.1  --------KN----------------------------------------------------------------------
BAB74390.1      --------KN----------------------------------------------------------------------
WP_069072561.1  --------KN----------------------------------------------------------------------
WP_096566883.1  --------KN----------------------------------------------------------------------
BAY94246.1      --------KN----------------------------------------------------------------------
WP_103125278.1  --------KD----------------------------------------------------------------------
WP_096573641.1  --------KN----------------------------------------------------------------------
WP_118170709.1  --------KN----------------------------------------------------------------------
WP_094340324.1  --------KN----------------------------------------------------------------------
BAY94972.1      --------WQ----------------------------------------------------------------------
WP_099067416.1  --------KN----------------------------------------------------------------------
BBD58003.1      --------QN----------------------------------------------------------------------
GCL44115.1      --------RN----------------------------------------------------------------------
AFY45233.1      --------QN----------------------------------------------------------------------
BAZ48772.1      --------KN----------------------------------------------------------------------
WP_104387148.1  --------KN----------------------------------------------------------------------
WP_127054896.1  --------KN----------------------------------------------------------------------
WP_053540473.1  --------KN----------------------------------------------------------------------
WP_008276596.1  --------KN----------------------------------------------------------------------
BAY20677.1      --------VNSL-AEK-------------------------------NNILEQSKYD-----------VDNEAYKDVN--
BAT55382.1      --------QN----------------------------------------------------------------------
OUC12050.1      --------KN----------------------------------------------------------------------
WP_017296743.1  --------QN----------------------------------------------------------------------
WP_015184614.1  --------KN----------------------------------------------------------------------
WP_072619878.1  --------KN----------------------------------------------------------------------
WP_146294649.1  --------KN----------------------------------------------------------------------
BAZ36934.1      --------RN----------------------------------------------------------------------
WP_019497312.1  --------KH----------------------------------------------------------------------
WP_152590046.1  --------KN----------------------------------------------------------------------
PZV06487.1      --------LN----------------------------------------------------------------------
WP_094343940.1  --------KN----------------------------------------------------------------------
WP_106368686.1  --------KN----------------------------------------------------------------------
WP_099436544.1  --------LN----------------------------------------------------------------------
AUC60501.1      --------LS----------------------------------------------------------------------
BAQ64620.1      --------------------------------------------------------------------------------
WP_088893327.1  --------KT----------------------------------------------------------------------
WP_069791082.1  --------IN----------------------------------------------------------------------
WP_015183357.1  ---------N----------------------------------------------------------------------
WP_027843568.1  --------KN----------------------------------------------------------------------
WP_163929718.1  --------------------------------------------------------------------------------
WP_039730330.1  --------LN----------------------------------------------------------------------
WP_073608258.1  -------SQK----------------------------------------------------------------------
BAY38490.1      --------LGFL-NKETNIQKIIL-CQ-M--YCL---KL--ALKEGLYSFIKYLFAD-----------VNSILDKSNELL
AFY67257.1      --------QETQ-ERK----------------------------------------T-----------------------
ABA20785.1      --------KN----------------------------------------------------------------------
AFZ58287.1      --------KN----------------------------------------------------------------------
AFZ13451.1      --------KN----------------------------------------------------------------------
BAY83128.1      --------KN----------------------------------------------------------------------
ABA20947.1      --------QN----------------------------------------------------------------------
ALF54868.1      --------QN----------------------------------------------------------------------
ACK66236.1      --------KN----------------------------------------------------------------------
AFZ00435.1      --------IN----------------------------------------------------------------------
AFZ56196.1      --------KN----------------------------------------------------------------------
BAS55909.1      --------LN----------------------------------------------------------------------
ABA21816.1      --------KN----------------------------------------------------------------------
ACK66979.1      --------KD----------------------------------------------------------------------
AUB36901.1      --------KT----------------------------------------------------------------------
AFZ13045.1      ---------N----------------------------------------------------------------------
KYC40734.1      --------TN----------------------------------------------------------------------
BAZ48744.1      --------KD----------------------------------------------------------------------
BAQ63841.1      --------LN----------------------------------------------------------------------
ACK66984.1      ---------N----------------------------------------------------------------------
WP_174709822.1  --------KN----------------------------------------------------------------------
WP_181927535.1  --------LN----------------------------------------------------------------------
WP_167726880.1  --------KN----------------------------------------------------------------------
WP_174709709.1  --------KN----------------------------------------------------------------------
WP_096598305.1  --------KN----------------------------------------------------------------------
WP_169266289.1  --------KN----------------------------------------------------------------------
WP_168696136.1  --------KN----------------------------------------------------------------------
WP_167726285.1  --------KD----------------------------------------------------------------------
WP_179072481.1  --------KN----------------------------------------------------------------------
WP_015161245.1  FQGEQANSVE----------------------------------------------------------------------
WP_088892326.1  --------FETN-TQPEEPKTSLC-EIVN--P--------------------NGTPS-----------------------
WP_088893813.1  --------VEPK-QQKAVEPKETT-PA-P--T--------------------DG--Q-----------------------
WP_106255089.1  ---------VLIYAFMLHAASAQQYLQ-LGSYLLQTIKLEAERVEAAFFAWHESITPKLHDFLREPKAL-----------
QOV23600.1      --------KN----------------------------------------------------------------------
AUC60976.1      --------LS----------------------------------------------------------------------
QSJ20838.1      --------NN----------------------------------------------------------------------
QSJ20352.1      --------KD----------------------------------------------------------------------
WP_190711461.1  --------KN----------------------------------------------------------------------
PSN12342.1      -------AKP----------------------------------------------------------------------
PSN81036.1      --------IIAN-S--------------E--A--------------------DGQPS-----------------------
WP_231948458.1  --------FESK-EKN--QHDSEL-G-KP--C--------------------EGTKS-----------------------
PSB14763.1      --------SESK-RKGPNAPDTEG-A-LE--Q--------------------SGAKS-----------------------
QXE24819.1      --------KN----------------------------------------------------------------------
                                                                                                

WP_106260488.1  -------------------------------------------E------------------------------------
WP_066425713.1  -------------------------------------------D------------------------------------
WP_103140752.1  -------------------------------------------D------------------------------------
WP_015225496.1  -------------------------------------------E------------------------------------
OCQ91136.1      -------------------------------------------D------------------------------------
WP_027402996.1  -------------------------------------------D------------------------------------
BAQ60380.1      -------------------------------------------K------------------------------------
WP_099434943.1  -------------------------------------------E------------------------------------
WP_073629970.1  -------------------------------------WLNLKNK------------------------------------
WP_162327299.1  -------------------------------------------D------------------------------------
BAB75312.1      -------------------------------------------E------------------------------------
NEU74766.1      -------------------------------------------E------------------------------------
OBQ23770.1      -------------------------------------------E------------------------------------
WP_106367629.1  -------------------------------------------E------------------------------------
WP_096578814.1  -------------------------------------------E------------------------------------
BAY29339.1      -------------------------------------------E------------------------------------
WP_012411901.1  -------------------------------------------Q------------------------------------
WP_029636312.1  -------------------------------------------Q------------------------------------
PZO41941.1      -------------------------------------------Q------------------------------------
WP_036484397.1  -------------------------------------------E------------------------------------
WP_006529102.1  -------------------------------------------E------------------------------------
WP_006509624.1  -------------------------------------------E------------------------------------
BAB74390.1      -------------------------------------------Q------------------------------------
WP_069072561.1  -------------------------------------------D------------------------------------
WP_096566883.1  -------------------------------------------E------------------------------------
BAY94246.1      -------------------------------------------E------------------------------------
WP_103125278.1  -------------------------------------------K------------------------------------
WP_096573641.1  -------------------------------------------E------------------------------------
WP_118170709.1  -------------------------------------------Q------------------------------------
WP_094340324.1  -------------------------------------------Q------------------------------------
BAY94972.1      -------------------------------------------FSLYNIAINLRFFWLWIYIDYLIAIVFLRDVLQIEKQ
WP_099067416.1  -------------------------------------------E------------------------------------
BBD58003.1      -------------------------------------------D------------------------------------
GCL44115.1      -------------------------------------------D------------------------------------
AFY45233.1      -------------------------------------------D------------------------------------
BAZ48772.1      -------------------------------------------D------------------------------------
WP_104387148.1  -------------------------------------------Q------------------------------------
WP_127054896.1  -------------------------------------------Q------------------------------------
WP_053540473.1  -------------------------------------------Q------------------------------------
WP_008276596.1  -------------------------------------------E------------------------------------
BAY20677.1      -------------------------------------WSDIKNK------------------------------------
BAT55382.1      -------------------------------------------D------------------------------------
OUC12050.1      -------------------------------------------H------------------------------------
WP_017296743.1  -------------------------------------------A------------------------------------
WP_015184614.1  -------------------------------------------S------------------------------------
WP_072619878.1  -------------------------------------------E------------------------------------
WP_146294649.1  -------------------------------------------E------------------------------------
BAZ36934.1      -------------------------------------------Q------------------------------------
WP_019497312.1  -------------------------------------------N------------------------------------
WP_152590046.1  -------------------------------------------E------------------------------------
PZV06487.1      -------------------------------------------H------------------------------------
WP_094343940.1  -------------------------------------------E------------------------------------
WP_106368686.1  -------------------------------------------D------------------------------------
WP_099436544.1  -------------------------------------------N------------------------------------
AUC60501.1      -------------------------------------------D------------------------------------
BAQ64620.1      --------------------------------------------------------------------------------
WP_088893327.1  -------------------------------------------A------------------------------------
WP_069791082.1  -------------------------------------------D------------------------------------
WP_015183357.1  -------------------------------------------E------------------------------------
WP_027843568.1  -------------------------------------------R------------------------------------
WP_163929718.1  -----------------------------------------IND------------------------------------
WP_039730330.1  -------------------------------------------G------------------------------------
WP_073608258.1  -------------------------------------------P------------------------------------
BAY38490.1      ELLQHSNNKHLIWQLYLMKLSLKSGLDTFIKYMYAK-ILNLIYK------------------------------------
AFY67257.1      ----------------L-----------KGKK--------TNKP------------------------------------
ABA20785.1      -------------------------------------------E------------------------------------
AFZ58287.1      -------------------------------------------R------------------------------------
AFZ13451.1      -------------------------------------------E------------------------------------
BAY83128.1      -------------------------------------------E------------------------------------
ABA20947.1      -------------------------------------------D------------------------------------
ALF54868.1      -------------------------------------------E------------------------------------
ACK66236.1      -------------------------------------------E------------------------------------
AFZ00435.1      -------------------------------------------E------------------------------------
AFZ56196.1      -------------------------------------------D------------------------------------
BAS55909.1      -------------------------------------------S------------------------------------
ABA21816.1      -------------------------------------------E------------------------------------
ACK66979.1      -------------------------------------------S------------------------------------
AUB36901.1      -------------------------------------------E------------------------------------
AFZ13045.1      -------------------------------------------Q------------------------------------
KYC40734.1      -------------------------------------------E------------------------------------
BAZ48744.1      -------------------------------------------E------------------------------------
BAQ63841.1      -------------------------------------------E------------------------------------
ACK66984.1      -------------------------------------------P------------------------------------
WP_174709822.1  -------------------------------------------Q------------------------------------
WP_181927535.1  -------------------------------------------Q------------------------------------
WP_167726880.1  -------------------------------------------E------------------------------------
WP_174709709.1  -------------------------------------------K------------------------------------
WP_096598305.1  -------------------------------------------E------------------------------------
WP_169266289.1  -------------------------------------------H------------------------------------
WP_168696136.1  -------------------------------------------Q------------------------------------
WP_167726285.1  -------------------------------------------E------------------------------------
WP_179072481.1  -------------------------------------------G------------------------------------
WP_015161245.1  -------------------------------------------S------------------------------------
WP_088892326.1  ----------------S-----------RRKPKRRRYKKRKKLN------------------------------------
WP_088893813.1  ----------------P-----------RRSPKRKRKNRRKIQV------------------------------------
WP_106255089.1  -------------------------PYPISFGYDDV-RSWQMNQ------------------------------------
QOV23600.1      -------------------------------------------E------------------------------------
AUC60976.1      -------------------------------------------D------------------------------------
QSJ20838.1      -------------------------------------------E------------------------------------
QSJ20352.1      -------------------------------------------E------------------------------------
WP_190711461.1  -------------------------------------------D------------------------------------
PSN12342.1      -------------------------------------------P------------------------------------
PSN81036.1      ----------------K-----------RRKS--------SKRP------------------------------------
WP_231948458.1  ----------------------------RKRPSKRKRKQLKTRS------------------------------------
PSB14763.1      ----------------S-----------RKRPSKRKRTRLKTQS------------------------------------
QXE24819.1      -------------------------------------------Q------------------------------------
                                                                                                

WP_106260488.1  ---------------------------------------KGRLCVSFNG------------------LG----E----HT
WP_066425713.1  ---------------------------------------KGRLFVRFNG------------------LG----K----LT
WP_103140752.1  ---------------------------------------KGRLFVRFNG------------------LG----K----LT
WP_015225496.1  ---------------------------------------KGRLCVRFSG------------------LS----D----HT
OCQ91136.1      ---------------------------------------KGRLFVRFNG------------------LG----K----LT
WP_027402996.1  ---------------------------------------KNRLFVRFNG------------------LG----K----LN
BAQ60380.1      ---------------------------------------KGRLCVTFNG------------------LG----K----LV
WP_099434943.1  ---------------------------------------KGRLCVTFNG------------------LT----KK--GFV
WP_073629970.1  ---------------------------------------AGRIFVKFNG------------------LR----KNIINPE
WP_162327299.1  ---------------------------------------KGRLTVKLSG------------------LG----E----MT
BAB75312.1      ---------------------------------------KGRLCVHFNG------------------LS----D----LI
NEU74766.1      ---------------------------------------KGRLCVHFNG------------------LS----D----LT
OBQ23770.1      ---------------------------------------KGRLCVHFNG------------------LT----D----LT
WP_106367629.1  ---------------------------------------KGRLCVHFNG------------------LS----D----LT
WP_096578814.1  ---------------------------------------KGRLCVHFNG------------------LS----D----LT
BAY29339.1      ---------------------------------------KSRLCVHFNG------------------LS----D----LT
WP_012411901.1  ---------------------------------------KGRLCVHFNG------------------LS----D----LS
WP_029636312.1  ---------------------------------------KGRLCVHFNG------------------LS----D----LI
PZO41941.1      ---------------------------------------KGKLCVRFNG------------------LS----E----CS
WP_036484397.1  ---------------------------------------RGRLCVKFNG------------------LS----D----HT
WP_006529102.1  ---------------------------------------KGRLCVRFNG------------------LG----K----HT
WP_006509624.1  ---------------------------------------KDRLCVKFNG------------------LG----K----HI
BAB74390.1      ---------------------------------------DGKIFVYFNG------------------WS----K----YH
WP_069072561.1  ---------------------------------------VGNIFVYFNG------------------WS----E----YH
WP_096566883.1  ---------------------------------------EEKIFVYFNG------------------WA----D----YH
BAY94246.1      ---------------------------------------QRKICVYFNG------------------WA----K----FH
WP_103125278.1  ---------------------------------------KGNIFVYFNG------------------WA----K----YH
WP_096573641.1  ---------------------------------------QEKICVYFNG------------------WA----K----FH
WP_118170709.1  ---------------------------------------FGRICVKFNG------------------LS----E----HS
WP_094340324.1  ---------------------------------------FGRICVKFNG------------------LS----E----HS
BAY94972.1      WLHNLEINNTSLLIKLWNLALELNCLASILFLHESLHKYKRRLCVQFNG------------------LS----K----HT
WP_099067416.1  ---------------------------------------RGRICVKFNG------------------LS----E----HS
BBD58003.1      ---------------------------------------KGRLFVRFNG------------------LG----K----LT
GCL44115.1      ---------------------------------------NNRLFVRFNG------------------LG----K----LT
AFY45233.1      ---------------------------------------KGRLFVRFNG------------------LG----K----LT
BAZ48772.1      ---------------------------------------KGRLFVRFNG------------------LG----K----LT
WP_104387148.1  ---------------------------------------FGRICVKFSG------------------LS----E----HT
WP_127054896.1  ---------------------------------------FGRICVKFSG------------------LS----E----HT
WP_053540473.1  ---------------------------------------FGRICVKFNG------------------LS----E----HT
WP_008276596.1  ---------------------------------------KGRFCVQFNG------------------IS----D----LK
BAY20677.1      ---------------------------------------EGYILVKFNG------------------LK----EIIKHPE
BAT55382.1      ---------------------------------------KGRLFVRFNG------------------LG----K----LT
OUC12050.1      ---------------------------------------TGRICVRFNG------------------LSE--------HT
WP_017296743.1  ---------------------------------------KGRLCVSFNG------------------LA----E----HS
WP_015184614.1  ---------------------------------------KGRLCVKFNG------------------LS----E----HT
WP_072619878.1  ---------------------------------------KGRLCVRFNG------------------LS----E----HT
WP_146294649.1  ---------------------------------------KGRLCVRFSG------------------LS----K----QT
BAZ36934.1      ---------------------------------------KGRICIKFNG------------------IS----E----HT
WP_019497312.1  ---------------------------------------NGSIFVNFNG------------------LG----E----HQ
WP_152590046.1  ---------------------------------------KGRICVSFSG------------------KEF--NN----PS
PZV06487.1      ---------------------------------------KGRLCVRFNG------------------IS----E----HT
WP_094343940.1  ---------------------------------------KGRICVSFSG------------------EEF--NN----HI
WP_106368686.1  ---------------------------------------KNRLFVRFNG------------------LG----K----LT
WP_099436544.1  ---------------------------------------QNRICIKFSG------------------LS----D----HL
AUC60501.1      ---------------------------------------QNRLHVRFNG------------------LS----D----HT
BAQ64620.1      ----------------------------------------GRLNLRFNG------------------LGK--------LT
WP_088893327.1  ---------------------------------------KGRITVSFNGIDKYLKEADSEIQEWFKTQK----E----YP
WP_069791082.1  ---------------------------------------KNRLCVQFSG------------------LG----G----HL
WP_015183357.1  ---------------------------------------QGRICVSFNGKG----------------IS----K----HT
WP_027843568.1  ---------------------------------------KGRICVKFNG------------------LS----E----HT
WP_163929718.1  ---------------------------------------KGRIFVKFNG------------------LN----KLMNEPK
WP_039730330.1  ---------------------------------------KGRLCVSFNG------------------LS----E----HT
WP_073608258.1  ---------------------------------------KQQICVKLNG------------------LAK--------HV
BAY38490.1      ---------------------------------------QCKYLVQFNG------------------LK----EELNSPE
AFY67257.1      ---------------------------------------RNQIIVRFQG------------------LK----N----HS
ABA20785.1      ---------------------------------------RGRICVKFSG------------------LS----E----HT
AFZ58287.1      ---------------------------------------FGRICLTFPT------------------LR----E----HI
AFZ13451.1      ---------------------------------------KGRLCVQISG------------------LS----K----HI
BAY83128.1      ---------------------------------------KGRICVKFNG------------------IG----E----HT
ABA20947.1      ---------------------------------------KDRLFVRFNG------------------LG----K----MT
ALF54868.1      ---------------------------------------KGRLFVRFNG------------------LG----K----LT
ACK66236.1      ---------------------------------------KGRLCVKFNG------------------IS----D----LS
AFZ00435.1      ---------------------------------------KGRIFVSFNG------------------LG----K----LK
AFZ56196.1      ---------------------------------------KNRLFVRFNG------------------LG----K----LT
BAS55909.1      ---------------------------------------QGRICVSFNG------------------LS----E----HF
ABA21816.1      ---------------------------------------EGRICVSFSG------------------EGL--ND----HI
ACK66979.1      ---------------------------------------RGHLLVTFNG------------------LVESLKKLNLNPE
AUB36901.1      ---------------------------------------EGNIMVYFNG------------------WK----D----YK
AFZ13045.1      ---------------------------------------QGRICVQFYG------------------MS----K----YT
KYC40734.1      ---------------------------------------QGRIFVYFNG------------------SA----K----HK
BAZ48744.1      ---------------------------------------KGNIFVYFNG------------------WA----E----YH
BAQ63841.1      ---------------------------------------KNRLSIRFSG------------------LG----E----HS
ACK66984.1      ---------------------------------------QGRICVKFNG------------------LN----Q----YP
WP_174709822.1  ---------------------------------------FGRICVKFNG------------------LS----E----HS
WP_181927535.1  ---------------------------------------FGRICVKFNG------------------LS----E----HS
WP_167726880.1  ---------------------------------------HERICVKFNG------------------LG----E----HT
WP_174709709.1  ---------------------------------------DGRICVKFNG------------------FS----E----HT
WP_096598305.1  ---------------------------------------RGRICVKFNG------------------LS----E----HS
WP_169266289.1  ---------------------------------------QGRICVKFNG------------------LS----E----HT
WP_168696136.1  ---------------------------------------FGRICVKFNG------------------LS----E----HT
WP_167726285.1  ---------------------------------------RGRICVKLNGLRK--------------YLG----K----HS
WP_179072481.1  ---------------------------------------KGRLFVRFNG------------------LG----K----LA
WP_015161245.1  ---------------------------------------RKRVCVGFKS------------------FEE---K----YA
WP_088892326.1  ---------------------------------------TARICVRFKG------------------FS----G----IQ
WP_088893813.1  ---------------------------------------QERIVVRFKG------------------LR----E----HK
WP_106255089.1  ---------------------------------------KGKIFFKLNG------------------WG----D----LL
QOV23600.1      ---------------------------------------KGRLCVHFNG------------------LT----D----LT
AUC60976.1      ---------------------------------------QNRLHVRFNG------------------LS----D----HT
QSJ20838.1      ---------------------------------------RGRICVKFNG------------------LS----E----HT
QSJ20352.1      ---------------------------------------KGNIFVYFNG------------------WA----E----YH
WP_190711461.1  ---------------------------------------KNRLFVRFNG------------------LG----K----LT
PSN12342.1      ---------------------------------------KQQICVKFNG------------------LGK--------HV
PSN81036.1      ---------------------------------------KEKIQVQFNG------------------LG----K----HT
WP_231948458.1  ---------------------------------------EERIYVRFKG------------------LS----D----YN
PSB14763.1      ---------------------------------------DERITVRFHG------------------MS----Q----YR
QXE24819.1      ---------------------------------------AGRICVKFNG------------------LG----E----HT
                                                            . :                                 

WP_106260488.1  FEVYCDQRQLHWFKRFLEDQEAK-----KA-------SKGQLSS--------SLFTLRSGRLAWQA---GK---H-----
WP_066425713.1  FEIYCDKRHLHYFKRFLEDQELK-----RN-------SKNQYSS--------SLFTLRSGRLAWSP---GE---E-----
WP_103140752.1  FEIYCDKRHLHYFKRFLEDQEIK-----RN-------SKDEYSS--------SLFTLRSGRLVWLP---RE---K-----
WP_015225496.1  LQIYCDQRQLKWFQRFYEDQETK-----RA-------SKNQHSS--------SLFTLRSARILWQE---GT---A-----
OCQ91136.1      FEIYCDKRHLHYFKRFLEDQELK-----SN-------SKNQYSS--------SLFTLRSGRLAWSP---GE---E-----
WP_027402996.1  FEIYCDKRHLHYFQRFLEDQEIL-----RS-------SKRQHSS--------SLFTLRSGRIAWLP---GE---E-----
BAQ60380.1      FEIYCDQQQLKWFERFYEDQEVK-----RK-------GKNQHSS--------ALFTLRSGMLLWQE---HE---G-----
WP_099434943.1  FEVCCDQRQLKWFERFYQDQQVK-----RQ-------SKNQHSS--------ALFSLRSGMLLWRE---GE---G-----
WP_073629970.1  FYICCDSRQRHYFQRLCQDWQVW-----HD-------NEETYSS--------SLFFLRSARLLWQK---RK---G-----
WP_162327299.1  FNIYCDQRQLKWFKRFYEDQQTK-----RK-------SKNQHSS--------ALFTLRSAMLGWRQ---HG---D-----
BAB75312.1      FEVYCDSRQLYWFKRFLEDQQTK-----RK-------SKNQHSS--------GLFTLRNGRLAWQQ---GE---G-----
NEU74766.1      FEVYCDRRQLHWFKRFLEDQQTK-----RK-------SKNQHSS--------GLFTLRNGRLAWQE---GE---G-----
OBQ23770.1      FEVYCDSRQLHWFKRFLEDQQTK-----RK-------SKNQHSS--------GLFTLRNGRLAWQE---GE---G-----
WP_106367629.1  FEVYCDSRQLHWFKRFLEDQQTK-----RK-------SKNQHSS--------GLFTLRNGRLAWLE---GK---G-----
WP_096578814.1  FEVYCDSRQLHWFKRFLEDQQTK-----RK-------SKNQHSS--------GLFTLRNGRLAWQE---GK---G-----
BAY29339.1      FEVYCDSRQLHWFKRFLEDQQTK-----RK-------SKNQHSS--------GLFTLRNGRLAWQQ---GE---G-----
WP_012411901.1  FEVYCDNRQLHWFQRFLEDQQTK-----RQ-------SKSQYSS--------GLFTLRNGHLVWQE---GE---G-----
WP_029636312.1  FEVYCGNRQLHWFQRFLEDQQTK-----RK-------SKNQHSS--------GLFTLRNGHLVWLE---GE---G-----
PZO41941.1      FEVYCDKRQIHWFKRFLEDQQIK-----RD-------SKDQFSS--------ALFTLRSGRLAWQE---NE---D-----
WP_036484397.1  FQIYCDRRQLKIFNRFYEDQQIK-----KA-------SKNSHSS--------ALFTLRSATIAWQE---GK---G-----
WP_006529102.1  FQIYCDQRQLKWFQRFYEDQQIK-----KN-------GKNQHSS--------ALFTLRSGRIVWQE---GK---S-----
WP_006509624.1  FQIYCDKRQLTVFQRFYEDQEIK-----KA-------SKNNHSS--------ALFALRSARIFWQE---RK---G-----
BAB74390.1      FQICCNKRQRHFFERFLEDHKAW-----KESEK----GEVKLSG--------SLVTLRCVQLLWQQ---GE---G-----
WP_069072561.1  FKICCNKRQRHFFERFLEDYKAF-----KVSQK----GEEKLSG--------SLITLRSAQLLWQQ---GE---G-----
WP_096566883.1  FQIHCNKRQRHFFERFLEDHEAF-----KKNEK----SEEKLSG--------GLITLRSAQLLWQQ---GE---G-----
BAY94246.1      FQICCNKRQLHFFKRFLEDYKAL-----KESEK----GEIKLSG--------SLVTLRSVQLLWQQ---GE---G-----
WP_103125278.1  FQICCNKRQLHFFERFLEDYKAF-----KASEK----GEEKLSG--------SLVTLRSAQLLWQQ---GE---G-----
WP_096573641.1  FQICCNKRQLHFFKSFLEDYKAL-----KESEK----GETKLSG--------SLVTLRSVQLLWQQ---GE---G-----
WP_118170709.1  FQVYCDSRHLHWFQRFLEDQQIK-----KN-------SKNQHSS--------SLFTLRSGRIAWQE---EE---G-----
WP_094340324.1  FQVYCDSRQLHWFQRFLEDQQIK-----KN-------SKNQHSS--------SLFTLRSGRLAWQE---EE---G-----
BAY94972.1      FKVYCDFRDLHWFQRFFEDQRIK-----KN-------SKNQHSS--------SLFTLRSGCICWQE---HE---G-----
WP_099067416.1  FQVYCDSRHLHWFQRFLEDQQIK-----HN-------SKNQHSS--------SLFTLRSGRIAWQE---GE---G-----
BBD58003.1      FEIYCDKRHLHYFKRFLEDQEIK-----RN-------SKNQYSS--------SLFTLRSGRLSWRP---GE---E-----
GCL44115.1      FEIYCDKRHLHYFQRFLEDQEIK-----RN-------SKNQHSS--------SLFTLRSGRISWLP---SE---E-----
AFY45233.1      FEIYCDKRHLHYFKRFLEDQELK-----RN-------HKNQYSS--------SLFTLRSGRLAWSP---GE---E-----
BAZ48772.1      FEIYCDKRHLHYFQRFLEDQEIK-----RN-------SKNQYSS--------SLFTLRSGRLAWLP---GE---E-----
WP_104387148.1  FQIYCDSRQLHWFQRFLEDQQIK-----KD-------SKNQHSS--------ALFTLRSGRISWQE---GQ---G-----
WP_127054896.1  FQIYCDSRQLQWFQRFLEDQQIK-----KN-------SKNQHSS--------ALFTLRSGRISWQE---EQ---G-----
WP_053540473.1  FQIYCDSRQLHWFQRFLEDQQIK-----KD-------SKNQHSS--------ALFTLRSGRISWQE---EE---D-----
WP_008276596.1  FEIYCDQRQLKWIQRFYEDQQVK-----KD-------GKDQHSS--------GLFTLRSGRILWQE---GK---G-----
BAY20677.1      FYVGCDSRQLDYFQRFCQDWKIW-----NE-------NQETYSS--------GLFLLRSARLLWQE---RK---G-----
BAT55382.1      FEIYCDKRHLHYFKRFLEDQELK-----RN-------SKNQHSS--------SLFTLRSGRIAWSL---GE---E-----
OUC12050.1      FQVYCDQRQLPWFQRFLEDQQTK-----HT-------SKNQHSS--------ALFTLRSAHLAWQE---TH---S-----
WP_017296743.1  FEIHCDIRQLHWFQRFLDDQTIK-----KQ-------GRKSHSA--------GALTLRSGRISWRL---DA---G-----
WP_015184614.1  FQIYCDQRQLKWFQRFLEDQQIK-----RE-------SKDQHSS--------SLFTLRSGQIAWAL---GK---G-----
WP_072619878.1  FQIYCDQRQLKWFQRFYEDQEVK-----RT-------SKNQHST--------SLFTLRSGRIVWQE---SD---R-----
WP_146294649.1  FQIYCDQRQLKWFQRFYEDQETK-----RA-------SKKHHSS--------SLFTLRSARILWQE---GT---A-----
BAZ36934.1      FEIYCDSRQLHWFERFLSDQETK-----KN-------SKNQHSS--------ALFTLRSARIGWHE---QE---I-----
WP_019497312.1  FEVYCDSRQLPYFQRFCEDMQIW-----HN-------DEEKYSS--------ALFMLRSARLVWLE---KK---G-----
WP_152590046.1  FEIYCDNKQIHWFQRFLEDQSIK-----RN-------NKDQHSS--------SLFTLRSGRIAWQH---NE---G-----
PZV06487.1      FEIYCNTRQLHWFKRFLEDQEIK-----KT-------SKGQHSS--------GLFALRSGRIAWRA---GF---G-----
WP_094343940.1  FEIYCDKKQIYWFQRFLEDQSIK-----RN-------NKKQYSS--------SLFTLRSGRLAWQD---NK---G-----
WP_106368686.1  FEIYCDKRHLPYFQRFLEDQEIK-----RN-------SKNQYSS--------SLFTLRSARISWLP---GK---E-----
WP_099436544.1  FQIYCDSRQLAYFRRFYEDQELK-----KA-------SKDQFSS--------ALFTLRSAMIIWKE---DD---G-----
AUC60501.1      FKIYCDSRQLPYFQRFYEDQELK-----KA-------NKNQFSS--------ALFTLRSAMIIWKE---DD---G-----
BAQ64620.1      FKVYCDNRQLHYFQQFLQDQTIK-----KSG-------KNKHSS--------GLFLLRSAMLVWKP---NE---S---K-
WP_088893327.1  FRLYCDQRQLPFFQRFLEDWQAY-----QA-------NKDTYPA--------GLLTLSSATLGWRE---GE---GK----
WP_069791082.1  FTIYCDSRQLSYFRRFYEDQGLK-----KS-------HKDKFSS--------ALFTLRSILLLWKE---DK---TN---K
WP_015183357.1  FEVFCDQRQLHWFERFYEDYKIF-----TQ-------NKDQVPA--------GLLTLRSARLVWQEG---E---G-----
WP_027843568.1  FEIYCDNRQLHWFKRFLSDQQIK-----KN-------SKNQHSS--------SLFTLRSGRISWQE---EV---G-----
WP_163929718.1  FEVYCDSRQLHYFQRFCQDWQIW-----HE-------DKETYSS--------GLFILRSARLLWQE---RK---G-----
WP_039730330.1  FEVYCGQRQLYWFNRFLEDQQIK-----KE-------NQGERSA--------GLFTLRSGRLVWKPYSSDA---S-----
WP_073608258.1  LKVQCDARQHHYFQRFVQDWDIY-----NRG-------KGPISG--------SLLLLRTASILWKP---VQQSRH---R-
BAY38490.1      FYICCDKRQLHYFKRFYQDWQNW-----HH-------NEEKYSS--------GLFLLRSARLFWQE---RT---G-----
AFY67257.1      FKILCDRRQLPHFQQFVTDWKTY-----QELDRKGKADSEKCSA--------SLFLLRSARLIWRED---N---RVPPKS
ABA20785.1      FQVYCDSRQLQWFQRFLEDQQIK-----RN-------SKNQHSS--------SLFTLRSGRIAWQE---GE---G-----
AFZ58287.1      FQIYCDSRQLHWFQRFLEDQEIK-----KN-------SKNQHSS--------ALFTLRSGRIAWQE---GE---G-----
AFZ13451.1      FQIYCDQRQLKWFQRFYEDQEIK-----KA-------NKDQYSS--------GLFTLRSGRIAWQE---GT---D-----
BAY83128.1      FEIYCNKRQLHWFKRFLLDQETK-----KN-------SNDQYSS--------SLFTLRSGLILWQE---RD---K-----
ABA20947.1      FEVYCDKRHLHYFKRFLEDQEIK-----RN-------SKNQYSS--------SLFTLRSGRLAWLP---GK---Q-----
ALF54868.1      FEIYCDKRHLHYFTRFLEDQEIK-----RN-------SKNQYSS--------SLFTLRSGRLAWSP---GE---D-----
ACK66236.1      FEIYCDQRQLKWFQRFYEDQQAK-----KG-------SKNQHSS--------ALFTLRSGRILWQE---GN---E-----
AFZ00435.1      FEIFCDKRHLHYFQRFLEDQDIK-----RQ-------GKNQHSS--------SLFTLRSGRISWLE---QP---G-----
AFZ56196.1      FEIYCDKRHLHYFQRFLEDQEIL-----RN-------SKRQHSS--------SLFTLRSGRIAWLP---GE---E-----
BAS55909.1      FEVYCDQRDLHWFNRFLEDQETK-----KA-------SKNQHSS--------SLFSLRSGQIAWQE---GK---G-----
ABA21816.1      FEIYCGNRQIHWFQRFLEDQNIK-----ND-------NNDQHSS--------ALFTLRSAILAWQE---NK---QH---K
ACK66979.1      FEIRCDRRHLPWFQRFCKDQEIK------A-------NNDQHSS--------ALFVLRSARLIWRE---GQ---G-----
AUB36901.1      FQICCNQRQLHLFERFLEDHKVF-----KKSEK----SGEKLSA--------SLFTLRSVQLLWQQ---KE---PNKVRL
AFZ13045.1      FEIACDRRQLNWFKRFLADYQLY-----KQ-------HKTQIPT--------GLMPLRCARLVWTEG---Q---DDFALI
KYC40734.1      FQVYCDRRQLHWFQRFVEDFQIK-----KNGDKKG--SEKEYPA--------GLLTLCSTRLRWKE---SA---E-----
BAZ48744.1      FQICCDKRQLRFFERFLKDYKAL-----KPSKK----EEEKVSG--------SLVTLRSAHLLWRQ---GK---G-----
BAQ63841.1      FQLCCDHRQLPYFQRFYEDQELK-----KA-------SKDQLSS--------ALFTLRSAMILWKE---DE---G-----
ACK66984.1      FQIACNKRQYPWFQRFFTDYQSY-----KS-------HKQQVPT--------GLMVLRSARLLWQPT---N---G-----
WP_174709822.1  FQVYCDSRQLHWFQRFLEDQQIK-----KN-------SKNQHSS--------SLFTLRSGRIAWQE---EE---G-----
WP_181927535.1  FQVYCDSRQLHWFQRFLEDQQIK-----KN-------SKNQHSS--------SLSTLRSGRIAWQE---EE---G-----
WP_167726880.1  FQVYCDSRHLHWFQRFLEDQQIK-----QK-------SKNQHSS--------SLFTLRSGRIAWQE---GD---G-----
WP_174709709.1  FQIYCDSRQLHWFQRFYEDQQIK-----RI-------GKKQHSS--------SLFTLRSGLIAWQE---EE---G-----
WP_096598305.1  FQVYCDSRQLHWFQRFLEDQQIK-----QN-------SKNQHSS--------SLFTLRSGRIAWQE---GE---G-----
WP_169266289.1  FEVYCDQRYLHWFQRFLEDQQIK-----HE-------SKNQHSS--------SLFTLRSGRITWFQ---EE---G-----
WP_168696136.1  FQIYCDSRQLHWFQRFLEDQQIK-----KD-------SKNQHSS--------ALFTLRSGRISWQE---EE---G-----
WP_167726285.1  FQVYCDSRHLHWFQRFLEDQKIK-----RN-------SKHQHSS--------GLFTLRSGRIAWQE---GE---G-----
WP_179072481.1  FEIYCDKRHVQYFQRFLEDQEIK-----RN-------SKNQHSS--------SLFTLRSARLAWFP---GE---E-----
WP_015161245.1  FEVAGDYRHIHAVWQALKERKIY-----DKN-------IDENTS--------ALFLVRSATLIWRD---YKKNEN---RI
WP_088892326.1  GKTYCDRRDLATLRQWVTDLEEN-----KRRS-----KEDKFSL--------ALLPLRSACLLWEPD---K---QHAG--
WP_088893813.1  FGVQCSHRDLAILQQCQREWERY-----GSLP-----DDKKFSL--------GLFPARAARLLWRKD---K---QQRKPS
WP_106255089.1  FEVRCHHRQLPLIKTFLKDWQTKNASERKA------------QSSKKDPFTGSLMLLRSIELIWKP---KE---ASD-QK
QOV23600.1      FEVYCDSRQLHWFKRFLEDQQTK-----RK-------SKNQYSS--------ALFTLRNGRIGWQE---GE---G-----
AUC60976.1      FKIYCDSRQLPYFQRFYEDQELK-----KA-------NKNQFSS--------ALFTLRSAMIIWKE---DD---G-----
QSJ20838.1      FQVYCDSRHLQWFQRFLEDQQIK-----RN-------SKNQHSS--------SLFTLRTGRVAWQE---GD---S-----
QSJ20352.1      FQICCDKRQLRFFERFLKYYKAL-----KASEK----GEEKLSG--------SLVTLRSAHLLWRQ---GK---G-----
WP_190711461.1  FEIYCDKRHLHYFQRFLEDQEIL-----RN-------SKRQHSS--------SLFTLRSGRISWLP---GE---E-----
PSN12342.1      FRVQCDRRQHHYFQRFVQDWEVY-----KCG-------KGPISG--------SLLLLRTASLLWKP---ANQSSH---Q-
PSN81036.1      MSIQCDRRQLPVFKQFAEDYITH-----ESTA-----EEDKFGM--------SLFALRSACLVWKKD---P---QAAVKR
WP_231948458.1  FKIACDRRQLPIFQMFTRDWLSN-----KKLD-----KEKKSSL--------GLFALRSAKLIWQED---K---QLLHKK
PSB14763.1      FKIYCDRRQLPIFRQFLTDYCTH-----KALD-----EENKFSM--------GLFALRSASLIWKKD---K---QRPHKR
QXE24819.1      FQIYCDSRQLHWFQRFLEDQETK-----RS-------SKNQHSS--------ALFTLRSGRIAWQE---GE---G-----
                       :    .                                       .        : *                

WP_106260488.1  --------------------------------------Q----------GDPWNVHRLSLACVVETRLWTTEGTDQVRQE
WP_066425713.1  --------------------------------------K----------GEPWKVNQLHLYCTLDTRMWTIEGTQQVVDE
WP_103140752.1  --------------------------------------K----------GEAWKVNQLNLFCALDTRTLTNEGTQQVILE
WP_015225496.1  --------------------------------------K----------GQAWHRNYLSLYCTVDTRLWTAEGTEQVRQE
OCQ91136.1      --------------------------------------K----------GEPWKVNQLHLYCALDTRMWTIEGTQQVVDE
WP_027402996.1  --------------------------------------K----------GEHWKVNQLNFYCSLDTRMLTTEGTQQVVEE
BAQ60380.1      --------------------------------------K----------QEAWQNNHLTLYCSLDTCFETAEGTELVRQK
WP_099434943.1  --------------------------------------K----------QKPWTKNHLALFCSLETQFETIEGTELIKQQ
WP_073629970.1  --------------------------------------T----------GAPWKVNRLILQCSIETRLWTEEETELVRIE
WP_162327299.1  --------------------------------------K----------GNPWNRNRLTFFCSLETRLWSQEGTEIVRQE
BAB75312.1      --------------------------------------K----------GEPWNIGHLALYCCVDNRLWTAEGTEQVRQE
NEU74766.1      --------------------------------------K----------GEPWQINRLTLYCCVDNRLWSAEGTEQVRQE
OBQ23770.1      --------------------------------------K----------GETWQIHRLTLSCCVDNRLWTAEGTEQVRQE
WP_106367629.1  --------------------------------------K----------GEPWELHHLTLYCCVDTRLWTTEGTEQVRQE
WP_096578814.1  --------------------------------------K----------EEPWNIHHLTLYCCVDNRLWTEDGTEQVRQE
BAY29339.1      --------------------------------------K----------GEPWQLHRLTLYCCVDNRLWTAEGTEQVRQE
WP_012411901.1  --------------------------------------K----------SEPWNLNRLNLYCCVDNRLWTADGTEQVRQE
WP_029636312.1  --------------------------------------K----------GEPWNLHHLTLYCCVDNRLWTEEGTEIVRQE
PZO41941.1      --------------------------------------K----------GDPWTVHRLTLFCTIDTRLWSAEGTEQVRQE
WP_036484397.1  --------------------------------------K----------GEPWNVNRLILYCTFDNLLLTTEGTEVVRQE
WP_006529102.1  --------------------------------------K----------GKPWNIHSLALHCSLDTRFWTEEGTEQIQQE
WP_006509624.1  --------------------------------------K----------GKSWDVNRLILRCTFETLLLNAEGTELIRQE
BAB74390.1      --------------------------------------K----------GEPWKVNKLSLHCTYDTRLWTAEGTEEARKE
WP_069072561.1  --------------------------------------K----------GEPWKVHKLALHCTYDSRLWTAEGTEEVRKE
WP_096566883.1  --------------------------------------K----------GEPWKVHKLALHCTYDARLWTAEGTEEVREE
BAY94246.1      --------------------------------------A----------GEPWKVNKLALHCTYDARLLTAEGTEEVRQE
WP_103125278.1  --------------------------------------K----------GEPWKVNKLALHCTYDARLCTAEGTEEVRQE
WP_096573641.1  --------------------------------------A----------GAPWKVNKLALHCTYDARLLTAEGTEDVRQE
WP_118170709.1  --------------------------------------K----------GDPWNVNRLTLYCSVDTRLWTTEGTNQVREE
WP_094340324.1  --------------------------------------K----------GDPWKANHLTLYCSVDTRLWTTEGTNQVREE
BAY94972.1      --------------------------------------K----------GKEWIVNRLILYCCVDTRLWTAEGTNQVREE
WP_099067416.1  --------------------------------------K----------GDHWKVNRLILYCSVDTRLWTAEGTNLIREE
BBD58003.1      --------------------------------------K----------GEPWKVNQLHLHCALATRMWTTEGTQQVVNE
GCL44115.1      --------------------------------------K----------GEHWKVNQLNFYCSLDTRMMTCEGTKEVVEE
AFY45233.1      --------------------------------------K----------GEPWKVNQLHLYCTLDTRMWTIEGTQQVVDE
BAZ48772.1      --------------------------------------K----------GEPWKVNQLHLYCALDTRMWTTEGTQKVINE
WP_104387148.1  --------------------------------------K----------GEPWNIHHLTLYCSVDTRLWTEEGTNLVKEE
WP_127054896.1  --------------------------------------K----------GEPWNIHHLTLYCSVDTRLWTEEGTNLVKEE
WP_053540473.1  --------------------------------------K----------GEPWDVNHLTLYCSVYTRLWTEEGTNLVKEE
WP_008276596.1  --------------------------------------K----------GELWDIHRLTLQCTLETRCWTHEGTEQVKQE
BAY20677.1      --------------------------------------K----------GDPWTVHRLILQCSIETRLWTQEETELVRLE
BAT55382.1      --------------------------------------K----------GEPWKVNKLHLYCTLDTRMWTIEGTQQVVSE
OUC12050.1      --------------------------------------N----------GAGWDNHYITLYCTVDVRLWTAEGTEEVHQE
WP_017296743.1  --------------------------------------K----------GNPWDRNRLVLFCSVDTLLWTKEGTEKASQE
WP_015184614.1  --------------------------------------K----------GDAWNIHHLTLYCTLDTRLWTAEGTEQVRQE
WP_072619878.1  --------------------------------------N----------DKPWTANHITLCCTLDTRLWSAEGTEEVRTE
WP_146294649.1  --------------------------------------K----------GQPWQINYLTLQCTVDTRLWTAEGTEQVKQE
BAZ36934.1      --------------------------------------KNKQICRRKPTVNPWDIYHLTLYCTVDTRLWTAEGTAVVAAE
WP_019497312.1  --------------------------------------R----------GKPWNVNYLYLHCSLDTSLWTAEGTEQIRIN
WP_152590046.1  --------------------------------------N----------DLPWNIHRLTLYCSVDTRLWTIEGTQEFRQE
PZV06487.1      --------------------------------------K----------GDPWNQHHLELSCAVDTRLWTAAGTAQVCQE
WP_094343940.1  --------------------------------------N----------DLPWKIHRLTLYCSVDTRLWTIEGTQEFRRE
WP_106368686.1  --------------------------------------K----------GEAWKVNQLNLYCSLDTRMWTTEGTIQVVEE
WP_099436544.1  --------------------------------------K----------GESWDKHKLYLHCTFDTDYWTVEGTQVIAQK
AUC60501.1      --------------------------------------K----------GELWDKHKLYLHCTLDTDYWTVEGTQVVAQR
BAQ64620.1      -------------------------------------------------GKSWNKNTLHLHCAIDTRLLTLEGTQEVREE
WP_088893327.1  -------------------------------------------------GEPWQVNHLVLYCSFDTRLMTAEGTLAVQQE
WP_069791082.1  -------------------------------------TK----------GEPWQINRLYLHCTLETDCWTVEGTQVVAQR
WP_015183357.1  --------------------------------------E----------GEPWQVHRLLLHCSVETRLWTAQGTEEVRAE
WP_027843568.1  --------------------------------------KD----------RPWNVNHLKLDCTVDTRLWTAEGTNQVREE
WP_163929718.1  --------------------------------------K----------GKPWKIHRLILQCSVETRLWTQEETELVRFE
WP_039730330.1  --------------------------------------R----------SDPWMANQLTLQCSVDTRLWTAEGTEQVRQE
WP_073608258.1  -------------------------------------AT----------GEPWSDHSLYLHCQIDTKLLTQEGIEEKRQK
BAY38490.1      --------------------------------------K----------GKPWQIHHLILQCSIDTRLLTKEGTEIVRLE
AFY67257.1      L-RKKKGKQ-KNNAVVASG--------KNVGSS-SDNRK----------TEPWNTHRLYLQCSIDTRLLTAEGTEEVRQE
ABA20785.1      --------------------------------------K----------SEPWKVNRLILYCSVDTRLWTAEGTNLVREE
AFZ58287.1      --------------------------------------K----------GEPWDIHHLTLYCCVDTRLWTEEGTNLVKEE
AFZ13451.1      --------------------------------------K----------GEPWNIHHLILYCTVDTRLWTAEGTEQVCQE
BAY83128.1      --------------------------------------K----------GKPWNINYLALHCCVDTRLWTAEGTQVVAEE
ABA20947.1      --------------------------------------K----------GEPWKINQLHLYCTLDTRMWTAEGTQQVVNE
ALF54868.1      --------------------------------------R----------GEPWKVNQLHLYCSLDTRMWTIEGTQQVADE
ACK66236.1      --------------------------------------K----------GQPWNIHRLILQCTLDTRLWTQEGTEEVKQE
AFZ00435.1      --------------------------------------K----------GKPWNINRLLLFCSIDTRMLTAEGTQQVIEE
AFZ56196.1      --------------------------------------K----------GEHWKVNQLNFYCSLDTRMLTTEGTQQVVEE
BAS55909.1      --------------------------------------D----------AEHWVVHRLVLSCSIETDTWTQEGTEEIRQK
ABA21816.1      -------------------------------------EN----------SLPWNTRRLTLYCTLDTRLWTTDGTEKVKQE
ACK66979.1      --------------------------------------K----------EDPWKIHQLYLQCSVETQLWTEAGTKQVQSE
AUB36901.1      R-RKDKSEK-VKLKYASPSPKPKSQNTTEVKNSDPNRIE----------SEPWKVYKLALHCTYDARLWTAEGTEEARKQ
AFZ13045.1      V-ATWLLIAVIQ-HKFYHI--------AWLLLKNHRIIK----------SPPWRVHHLHLHCIVDHRLWTQEGKEIVKAE
KYC40734.1      --------------------------------------K----------GDPWNVHRLILSCTIDTRLWTLEGTEQVRAE
BAZ48744.1      --------------------------------------K----------GEPWKVNKLALHCTYDARLWTAEGTEEVRQE
BAQ63841.1      --------------------------------------K----------GELWDRHKLYLHCTFETRCLTAEGTSTIVEE
ACK66984.1      --------------------------------------Q----------GEPWNTHHLSLHCAIDNDLWTISGIQQVKQQ
WP_174709822.1  --------------------------------------K----------GDPWNVNRVTLYCSVDTRLWTTEGTNQVREE
WP_181927535.1  --------------------------------------K----------GDPWNVNRLTLYCSVDTRLWTTEGTNQVREE
WP_167726880.1  --------------------------------------K----------GDPWKVNRLILYCSVDTRLWTAEGTNLVRVE
WP_174709709.1  --------------------------------------K----------GDPWNVNHLILYCSVDTRLWTDEGTNLVREE
WP_096598305.1  --------------------------------------K----------GEEWKVNHLIFYCSVDTRLWTAEGTNLVRVE
WP_169266289.1  --------------------------------------KRV--RGSAAAAVPWNIHRLSLYCCVDTRLWTDEGTGLVRQE
WP_168696136.1  --------------------------------------K----------GEPWNVHHLTLYCSVDTRLWTEEGTNLVKEE
WP_167726285.1  --------------------------------------K----------GDPWNVSRLTLYCSVYTRLWTAEGTNLVRVE
WP_179072481.1  --------------------------------------K----------AKVWKGNHLHLYCSLDTRMWTTEGTQQVVEE
WP_015161245.1  V-RRRKANN-KRSKREGGTAGTKPDSLRAPAFY----DP----------EFPWNRYQLFLHCTIETLYVSKEGTELKLEM
WP_088892326.1  --------------------------------------E----------EKPWQSHRLYLHCTIDTRLLTAEGTEQVRQE
WP_088893813.1  A-NSP-G----------------------------EKSQ----------VEEWRQYRLYLHITIDDRLLSAEGTEEVRQE
WP_106255089.1  DAQLCSHCE-VFQQS----------------------SE----------QGFWNECKLTIHWTFNAEALTRQGSEKMRQR
QOV23600.1      --------------------------------------K----------GEPW-LNRLTLSCCVDNRLWTAEGTEQVRQQ
AUC60976.1      --------------------------------------K----------GELWDKHKLYLHCTLDTDYWTVEGTQVVAQR
QSJ20838.1      --------------------------------------K----------GEEWNVNRLTFYCSVDTRLWTAEGTNLVREE
QSJ20352.1      --------------------------------------K----------GEPWKVNKLALHCTYDARLWTAEGTEEVRQE
WP_190711461.1  --------------------------------------K----------GEDWKVNQLNFYCYLDTRMMTCEGTKQVVHE
PSN12342.1      -------------------------------------PT----------GNPWQDNYLYLHCQIDTQLLTREGIEQKRQK
PSN81036.1      R-KHKQKAK-AQLDK--------------------ITDY----------DAPWQTHRLYLHCTVDTRLITKEGSEQVRRE
WP_231948458.1  G-KSKQASS-EELDTS-------------------SQES----------IPRWKTHRLYLHCSIDSDLLTAEGIEKVQPR
PSB14763.1      N-SSE------------------------------PVEP----------LSPWQTHRLYLHCSIDSRLLTAEGTEQVRFQ
QXE24819.1      --------------------------------------K----------GEPWNVNHLILYCSVDTRLWTQEGTNLVRSE
                                                                    *    : :         .          

WP_106260488.1  KAATYTKVIA---------------GTK---------------------------------AK-------G---------
WP_066425713.1  KSTKITETLT---------------KAK---------------------------------QK-------D---------
WP_103140752.1  KSAKITKKLT---------------KAK---------------------------------QK-------D---------
WP_015225496.1  KTDEITKILT---------------NME---------------------------------EK-------G---------
OCQ91136.1      KSTKITETLT---------------KAT---------------------------------QK-------D---------
WP_027402996.1  KVTAITEILT---------------KTK---------------------------------QK-------D---------
BAQ60380.1      KVKEVVNLID---------------AMN---------------------------------NK-------S---------
WP_099434943.1  KVEEVLKTIE---------------NIK---------------------------------NK-------G---------
WP_073629970.1  KINQAETEIR---------------ESE---------------------------------QK-------G---------
WP_162327299.1  KATEVAKVLT---------------SMQ---------------------------------EK-------S---------
BAB75312.1      KAEEITKFIT---------------KMK---------------------------------DK-------S---------
NEU74766.1      KEEEITKFIT---------------KMN---------------------------------EK-------S---------
OBQ23770.1      KAEDITKFIT---------------KMK---------------------------------EK-------S---------
WP_106367629.1  KTNEITKFIT---------------KMK---------------------------------EK-------T---------
WP_096578814.1  KAEEITKFIT---------------KMN---------------------------------EK-------S---------
BAY29339.1      KAEEITKFIT---------------KMN---------------------------------EK-------S---------
WP_012411901.1  KAEEISKLIT---------------KMK---------------------------------EK-------S---------
WP_029636312.1  KADEITKFIT---------------NMK---------------------------------KK-------S---------
PZO41941.1      KATEIVKTIT---------------QTE---------------------------------AK-------G---------
WP_036484397.1  KAEAIANTLT---------------KIK---------------------------------EK-------G---------
WP_006529102.1  KSQQFQRNRL---------------RMKPELTFGIFFRSQQLETFLQLWLVITAYRFQSFLEK-------G---------
WP_006509624.1  KANAIAKTLT---------------DIK---------------------------------EK-------G---------
BAB74390.1      KINKIQRQVE---------------QAE---------------------------------ET-------E---------
WP_069072561.1  KTDKAQKRVS---------------KAE---------------------------------EN-------E---------
WP_096566883.1  KTDKTQKQVI---------------KGE---------------------------------EN-------E---------
BAY94246.1      KTDTTQKQVT---------------KAE---------------------------------GN-------E---------
WP_103125278.1  KTDKAQKEIT---------------KAE---------------------------------TH-------E---------
WP_096573641.1  KTDTTQKQVT---------------KAE---------------------------------AN-------E---------
WP_118170709.1  KAEEIAKIIT---------------NTK---------------------------------AK-------G---------
WP_094340324.1  KAEEIAKIIT---------------NTK---------------------------------AK-------G---------
BAY94972.1      KAEEIAKAIT---------------RTI---------------------------------AR-------G---------
WP_099067416.1  KAEEIAKTIT---------------QTK---------------------------------AK-------G---------
BBD58003.1      KTTKITKTLT---------------QAK---------------------------------QK-------N---------
GCL44115.1      KVTKITEILT---------------KTK---------------------------------QK-------D---------
AFY45233.1      KSTKINETLT---------------KAK---------------------------------QK-------D---------
BAZ48772.1      KSIKITETLT---------------KAK---------------------------------QK-------E---------
WP_104387148.1  KAEEIAKTIT---------------QTK---------------------------------TK-------G---------
WP_127054896.1  KAEEIAKTIT---------------QTK---------------------------------AK-------G---------
WP_053540473.1  KAEEIAKTIT---------------QTK---------------------------------AK-------G---------
WP_008276596.1  KADEIAGILT---------------RMN---------------------------------EK-------G---------
BAY20677.1      KIDQADKTIS---------------NME---------------------------------KK-------D---------
BAT55382.1      KTTKITETLN---------------QAK---------------------------------RK-------D---------
OUC12050.1      KAVDIAKQLTYLD------------------------------------------------QK-------E---------
WP_017296743.1  KASKIAQMIS---------------GTK---------------------------------AK-------G---------
WP_015184614.1  KADDIAKTLA---------------RMK---------------------------------EK-------G---------
WP_072619878.1  KAIDIAKTLT---------------NMN---------------------------------EK-------G---------
WP_146294649.1  KSDEITKILT---------------NME---------------------------------EK-------D---------
BAZ36934.1      KAEEIAKIIT---------------KTK---------------------------------EK-------D---------
WP_019497312.1  KINETDEAIA---------------KAK---------------------------------TK-----DKQ---------
WP_152590046.1  KVDEITQKLA---------------DIE---------------------------------KK-------E---------
PZV06487.1      KATAINKIIK---------------GTR---------------------------------AK-------G---------
WP_094343940.1  KVDEITEKLA---------------DME---------------------------------KK-------E---------
WP_106368686.1  KVMAITETLT---------------KTK---------------------------------QK-------D---------
WP_099436544.1  KQEEVLNLID---------------RMK---------------------------------EK-------T---------
AUC60501.1      KQKEVLNIID---------------GMK---------------------------------EK-------D---------
BAQ64620.1      KLTQVTNIIQ---------------SME---------------------------------KK-------P---------
WP_088893327.1  KASKALKNLA---------------REN---------------------------------SD-------P---------
WP_069791082.1  KQKEVLNIID---------------GMK---------------------------------EK-------D---------
WP_015183357.1  KIAQTQAAID---------------RQKA---------------------------------K-----------------
WP_027843568.1  KAEEIAKTIT---------------KSK---------------------------------EK-------G---------
WP_163929718.1  KINKAEKTIQ---------------NME---------------------------------QK-------G---------
WP_039730330.1  KATSIAKVIA---------------GTK---------------------------------AK-------G---------
WP_073608258.1  KLASAQSSEQ---------------TRH---------------------------------AT-----P-V---------
BAY38490.1      KINQADKTIS---------------NME---------------------------------KK-------G---------
AFY67257.1      EIGQIIKQLEG---------------DSK---------------------------------D-------SRK-KKAVTD
ABA20785.1      KAEEIAKAIA---------------QTK---------------------------------AK-------G---------
AFZ58287.1      KAEEIAKTIT---------------QTK---------------------------------AK-------G---------
AFZ13451.1      KAEDIAKTLT---------------RMK---------------------------------KK-------G---------
BAY83128.1      KAEEITRIIS---------------NAK---------------------------------KK-------D---------
ABA20947.1      KITKITETLT---------------KAK---------------------------------QK-------D---------
ALF54868.1      KSTKITETLT---------------KAK---------------------------------QK-------D---------
ACK66236.1      KAEEIAKVLT---------------SMN---------------------------------EK-------G---------
AFZ00435.1      KIADTQNKIA---------------KAQ---------------------------------EK-----CEG---------
AFZ56196.1      KVTAITEILN---------------KTK---------------------------------QK-------D---------
BAS55909.1      KASDCAKVIA---------------STK---------------------------------AK-------E---------
ABA21816.1      KVDEFTQQLA---------------NME---------------------------------QK-------E---------
ACK66979.1      KMVEFQLNQLRMKPELTFPIFFRSQSL---------------PTYFNLWKVITSYRILKFLEK-------G---------
AUB36901.1      NVDKTQKQIN---------------QAE---------------------------------EN-------E---------
AFZ13045.1      KIPQTEKLIN---------------DFQQ---------------------------------K-------E------RIQ
KYC40734.1      KIAQVEKTIS---------------KRE---------------------------------QE-------V---------
BAZ48744.1      KTDKAQAKVN---------------KAE---------------------------------SN-------E---------
BAQ63841.1      KQKEVTKIID---------------LMK---------------------------------AK-------E---------
ACK66984.1      KILQTEQKIA---------------NFHS---------------------------------K-------A--------L
WP_174709822.1  KAEKIAKIIT---------------NTK---------------------------------AK-------G---------
WP_181927535.1  KAEKIAKIIT---------------NTK---------------------------------AK-------G---------
WP_167726880.1  KAEEIAKTIT---------------QTK---------------------------------AK-------G---------
WP_174709709.1  KAEEIAKILT---------------KIK---------------------------------AK-------D---------
WP_096598305.1  KAEEIAKTIT---------------QTK---------------------------------AK-------G---------
WP_169266289.1  KAEEIAKTIT---------------KTK---------------------------------EK-------G---------
WP_168696136.1  KAEEIAKTMT---------------QTK---------------------------------AK-------G---------
WP_167726285.1  KAEEIAKTIT---------------QTK---------------------------------AK-------G---------
WP_179072481.1  KVTTITKTLT---------------KVK---------------------------------QK-------A---------
WP_015161245.1  QKKPITKALQ---------------TLE---------------------------------KNITESEEKG---------
WP_088892326.1  KLTKVNRYLRQ---------------LRI---------------------------------E-------EQADEILSCS
WP_088893813.1  KLIKAQDDQKT---------------MRK---------------------------------R-------KSPRKK--LE
WP_106255089.1  KLELQLQQLQ---------------AKQA---------------------------------K-------L------EQQ
QOV23600.1      KAEEIAKILT---------------NMK---------------------------------KK-------S---------
AUC60976.1      KQKEVLNIID---------------GMK---------------------------------EK-------D---------
QSJ20838.1      KAEEIAKTIT---------------QTK---------------------------------AK-------D---------
QSJ20352.1      KTDKAQAEVN---------------QAE---------------------------------SN-------E---------
WP_190711461.1  KVTAITEILN---------------KAK---------------------------------QK-------D---------
PSN12342.1      KLNSTQNPDL---------------SPS---------------------------------DP-----A-S---------
PSN81036.1      KASRAEKLVAA---------------SVG---------------------------------K-------ELT-------
WP_231948458.1  KISETSKNLDN---------------ARK---------------------------------K-------EQE-LLAQVS
PSB14763.1      KILQTKRKLEG---------------AKN---------------------------------K-------EQE-ILRQKS
QXE24819.1      KAEEIAKIIT---------------QTQ---------------------------------AK-------G---------
                :                                                                               

WP_106260488.1  --K-----LN-----------------AK-----------Q-E--A-F---IQ---KREKTL---ALLN-H-A--YP-RP
WP_066425713.1  --D-----LN-----------------DK-----------Q-Q--A-F---VT---RQQSTL---NRIN-N-L--FP-RP
WP_103140752.1  --D-----LN-----------------DK-----------Q-Q--A-F---IT---RQQSTL---DMIN-N-P--FP-RP
WP_015225496.1  --D-----LS-----------------QT-----------Q-E--A-F---IK---RKQTTL---DRLN-N-S--YP-RP
OCQ91136.1      --E-----LN-----------------DK-----------Q-Q--A-F---IT---RQQSTL---DRIN-N-P--FP-RP
WP_027402996.1  --D-----LN-----------------DK-----------Q-Q--A-F---IT---RQQSTL---SRIN-N-P--FP-RP
BAQ60380.1      --E-----RT-----------------KT-----------Q-D--A-F---IK---RKQSTL---ARLD-N-S--FP-RP
WP_099434943.1  --E-----LT-----------------KT-----------Q-E--N-F---LQ---RKQSTL---ARLD-N-P--FP-RP
WP_073629970.1  --K-----PK-----------------QK-----------V-L--S--------------HR---QKLN-N-L--FPNRP
WP_162327299.1  --N-----LS-----------------PN-----------Q-Q--A-F---IK---RKESTL---ARLN-N-P--FP-RP
BAB75312.1      --D-----LS-----------------ET-----------Q-L--A-F---IK---RKESTL---TRIN-N-S--FD-RP
NEU74766.1      --D-----LS-----------------ET-----------Q-Q--A-F---IK---RKESTL---TRIN-N-S--FE-RP
OBQ23770.1      --D-----LS-----------------DT-----------Q-Q--A-F---IQ---RKQSTL---TRIN-N-S--FD-RP
WP_106367629.1  --D-----LS-----------------VT-----------Q-Q--A-F---VQ---RKQSTL---TRIN-N-S--FE-RP
WP_096578814.1  --D-----LS-----------------DT-----------Q-L--A-F---IK---RKESTL---TRIN-N-S--FD-RP
BAY29339.1      --D-----LS-----------------DT-----------Q-F--A-F---IK---RKESTL---TRIN-N-S--FD-RP
WP_012411901.1  --D-----LK-----------------DT-----------Q-K--A-F---IQ---RKESTL---NRMN-N-S--FE-RP
WP_029636312.1  --D-----LS-----------------DT-----------Q-Q--A-L---IQ---RKQSTL---TRIN-N-S--FE-RP
PZO41941.1      --S-----LN-----------------KN-----------Q-E--S-F---IK---RKKSTL---ARIN-N-P--FP-RP
WP_036484397.1  --D-----LN-----------------QK-----------Q-Q--A-F---IR---RKETSL---SRIN-N-P--FP-RP
WP_006529102.1  --N-----IA-----------------KA-----------N-H--D-FQKAIQ---RNESSR---QKIT-N-S--YN-RP
WP_006509624.1  --D-----LN-----------------QK-----------Q-Q--A-F---VK---RKQTSL---DRIN-N-P--FP-RS
BAB74390.1      --N-----LD-----------------EQ-----------Q-Q--K-Q---LK---KNKSSL---SRLN-N-S--FN-RP
WP_069072561.1  --K-----LD-----------------DI-----------Q-Q--T-Q---LN---KDKSSL---SRLK-N-S--FN-RP
WP_096566883.1  --N-----LD-----------------KK-----------E-Q--T-Q---LK---KNKSSL---SRLN-N-S--FT-RP
BAY94246.1      --N-----ID-----------------SD-----------E-Q--K-N---LN---RNISSL---SRLN-N-S--FA-RP
WP_103125278.1  --N-----LD-----------------SN-----------E-Q--K-K---LN---KNKSSL---SRLK-N-S--FA-RP
WP_096573641.1  --N-----ID-----------------SD-----------E-Q--K-N---LN---RNISSL---SRLN-N-S--FA-RP
WP_118170709.1  --D-----LN-----------------EK-----------Q-Q--A-H---IK---RKNSTL---DRIN-N-P--FP-RP
WP_094340324.1  --D-----LN-----------------EK-----------Q-Q--A-H---IK---RKNSTL---DRIN-N-P--FP-RP
BAY94972.1      --E-----LN-----------------EK-----------Q-L--A-F---IR---RKNSTL---ARIN-N-P--FP-RP
WP_099067416.1  --E-----LN-----------------DQ-----------Q-L--A-H---IK---RKNSSL---ARIN-N-P--FP-RP
BBD58003.1      --E-----LN-----------------EK-----------Q-Q--A-F---IT---RQQSTL---DRIN-N-P--FP-RP
GCL44115.1      --D-----LN-----------------DK-----------Q-Q--A-F---IT---RQQSTL---ARIN-N-S--FP-RP
AFY45233.1      --D-----LN-----------------DQ-----------Q-Q--A-F---IT---RQQSTL---DRIN-N-L--FP-RP
BAZ48772.1      --D-----LN-----------------DK-----------Q-Q--A-F---IT---RQQSTL---DRIH-N-P--FP-RP
WP_104387148.1  --D-----LN-----------------DK-----------Q-Q--A-H---LK---RKSSSL---ARIN-N-H--FP-RP
WP_127054896.1  --D-----LN-----------------DK-----------Q-Q--A-H---LK---RKNSSL---ARIN-N-P--FP-RP
WP_053540473.1  --D-----LN-----------------DK-----------Q-Q--A-H---LK---RKNSSL---ARIN-N-P--FP-RP
WP_008276596.1  --D-----LT-----------------KN-----------Q-K--A-F---VR---RKQSTL---NRLE-K-P--FP-RP
BAY20677.1      --S-----LN-----------------KN-----------Q-V--A-Y---LK---KTLTTR---RKLN-N-P--FPGRP
BAT55382.1      --V-----LN-----------------DK-----------Q-Q--A-F---VT---RQQSTL---DRIN-N-P--FP-RP
OUC12050.1      --D-----LS-----------------ET-----------Q-A--A-F---AQ---RLTSTL---DRLN-K-P--FP-RP
WP_017296743.1  --N-----LT-----------------NE-----------Q-E--D-S---VR---KKEKTL---ALLQ-N-P--FP-RP
WP_015184614.1  --D-----LN-----------------DK-----------Q-Q--A-F---IK---RKNSTL---ARLN-N-P--FP-RP
WP_072619878.1  --D-----LN-----------------DK-----------Q-Q--A-F---IK---RKTATL---DRIN-N-P--YP-RP
WP_146294649.1  --N-----LT-----------------QT-----------Q-E--A-F---IK---RKQTTR---DRLK-H-S--YP-RP
BAZ36934.1      --D-----LN-----------------EK-----------Q-L--A-H---IK---RKNSTL---ERIN-N-P--YP-RP
WP_019497312.1  --E-----LT-----------------EN-----------Q-L--A-Y---LQ---RQQSTR---NKLN-N-S--FPGRP
WP_152590046.1  --S-----LN-----------------KN-----------Q-Q--I-Y---VK---RLNSTL---TKID-T-T--YP-RP
PZV06487.1      --H-----LN-----------------QA-----------Q-E--A-F---LQ---RRETTL---ALLD-N-P--FP-RP
WP_094343940.1  --N-----LN-----------------KN-----------Q-Q--I-Y---VK---RLNSTL---TKID-T-A--YP-RP
WP_106368686.1  --D-----LN-----------------HK-----------Q-Q--A-F---IT---RQQSTL---NRIT-N-P--FP-RP
WP_099436544.1  --D-----LT-----------------DT-----------Q-K--A-F---IQ---RKQTTL---ARLN-N-I--FP-RP
AUC60501.1      --D-----LR-----------------DT-----------Q-K--K-F---IQ---RKETTL---ARLN-N-I--FP-RP
BAQ64620.1      --S-----LN-----------------DN-----------Q-K--Q-C---LK---RKKTSQKNL---HE--S-F-L-RP
WP_088893327.1  --------------------------------------------------------RNLSTL---NRLQ-N-L--PE-RP
WP_069791082.1  --D-----LR-----------------DT-----------Q-K--K-F---IQ---SKQTSL---ARLN-N-I--FP-RP
WP_015183357.1  -----------------G----------------------TQS---------KKLNTSLERL---KTF---QG--FS-RP
WP_027843568.1  --E-----LN-----------------DR-----------Q-L--A-H---IK---RKQSTL---DRIN-N-P--YP-RP
WP_163929718.1  --N-----LS-----------------QT-----------Q-L--S-R---LE---SERTQR---RKLN-N-P--FPDRP
WP_039730330.1  --N-----LN-----------------QK-----------Q-Q--D-F---IT---KREKTL---ELLH-N-P--FP-RP
WP_073608258.1  --Q-----A-------------------------------------------A---RQQGSLDRLQR-SAQ-H-PIH-LP
BAY38490.1      --E-----LS-----------------KN-----------Q-L--S-R---LK---RELTTR---QKLN-H-S--FPDLP
AFY67257.1      NQE-----LT-------AGQ----------------------M---AD---RK---RKSSTL---TRLNNK-S--AFSRP
ABA20785.1      --K-----LN-----------------DK-----------Q-Q--A-H---IK---RKNSSL---ARIN-N-L--FP-RP
AFZ58287.1      --D-----LN-----------------DK-----------Q-Q--A-H---LK---RKNSSL---ARIN-N-P--FP-RP
AFZ13451.1      --D-----LN-----------------DR-----------Q-Q--A-F---IR---RQQSTL---ARLN-N-P--YP-RP
BAY83128.1      --N-----LN-----------------KN-----------Q-L--T-F---IK---RKKTTL---ARIN-N-P--YP-RP
ABA20947.1      --E-----LN-----------------DK-----------Q-Q--A-F---IT---RQQSTL---DRIN-N-P--FP-RP
ALF54868.1      --E-----LN-----------------DK-----------Q-Q--A-F---IT---RQQSTL---DRIN-N-P--FP-RP
ACK66236.1      --D-----LT-----------------KN-----------Q-Q--A-F---IK---RKQSTL---DKLE-N-P--FP-RP
AFZ00435.1      --E-----LN-----------------PN-----------Q-Q--A-H---IN---RKKSTL---ARIN-T-P--FP-RP
AFZ56196.1      --D-----LN-----------------DK-----------Q-Q--A-F---IT---RQQSTL---ARIN-N-P--FP-RP
BAS55909.1      --N-----RS-----------------QN-----------Q-D--A-F---IR---RRERML---ELLE-N-Q--FP-RP
ABA21816.1      --N-----LN-----------------QN-----------Q-Q--N-Y---VK---RLQSTL---NKLN-N-A--YP-RH
ACK66979.1      --D-----FT-----------------KA-----------Q-K--N-FQDAIK---RTESCL---ENLQ-S-S--YL-TS
AUB36901.1      --N-----LD-----------------EQ-----------Q-Q--K-Q---LK---KNKSSL---SRLN-N-S--FL-RP
AFZ13045.1      ENG-----LT-------T----------G-----------QQQ----R---LKASETSLRLL---QNC---DH--FA-AS
KYC40734.1      --N-----LS-----------------KT-----------Q-L--E-R---LQ---AKHSER---ERLN-N-I--FPNRP
BAZ48744.1      --N-----LN-----------------SE-----------Q-Q--K-E---LT---KNKSSL---SRLK-N-S--FA-RP
BAQ63841.1      --E-----LS-----------------DS-----------Q-Q--A-F---IR---RKNSTL---AKLN-N-T--FP-RP
ACK66984.1      EKE-----LT-------P----------N-----------QQQ----R---LKASQTSLNLL---KTFD-INE--FF-PS
WP_174709822.1  --K-----LN-----------------EE-----------Q-Q--A-H---IK---RQNSTL---DTIN-N-P--FP-RP
WP_181927535.1  --K-----LN-----------------EE-----------Q-Q--A-Y---IK---RKNSTL---DRIN-N-L--FP-RP
WP_167726880.1  --E-----LN-----------------VQ-----------Q-L--A-H---IK---RKNSSL---ARIN-N-P--FP-RP
WP_174709709.1  --D-----LN-----------------DK-----------Q-L--A-Y---IK---RKNSTL---ARIN-N-P--FP-RP
WP_096598305.1  --E-----LN-----------------DQ-----------Q-L--A-H---IK---RKNSSL---ARIN-N-S--FP-RP
WP_169266289.1  --D-----LN-----------------EK-----------Q-L--A-H---IK---RKNSTL---ARIS-N-P--FP-RP
WP_168696136.1  --D-----LN-----------------DK-----------Q-Q--A-H---LK---RKNSSL---ARIN-N-P--FP-RP
WP_167726285.1  --E-----LN-----------------AQ-----------Q-L--A-H---IE---GKNSSS---ARIN-N-S--FP-RP
WP_179072481.1  --N-----LK-----------------DK-----------Q-Q--A-F---IT---RQQSTL---DRIN-N-P--FP-RP
WP_015161245.1  --E-----ST-----------------KN-----------R-K--D-R---HS---RQSGTLRRMECYDD--N--YE-RP
WP_088892326.1  PPP------I-------DDE---------DEEQ-VVIENEENT---QI---NK---KNRTTR---DRLIRN-S--PPPRP
WP_088893813.1  EAE-----LT-------QEQ---------KEK----K-AKDGA---IA---KK---RVASTQ---ARLSDP-T--RLKRP
WP_106255089.1  QDRLDKLEQAAPEAAKSQEQLKRIRNLKK-----------QIQQLQED---LA---KLRPKLA---CLQ-A-AQPFG-RP
QOV23600.1      --D-----LT-----------------DN-----------Q-Q--A-F---IQ---RKQTTL---TRLN-N-S--YD-RP
AUC60976.1      --D-----LR-----------------DT-----------Q-K--K-F---IQ---RKETTL---ARLN-N-I--FP-RP
QSJ20838.1      --E-----LN-----------------DQ-----------Q-L--A-H---IK---RKNSSL---ARIN-N-P--FP-RP
QSJ20352.1      --N-----ID-----------------SK-----------Q-Q--K-K---LT---KNKSSL---SRLK-N-S--FA-RP
WP_190711461.1  --E-----LN-----------------DK-----------Q-Q--A-F---IT---RQQSTL---TRIN-N-P--FP-RP
PSN12342.1      --K-----AA------------------------------------------R---QHQGHVKRLQP-IEQ-Y-PIP-LP
PSN81036.1      --------------------------------------KTQ-Q---KN---LK---SNKTSV---ERLRR--Q--PPERP
WP_231948458.1  NSN-----LT---------E--------QDKQELENELIKK-R---KK---IL---SCKTSL---VQLNN--P---PPRP
PSB14763.1      ERQ-----HT---------E---------SEQDLDDKLKKQ-R---QN---VA---RNQTSL---NCLYN--P--TPPRP
QXE24819.1      --E-----LN-----------------DQ-----------Q-Q--A-H---IK---RKNSSL---ARIN-N-P--FP-RP
                                                                                                

WP_106260488.1  SHPLYQGQPSLLAGISYGLDKPATLAIVNI--------QTGKAITYRSLRQLLG--------------------------
WP_066425713.1  SKSRYQGQPSILVGVSFGLENPVTLAVVDV--------VKNEVLAYRSVKQLLG--------------------------
WP_103140752.1  TKPNYQGQPSISVGVSLGLEKPVTLAVVDV--------VKNEVLAYRSVKQLLG--------------------------
WP_015225496.1  SKPLYQGQSHLLLGIAFGLEKPATIAIVDG--------TTGKAITYRSIKQLLG--------------------------
OCQ91136.1      SKPNYQGQPSILVGVSFGLEKPVTIAVVDV--------VKNEVLAYRSVKQLLG--------------------------
WP_027402996.1  SKPNYQGKSSILIGVSFGLEKPVTVAVVDV--------VKNQVIAYRSVKQLLG--------------------------
BAQ60380.1      SKPLYQGNQNIVVAVSMSLEYPATIAMFNM--------SSQEVLTYRSTKQLLD--------------------------
WP_099434943.1  SKPLYQGNPTIVIGVSMGIEKPATIAVVNQ--------STGEVIAYRSLKQLLG--------------------------
WP_073629970.1  SKPIYKGKPNIIVGVSFGLDKPATVAVVDV--------ANKKVLAYRSTKQLLG--------------------------
WP_162327299.1  SKKVYQGLSNVLVAVSMTLSAPATVAVVDA--------TTQQVIAKHSFKQLLG--------------------------
BAB75312.1      SKPLYQGQSHILVGVSLGLEKPATIAVVDAI--------AGKVLTYRSLRQLLG--------------------------
NEU74766.1      SQFLYQGQSHILVGVSLGLEKPATVAVVDAI--------AGKVLAYRSIKQLLG--------------------------
OBQ23770.1      CKPLYQGQSHILVGVSMGLEKPATVAVVDAS--------ANKVLTYRSIKQILG--------------------------
WP_106367629.1  NKPVYQGQSNILVGVSLGLEKPATVAVVDAL--------TNKVLACRSTRQLLN--------------------------
WP_096578814.1  SKPLYQGQSHILVGVSLGLEKPATIAVVDAMPDGKADANAGKVLTYRSIRQLLG--------------------------
BAY29339.1      SKPLYQGQSHILVGVSLGLEKPATVAVVDAMPDGKADANAGKVLTYRSIRQLLG--------------------------
WP_012411901.1  SQPLYQGQSHILVGVSLGLEKPATVAVVDAI--------AGKVLAYRSIRQLLG--------------------------
WP_029636312.1  SQPLYQGQSHILVGVSLGLEKPATVAVVDAI--------ANKVLAYRSIKQLLG--------------------------
PZO41941.1      HKLIYAGQPHISVGVSLGLKQPATVAVVDVN--------TGKVLIYRSIRQLLG--------------------------
WP_036484397.1  SRPLYKGKSNILLGVAIRLDKPATVAIVDG--------ATDKAIAYLSTKQLLG--------------------------
WP_006529102.1  HKPLYQGKSNILVGVAMGLEKPATVAVVDG--------TTGKAIAYRSLKQLLG--------------------------
WP_006509624.1  SKPLYRGKSNVLLGISMRLDNPATAAIVDG--------ETGKVIVYQSTKQLLG--------------------------
BAB74390.1      IQPIYQGLSNMIVGVSFHPVELATVAVVDT--------TTQKVIAYKTINELLDN-------------------------
WP_069072561.1  GKLIYQSQSNIIVGISFHPIELATVAIVDI--------NTKKVLACNTVKQLLGN-------------------------
WP_096566883.1  SKLVYRGQPHIIVGVSFHPVELATVTVVDV--------NTKKVLTNKTVKQLLGD-------------------------
BAY94246.1      SKPIYRGQSNIIVGVSFHPVELATLVVVDI--------ITKEKIICKTVKQLLGD-------------------------
WP_103125278.1  SEPTYRGHCNIIVGVSFHPTELATLAVVDV--------NTKKILVCKTVKELLGN-------------------------
WP_096573641.1  SKPIYRGQSNIIVGVSFHPVELVTLAVVDI--------ITKEKIICKTVKQLLGD-------------------------
WP_118170709.1  TKPLYKGQSHILIGISLGLEKPATLAVVDG--------TTGQVITYRSIKQLLG--------------------------
WP_094340324.1  TKTLYKGQSHILVGVSLGLEKPATLAVVDG--------TTGQVITYRSIKQLLG--------------------------
BAY94972.1      SQLLYKGQSHILVGVSLGLEKLATVAVVDG--------STGKVLTYRSIKQLLG--------------------------
WP_099067416.1  SKPLYKGQSHILVAVSLGLENPTTVAVVDS--------SIGKVLTYRSIKQLLG--------------------------
BBD58003.1      SKANYQGQSSILVGVSFGLEKPVTIAVVDV--------VKNEVLAYRSVKQLLG--------------------------
GCL44115.1      SKPNYQGKSSILIGVSFGLKKPVTVAVVDV--------VKNEVIAYRSVKQLLG--------------------------
AFY45233.1      SKSRYQGQPSILVGVSFGLKKPVTVAVVDV--------VKNEVLAYRSVKQLLG--------------------------
BAZ48772.1      SKPNYQGQPSILVGVSFGLEKPVTVAVVDV--------VKNEVLAYRSVKQLLG--------------------------
WP_104387148.1  SQPLYKGLSHILVGVSLGLENPATIAVVDG--------TTGKVLTYRNIKQLLG--------------------------
WP_127054896.1  SQPLYKGQSHILVGVSLGLEDPATIAVVDG--------TTGKVLTYRNIKQLLG--------------------------
WP_053540473.1  SQPLYKGQSHILVGVSLGLENPATIAVVDG--------TTGKVLTYRNIKQLLG--------------------------
WP_008276596.1  SQPLYQGKSNILVGVSMELKKPATIAVIDG--------VTRKVLTYRNIKQLLG--------------------------
BAY20677.1      SQALYQGKSSILVGVSLGLDKPATVAVVDA--------ASKKVLTYRSVKQLLG--------------------------
BAT55382.1      SKPNYQGQPSILVGVSFGLEKPVTLAVVDV--------IKNEVLAYRTVKQLLG--------------------------
OUC12050.1      HRHRAQQHSHIIVGLSVDWEAPLTLAIWNA--------NTQEVLVYRSLRQLLG--------------------------
WP_017296743.1  SRPLYEGSPTVLAGVSFGLDKPATLAIVDI--------TTGQAIAYRSIRQLLG--------------------------
WP_015184614.1  SQPLYQGRSHIAVGISLGLGKPATAAIVDGT--------TGEAIAYRSIRQLLG--------------------------
WP_072619878.1  SKPLYHGQSHILVGVALGLDKPATVAVVDG--------TTGKAITYRNLKQLLG--------------------------
WP_146294649.1  SKPLYQGQPHLLLGVAFRLEKPATIAIVDG--------TTGKAITYRSIKQLLG--------------------------
BAZ36934.1      SKPLYQANPHILVGVSLGLKKPATIAVVDV--------ISQKVLTYCSIKQLLG--------------------------
WP_019497312.1  SKPIYKGNSHILVGVSLGLEKPVTVAAVDV--------VSNKVLAYRSVKQLLG--------------------------
WP_152590046.1  NQNLYQGKTSILIGVSLGLEKPATIAIVDC--------PTNKVLAYRSVKQLLG--------------------------
PZV06487.1      THPLYQGDSNRLLGVSFGLDKPATVAIIDG--------ATEKVITYRSVRQLLG--------------------------
WP_094343940.1  NQNLYQGKTSILIGVSLGLEKPATIAIVDC--------PTNKVLAYRSVKQLLG--------------------------
WP_106368686.1  CKPTYQGKPSILLGVSFGLDKPATVAVVDA--------ANKKVLAYRSTKQLLG--------------------------
WP_099436544.1  SKPIYQGNPNLFLGVAMGLQEPVTIALVDV--------STNKVILYRNIKQLLG--------------------------
AUC60501.1      GKPIYQGNPNLFLGVAMGLQESVTLALVNV--------GEGKAILYRNIKQLLG--------------------------
BAQ64620.1      SRAKYQGNPNIIVGVALGLKHPVTVSIVDM--------ATQKVIAYRSTKQLLG--------------------------
WP_088893327.1  SRKPYQGNPEILVGLSVGLTHPVTVAVVNG--------RTGDALTYRTPRTLLG--------------------------
WP_069791082.1  SKPIYQANPDLYLGVAMGLQEPVTIALVDV--------SQEKVILYRNIKQLLG--------------------------
WP_015183357.1  SRASYKGNCSIVIGVSFGRAKPATVAVVNV--------ETGEVLAYRDVKQLLNKPIKE---------------------
WP_027843568.1  NKPLYKGLSNILVGVSLGLEKTATVAILDA--------STDKVVTYRSIKQLLG--------------------------
WP_163929718.1  SKPLYQGKSNILVGVSFGLDKPVTVAVIDA--------AKNKVLTYRSVKQLLG--------------------------
WP_039730330.1  SKPLYQGKPSIIAAVSFGLEKPATLAIVDI--------VTDKAITYRSIRQLLG--------------------------
WP_073608258.1  SRTPYQGQPQIILGVSFNLKHPVTVAVVDV--------QSQEVVKYHSSRQLLST-------------------TDPKT-
BAY38490.1      SKPLYQGKPNILVGVSLGLGKPVTLAVVDA--------ANQKVLTYRNVKQLLG--------------------------
AFY67257.1      SKKPYQGQPDIVVGVSFSRHKPATAVVWDA--------KEDKILETQTVRQLLVDRKVQDK-------------------
ABA20785.1      SKPLYKGQSHILVGVSLGLEKPTTLAVVDG--------SIGKVLTYRNIKQLLG--------------------------
AFZ58287.1      SQPLYKGQSHILLGVSLGLEKPATVAVVDG--------TTGKVLTYRNIKQLLG--------------------------
AFZ13451.1      SQPLYQGQPHILVGLAFGLDKPATAAVVDGT--------TGKAITYRSLKQLLG--------------------------
BAY83128.1      SKPLYKGQSNIILGLYLGLKERATIAVVDV--------NAGKVLINQSTKQLLG--------------------------
ABA20947.1      SQPNYQGRPSILVGVSFGLEKPVTLAVVDV--------VKNEVLAYRSVKQLLG--------------------------
ALF54868.1      SKPNYQGQPSILVGVSFGLEKPVTVAVVDV--------IKNEVLAYRSVKQLLG--------------------------
ACK66236.1      SQPLYRGQSNILVGVSMGVDKPATVAVVDG--------ITQKTLTIEYIKQLLG--------------------------
AFZ00435.1      SKPLYQGKSHIVVGVSLGLKATATIAVFDA--------MNNQVLAYRSTKQLLG--------------------------
AFZ56196.1      SKPNYQGKSSILIGVSFGLEKPVTVAVVDV--------VKNKVIAYRSVKQLLG--------------------------
BAS55909.1      SYPLYQGQPSILAGVSYGLDKPATLAIVNI--------QTGKAITYRSIRQILG--------------------------
ABA21816.1      NHDLYQGKPSILVGVSLGLEKPATLAIVDS--------STNIVLAYRSIKQLLG--------------------------
ACK66979.1      QKSLYQGNPEIIMGVAMGLSQPATIAVVNV--------VTQEVLTYRSLKQLLG--------------------------
AUB36901.1      SKPIYQGQSNIIVGVSFHPVELVTLAVVDI--------NTKEFILNKTAKQLLGD-------------------------
AFZ13045.1      KRISYRGQPNRILGVSIGLHEPVTIMIVNT--------TTGKTLASRNTKQLLDKKRRVRDQ------------------
KYC40734.1      SKPSYRGKSHIAIGVSFSLENPATVAVVDV--------ATKKVLTYRSFKQLLG--------------------------
BAZ48744.1      SKPLYRGQSNIIVGISFHPVELATLVVVDI--------NTKEILICKTVKELLGD-------------------------
BAQ63841.1      SKPVYQGKPNVHLGIAMGLEQPVTIAIVDI--------ETDKVITYRNTKQLLR--------------------------
ACK66984.1      KCSLYQGSPDIILGVSIGLENPATIAIINI--------STQEILTYRTTKQLLSRTRKVRNK------------------
WP_174709822.1  TKPLYKGQSHILVGISLGLEKPATLAVVDG--------TTGQVITYRSIKQLLG--------------------------
WP_181927535.1  TKPLYKGQSHILVGISLGLEKPATLAVVDG--------TTGQVITYRSIKQLLG--------------------------
WP_167726880.1  SKPLYKGQSHILVAVSLGLEKPATVAVVDG--------STSTVITYRSIKQLLG--------------------------
WP_174709709.1  NKPLYKGQSHILVGVSFGLEKPTTVAVVDG--------STGKVLIHRSIKQILG--------------------------
WP_096598305.1  SKPLYQGQSHILVAVSLGLEKPATVAVVDG--------TIGKVLTYRSIRQLLG--------------------------
WP_169266289.1  SKPLHKGQSHVLVGVSLGLEKPATVAVVDA--------TTGKVLIYRSIKQLLG--------------------------
WP_168696136.1  SQPLYKGQSHILVGVSLGLENPATIAVLDG--------TTSKVLTYRNIKQLLG--------------------------
WP_167726285.1  SKPLYKGQSHILVGVSLGLEKPATVAVIDG--------CTSKVLTYRSIKQLLG--------------------------
WP_179072481.1  SKPNYQGQPSILVGVSFGLKKPVTVAVVDV--------VKNEVLAYRSVKQLLG--------------------------
WP_015161245.1  SKSLYTGQPHIVTGIALGASGLVTATIVDT--------SSGKILECRGRKALLG--------------------------
WP_088892326.1  SQVAHRGDPDIAMKIAFSRQEIVGTAVMDL--------QSQQVLEYCTPRELLSEQRQEVLKQRSAKLHSQPKRQQKAQD
WP_088893813.1  SRKPYQGQSHIQVRVCFNQQERVSLAVFDT--------QQQQVLEYVSVRDLLYDHSAE-------------------KH
WP_106255089.1  DRPLYEGVPNIFVGVLLDLDTHLAVTVVDA--------MRRKRLALRSAPKISS--------------------------
QOV23600.1      SQPLYQGQSHILVGVSLGLEKPATVAVVDAS--------ANKILAYRSIKQLLG--------------------------
AUC60976.1      GKPIYQGNPNLFLGVAMGLQESVTLALVNV--------GEGKAILYRNIKQLLG--------------------------
QSJ20838.1      SKPLYKGQSHILVAVSLGLEKPATVAVVDG--------STNTVITYRSIKQLLG--------------------------
QSJ20352.1      SKPLYRGQSNIIVGISFHPVELATLVVVDI--------NTKEILICKTVKELLGD-------------------------
WP_190711461.1  SKPNYQGKSSILIGVSFGLEKPVTVAVVDV--------IKNEVMAYRSVKQLLG--------------------------
PSN12342.1      SREPYEGQPHLILGVSFALQHPVTLAVVNL--------QSKQSLYYRSTRQLLKT-------------------TDAKT-
PSN81036.1      SANLYHGNPDIVVGISLSRHEPVTAVVLDR--------STDRALACQRTKALLKVRSIKKT-------------------
WP_231948458.1  SKVPYQGEANITLGVSFCRQELVGVAVVDL--------QTQQVLEYYSIRKLLTNQRVKKS-------------------
PSB14763.1      SRVRYQGNPNIAIGVSFCRQQLVGVGVIDL--------QTQQVQEYYSIRRLLINRKVTQV-------------------
QXE24819.1      SKLLYQGQSHILVGVSLGLEDPATIAIVDG--------TTGKVVTYRNIKQLLG--------------------------
                              :             :                      :                            

WP_106260488.1  -------------------------------ENYRLLNRSRLRQQRNAHQRHNNQSKNAPN-Q--FGESNLGEYIDRLIA
WP_066425713.1  -------------------------------KNYNLLNRQRQQQQRLSHKRHKAQKRNAPN-S--FGESELGQYVDRLLA
WP_103140752.1  -------------------------------KNYNLLNRQRQQQQRLSHERHKAQKRNAPN-S--FGESELGQYVDRLLA
WP_015225496.1  -------------------------------ENYKLLNRHRKQKQVQSHQRHKNQKKFAPN-Q--LRNSELGEYIDHLIA
OCQ91136.1      -------------------------------KNYNLLNRQRQQQQRLSHERHKAQKKNAPN-S--FGESELGQYVDRLLA
WP_027402996.1  -------------------------------ENYNLLNRQRQQQQRLSHERHKAQKQNAPN-S--FGESELGQYVDRLLA
BAQ60380.1      -------------------------------NNYHLLNRQRNQKQRLSHQRHKTQRQNSSD-FFTQQESELGQYLDRLLA
WP_099434943.1  -------------------------------DDYKLLNLQRLHKQKQSHKRHKSQRDSSSR-KCNKSQSELGQYIDRLLA
WP_073629970.1  -------------------------------KNYNLLNRQRQQQQRLSHERHKAQKRNAPN-S--FGESELGQYVDRLLA
WP_162327299.1  -------------------------------KDYPLYNRQQKQKQKLAHGRKQAQVRHQTI-Q--AKELELGQQIDRIIA
BAB75312.1      -------------------------------DNYELLNRQRRQQRSLSHERHKAQKSFSPN-Q--FGASELGQYVDRLLA
NEU74766.1      -------------------------------DNYELLNRQRRQQQYLSHERHKAQKSFSPN-Q--FGTSELGQYVDRLLA
OBQ23770.1      -------------------------------ENYELLNRQRRQQRSSSHERHKAQKSFSPN-Q--FGTSELGQYIDRLLA
WP_106367629.1  -------------------------------ENYELLNRQRRQQQSLSHERHKAQKSFSPN-Q--LGASELGQYVDRLLA
WP_096578814.1  -------------------------------DNYELLNRQRRQQRSLSHERHKAQKSFSSN-Q--FGTSELGQHIDRLLA
BAY29339.1      -------------------------------DNYKLLNRYRREQRSLSHERHKAQKSFSPN-Q--FGASELGQYIDRLLA
WP_012411901.1  -------------------------------DNYELLNRQRRQQRSSSHERHKAQKSFSPN-Q--FGTSELGQYVDRLLA
WP_029636312.1  -------------------------------DNYELLNRQRRQQQYLSHERHKAQKNFSPN-Q--FGASELGQHIDRLLA
PZO41941.1      -------------------------------DDYNLLHRQRYQQRTSAHQRHKAQKTFTFS-Q--SNQAELGQHVDRLIA
WP_036484397.1  -------------------------------KNYHLLNRKRQQQHILSHQRNVAQRHHANN-K--FGESELGQYIDRLLA
WP_006529102.1  -------------------------------ENYPLLNRQRKQKQKSSHQRHKAQKSSSNN-Q--FGESELGQYIDRLLA
WP_006509624.1  -------------------------K-----KNYHLLNRQRQQKQLLSRKRNVAQRHNANN-K--FGESELGQYLDRLLA
BAB74390.1      --------------------------------AFHLLSRMRRQQIHFRKERKKAQKKDSPC-N--LGESKLGEYVDKLLA
WP_069072561.1  --------------------------------AFHLLSRRRRQQVHLSKERKKAQKKDSPC-N--IGESKLGEYIDKLLA
WP_096566883.1  --------------------------------DFDLLSRRRRQQVHLRKEREKAQKKDSPC-N--IGESKLGEYVDKLLA
BAY94246.1      --------------------------------AFSLLSRRRRQQVHFRKEREKAQKKDSPC-N--MGESQLGEYVDKLLA
WP_103125278.1  --------------------------------SFRLLSRRRRQQVHFRKEREKAQKKDSPC-N--IGESQLGEYVDKLLA
WP_096573641.1  --------------------------------AFSLLSRRRRQQVHFRKERKKAQKKDSPC-N--IGESQLGEYVDKLLA
WP_118170709.1  -------------------------------DNYKLLNRQRQQKHFLSHQRQIAQTLAAPN-Q--FGESELGEYIDRLLA
WP_094340324.1  -------------------------------DNYKLVNRQRKQKHSLSHQRQIAQTLAAPN-Q--FGESELGEYIDRLLA
BAY94972.1      -------------------------------DNYKLLNRQRQQKHTLSHQRQIAQILAAPN-Q--LGESELGQYVDRLLA
WP_099067416.1  -------------------------------DNYRLLNRQRQQKHTLSHQRQVAQILASPN-Q--IGESELGQYVDRLLA
BBD58003.1      -------------------------------KNYNLLNRQRQQQQRLSHERHKAQKQNVPN-S--FGESELGQYVDRLLA
GCL44115.1      -------------------------------ENYNLLNRQRQQQQRLSHERHKAQKQNKFN-S--FGESELGQYVDRLLA
AFY45233.1      -------------------------------ENYNLLNRQRQQQQRLSHERHKAQKQNAPN-S--FGESELGQYIDRLLA
BAZ48772.1      -------------------------------KNYNLLNRQRQQQQRLSHERHKAQKQNAPN-S--FGESELGQYVDRLLA
WP_104387148.1  -------------------------------ESYKLLNRQRQQKHLLSHERHVAQRMSAPN-Q--FGDSELGEYIDRLLA
WP_127054896.1  -------------------------------DNYKLLNRQRQQKHLLSHQRHIAQRMSAPN-Q--FGDSELGEYIDRLLA
WP_053540473.1  -------------------------------ENYKLLNRQQQQKHLLCHQRHIAQRMSAPN-Q--FGDSELGEYIDRLLA
WP_008276596.1  -------------------------------KNYPLLNRQQRQKQRQSHQRNIAQRKEAFN-Q--FGDSELGQHIDRLLA
BAY20677.1      -------------------------------QKYNLLNRQRQQQQRLSHERHKAQKQNAPN-S--ASESELGQYIDRLLA
BAT55382.1      -------------------------------KNYNLLNRQRQQQQRLSHERHKVQKRNAPN-S--FGESELGQYVDRLLA
OUC12050.1      -------------------------K------DYPLFLQHRQEQQKQSHNRHKAQKRNKNC-Q--FGTSHLGEHIDRLLA
WP_017296743.1  -------------------------------DDHKLLNRQRQRQRKKAQLRRSKQLKFAPN-R--ISKEGLGDQIDSLIA
WP_015184614.1  -------------------------------DNYKLFNRQRQEKQRQSHQRHKAQKNATSN-Q--FGESELGEYVDRLLA
WP_072619878.1  -------------------------------ENYKLVNRQRQQKQAQSHQRHKAQKRSGTD-Q--FGDSELGQHIDRLLA
WP_146294649.1  -------------------------------ENYKLLNRQRQTKKKQSHQRHKNQKKFATN-Q--LKNSELGEYIDHLIA
BAZ36934.1      -------------------------------KNYKLLNRHRQLKHNFAHKRKIAQTQAKQQ-Q--YLDSELGQYIDRLLA
WP_019497312.1  -------------------------------QNYKLLNRQRQQQKHLAQKRHESQKKQAPN-Q--FGESELGLYVDRLLA
WP_152590046.1  -------------------------------DNYKLLNRQRQQQQRNSHERHKAQKSNTQI-K--LSESELGKHIDNLLA
PZV06487.1      -------------------------------ENYQLLNRYRLRQQRTAHKRHNSQRKAAPN-Q--HSENGLGEYVDRLLA
WP_094343940.1  -------------------------------DNYNLLNRQRQQQQRNSHERHKAQKSNTQI-K--LSELELGKHIDNLLA
WP_106368686.1  -------------------------------KNYNLLNRQRQQQQRLSHERHIAQKQNAPN-S--FGESELGQYVDRLLA
WP_099436544.1  -------------------------------DNYHLLRRRRNEKQKLNHQNHKARKRANFQ-Q--KGESNLGEYLDRLIA
AUC60501.1      -------------------------------DNYHLLRRRRNEKQKLNHQNHKARKRASFQ-Q--KGESNLGEYVDRLIA
BAQ64620.1      -------------------------K------NYKLLNRYKVQKQRQAHQRHVNQRQSSSV-S--FGDSNQGKYLNDLLV
WP_088893327.1  -------------------------D------RYPLLNRQRQRQKQNALQRHKNQKRGVAY-Q--PSESELGQYVDRLLA
WP_069791082.1  -------------------------------DNYHLLRKRRNEKQKLSHQNHKAKKRANFQ-Q--KGESNLGEYVDRLIA
WP_015183357.1  ---------------GK---------TKKKKTQYEYLKRRQEQQRLNSHQRHNAQKNGAPC-N--FGESKQGEYVDRLLA
WP_027843568.1  -------------------------------ENYKLLNRQRQQKGELSHQRKIAQTQAASN-Q--YGESELGQYIDRLLA
WP_163929718.1  -------------------------------GKYNLLNRQRQQQQRLSHKRHKAQKQNAPN-S--FGESELGQYVDRLLA
WP_039730330.1  -------------------------------QNYKLFTKHRLKQQQCAHQRHQNQVESAEN-R--ISEGGLGEHLDSLIA
WP_073608258.1  -------------------------D------QSHLPQQQMAQQQSHDHERHKALKKDHYA-P--YKEANLGAYLNQVLA
BAY38490.1      -------------------------------KKYNLLNRQQQQQQYFSHKRHKAQKDNAPN-S--FGESELGQYVDRLLA
AFY67257.1      -RG----------NQTI---------VQLKFQQYRLVGRHQRLRRNRLRRRNQERSRGMYQQS--KSETNLGLYVDRLLA
ABA20785.1      -------------------------------DNYRLLNRQRQQKHTLSHQRQVAQILASPN-Q--LGESELGQYVDRLLA
AFZ58287.1      -------------------------------DNYKLLNRQRQQKHLLSHQRHIAQRIAAPN-N--FGDSELGEYIDRLLA
AFZ13451.1      -------------------------------DNYELLNKQRKRKQQQSHQRHKAQSNGRSN-Q--FGDSDLGEYVDRLLA
BAY83128.1      -------------------------------NNYRLIDRQRRQKRKLSHQRKIAQTQSKPN-N--FKESDLGEYIDRLLA
ABA20947.1      -------------------------------KNYNLLNRQRQQQQRLSHERHKAQKQNAPN-S--FGESELGQYVDRLLA
ALF54868.1      -------------------------------KNYNLLNRQRQQQQRLSHERHKAQKRNAPN-S--FGESELGQYVDRLLA
ACK66236.1      -------------------------------NNYPLIQRQRQQKQHQSHQRNVAQRKEAFN-Q--FGDSELGEYIDRLLT
AFZ00435.1      -------------------------------DNYKLLNRQQQQKQRLSQQRHKSQKQFASN-S--FGESELGQYVDRLLA
AFZ56196.1      -------------------------------ENYNLLNRQRQQQQRLSHERHKAQKQNAPN-S--FGESELGQYVDRLLA
BAS55909.1      -------------------------------KNYKLLNRYRLNQQRNAHKRHNNQRKGGSS-Q--LRESNQGQYLDRLIA
ABA21816.1      -------------------------------DNYKLLNRQRQQQQRNSHERHKAQKSNMPN-K--LSESDLGKYIDNLLA
ACK66979.1      -------------------------K------NYNLLNRQRQQKQKLSHQRHKAQKKDAFN-Q--YGESELGQYVDRLIA
AUB36901.1      --------------------------------SSYLLSRRRRQQVHFRKKREQAQKKDSPC-N--IGESQLGEYVDKLLA
AFZ13045.1      --QPELPKYEERQHFTN---------IYKEISDYELFLFYRQQKQQHQHQRHKAQIKATPD-H--SKEANLGLYINRLLA
KYC40734.1      -------------------------------DNYNLANRLRQQKQRLSHERHKAQKQGAPN-S--FGDSELGQYVDRLLA
BAZ48744.1      --------------------------------AFPLLSRRRRQQVHFRKEREKAQKKDSPC-H--LGESKLGEYVDRLLA
BAQ63841.1      -------------------------------EDYRLLRRRRIEKQKLSHQNHKARKRFNFQ-Q--KGESNLGEYLDRLIA
ACK66984.1      --KP--NSNNSNQSLSS---------AYKQISNYELFLQYQQQKHHNQHQRHNAQINDANN-N--YGEANLGLYLNRLLA
WP_174709822.1  -------------------------------DNYKLLNRQRQQKHSLSHQRQIAQTLAALN-Q--FGESELGEYIDRLLA
WP_181927535.1  -------------------------------DNYKLLNRQRQQKHSLSHQRQIAQTLAAPN-Q--FGESELGEYIDRLLA
WP_167726880.1  -------------------------------DNYKLLNQQRQQKHSLSHQRQIAQMLAAPN-Q--MGESQLGQYVDRLLA
WP_174709709.1  -------------------------------DNYRLVNRQRQQKHSLSHQRQIAQTLAAPN-Q--LGESELGQYVDRLIA
WP_096598305.1  -------------------------------DNYKLLNRQRQQKHTLSHQRQIAQMLAAPN-E--LGESELGEYIERLLA
WP_169266289.1  -------------------------------NNYKLLNRQQKQKHSLSHKRQIAQTLAAPN-Q--FGESELGQYVDRLLA
WP_168696136.1  -------------------------------DNYKLLNRQRQQKHLLSHQRHIAQRMSAPN-Q--FGDSELGEYIDRLLA
WP_167726285.1  -------------------------------DNYKLLNQQRQQKHSLSHKRQIAQMLAAPN-Q--MGESELGQYVDRLLA
WP_179072481.1  -------------------------------ENYNLLNRQRQQQQRLSHERHKAQKQNAPN-S--FGESELGQYIDRLLA
WP_015161245.1  -------------------------K------QDRLVNRRQFQRQLNMRRRTQNQRRGANN-Q--FGEANLGDTIDRHIA
WP_088892326.1  KAEAVQQSEG---KKSCSPYKPKINPKQLQLQPYRLINRWRRLRDQNIRDRQTEQQQGLYRPS--KAEANLSQYLNRLLA
WP_088893813.1  -HQHFISNPK---R------KGKRTLEQMQLEQYHLLDRLRKQQVKNHQRRMRAQKQGYYKYS--KSESNLGEYLDRLLA
WP_106255089.1  -------------------------------EGYRLLQKYFRQRQEHSKQRQEDQQAQRYS-H--QTESGLGQQVDRLFA
QOV23600.1      -------------------------------ENYELLNRQRKQQRYLSHQRHKAQKSFSSN-E--FGTSELGQYIDRLLA
AUC60976.1      -------------------------------DNYHLLRRRRNEKQKLNHQNHKARKRASFQ-Q--KGESNLGEYVDRLIA
QSJ20838.1      -------------------------------DNYKLLNQQRQQKHSLSHQRQIAQMLAAPI-Q--MGESELGQYVDRLLA
QSJ20352.1      --------------------------------AFPLLSRRRRQQVHFRKEREKAQKKDSPC-D--LGESKLGEYVDRLLA
WP_190711461.1  -------------------------------ENYNLLNRQRQQQQRLSHERHKAQKQNAPN-S--FGESELGQYVDRLLA
PSN12342.1      -------------------------D------QSHLLRRRKTQQQRHSYERHKALKREQYA-P--YQEANLGTYLNQVLA
PSN81036.1      -YP----------NRSL---------LQRQKEQCRLVNRWRSQRRYNLSQRPEDQKHDNYRQQ--DAESALGDYLDRLLA
WP_231948458.1  -RR----------NRSL---------LQLQLEKYRLVNRLRKLRRHNLVDRQEEQKQARYVES--KAESNLGQYLERVIA
PSB14763.1      -KR----------GRSV---------LQLKLKKYRLVNQLCMWKKKNITQRTQQQKQGLCIQN--TTESNLRQYLERLVA
QXE24819.1      -------------------------------DNYKLLNRQRQQKHLLSHQRHINQRIAAPN-N--FGDSELGKYIDRLLA
                                                           :      .                       ::  ..

WP_106260488.1  GAIV-------AIAQQYQVSSIVLPDVGDLREIIQSEVQARAEQKILG-SVERQRQYALSYRSSVHRWSYAQLSQAIQSQ
WP_066425713.1  DAII-------AIAKTYQAGSIVIPKLRDMREQISSEIQSRAEKKFPG-YKEAQQKYAKEYRMSVHRWSYGRLIESIKSQ
WP_103140752.1  DGIV-------AIAKTYQASSIVIPKLRDMREQISSEIQSRAEKKCPG-YKEAQQKYAKEYRMSVHRWSYGRLIESIKSQ
WP_015225496.1  KAIV-------NIAQKYKVGSIVLPKLDNIREVIQSEVQMRAEQKIPG-VVEKQKEYAKQHRIQVHQWSYNRLIESIKAK
OCQ91136.1      DGIV-------AIAKTYQASSIVIPKLRDMREQISSEIQSRAEKKCPG-YKEAQQKYAKEYRMSVHRWSYGRLIESIKSQ
WP_027402996.1  DAII-------AIAKKYQAGSIVLPKLRDMREQISSEIQSRAENQCPG-YKEGQQKYAKEYRINVHRWSYGRLIESIKSQ
BAQ60380.1      QSIV-------SIAKQYQASTILLPNLKNIRDSIQAEIEAKAEAKIPN-CKEAQKKYLKNYRINIHHWSYGRLIDSIQLQ
WP_099434943.1  KEIV-------AIARTYKVGRIVVPSLNNIRESIQAELTAKAEAKIQG-SLEAQKRYLKNYRINVHQWSYGRLIENITLQ
WP_073629970.1  DAII-------AIAKTYQAGSIVIPKLRDMREQITSEIQSRAEKKCPG-YKEAQQKYAKEYRLSVHRWSYGRLIESIKSQ
WP_162327299.1  KSIV-------NLAMSYKAGSIVLPALTAIRSSLQAEVNAKAEAKIPG-CLEAQKAYAKQYRTSVNSWSYGRLQNCIAGK
BAB75312.1      KEIV-------AIAQTYKAGSIVLPKLGDIREIVQSEIQAIAEAKCPS-SSEIQQKYAKQYRVNVHQWSYGRLIQSIQSK
NEU74766.1      KEII-------AIAQTHKAGSIVLPKLGDMREIVQSEIQAIAEEKFPG-YVEGQQKYAKQYRVNVHGWSHSRLIQSIQSK
OBQ23770.1      KEIV-------AIAQTYKAGSIVLPKLGDMRENIQSEIQAIAEIKCPG-SVEIQQKYAKQYRINVHKWSYGRLIQSIQSK
WP_106367629.1  KEIV-------AIAQSYFAGSIVLPKLGDMREIIQCEIQAIAEAKCPG-SKEIQKNYAKQYRVNVHQWSYGRLLQNIQSK
WP_096578814.1  KEIV-------AIAQTYKAGSIVLPKLGDMREIVQSEIQAIAEAKCPG-YVEIQQKYAKQYRVNVHQWSYGRLIQSIQSK
BAY29339.1      KEII-------AIAQTYKVGSIVLPKLGDMREIVQSEIQAIAEAKCPG-SLEIQQKYAKQYRVNVHSWSYGRLIQSIQSK
WP_012411901.1  KEII-------AIAQTYKAGNIVLPKLGDMREIVQSEIQAIAEAKCPG-SVEVQQKYAKQYRVNVHKWSYGRLIQSIQSK
WP_029636312.1  KAIV-------ALARTYKAGSIVLPKLGDMREVVQSEIQAIAEQKFPG-YIEGQQKYAKQYRVNVHRWSYGRLIQSIQSK
PZO41941.1      KAVL-------AIAQEFKASSIVLPKLGDVREIVQTEIQTRAEEKIPG-CVEVQKKYAKQFRVNIHQWSYSRLIQSIQSQ
WP_036484397.1  KAII-------QLAKDYRVGSIVVPYMEDTREIIQAEVQARAEAKIPG-CIEKQKEYAKKYRTNIHKWSYGR--------
WP_006529102.1  KAIV-------AVAKTYQGGSIIVPRLKDMRELIQSEIQAKAEAKISG-YVEGQKKYAKSYRVQVHQWSYGR--------
WP_006509624.1  KAII-------KLAKDYQAGSIVVPQVGDIRDIIHTEVQARAESKIPG-CIEKQKEYAKKYRTNAHSWSYGR--------
BAB74390.1      KRIV-------EVAKEYQAICIVLPKLKDMKEIRTSVIQAKAETKFPG-NVNAQKLYVKEYNRQVHNWSYNRLQESIKSK
WP_069072561.1  KRIV-------EIAKFYQAGCIILPRLKDMKEIRTSAIQAKAEAKIPG-DVNAQKLYVKEYNRQIHNWSYNRLQESIKSK
WP_096566883.1  KRIV-------EVAKYYQASCIVLPTLKDTREIRTSVIQAKAETKFPG-DVNAQKLYVKEYNRQIHNWSYTRLQESIKLK
BAY94246.1      KRIV-------EVTKEYKASCIVLPRLKDTREIRTSVIQAKAEAKFPG-DVNAQKIYVKEYNRQIHNWSYGRLQESIKSK
WP_103125278.1  KRIV-------EVAKTYKASCIILPRLKDATEIRTSVIQAKAETKFPG-DVNAQKLYVKEYNRQIHNWSYSRLQESIKSK
WP_096573641.1  KRIV-------EVAKEYQAICIVLPTLKDTREIRTSVIQAKAETKFPG-DVNAQQLYVKEYNHQIHNWSYSRLQESIKSK
WP_118170709.1  KEII-------AIAQTYSAGSIVLPKLDNMREQVQSEVQAKTEQKS-D-LIEVQQKYAKQYRVSVHQWSYGRLMANIHSS
WP_094340324.1  KEII-------AIAQTYSAGSIVLPKLDNMREQVQSEVQAKAEQKS-D-LIEVQKQYAKQYRVSVHQWSYGRLMANIHSS
BAY94972.1      KEIV-------AIAQTYKAGSIVLPKLGDMREQVQSEIQAKAEQKS-D-LIEVQQKYAKEYRVSVHQWSYGRLIANIQTQ
WP_099067416.1  QEIV-------AIAITYKAGSIVLPKLGDMREQVQSEVQAKAEQKS-D-LIEVQQKYAKQYRVSVHQWSYGRLIANIESQ
BBD58003.1      DAII-------AIAKTYQAGSIVIPKLRDMREQISSEIQSKAEKKCPG-YKEAQQKYAKEYRMTIHRWSYGRLIESIKSQ
GCL44115.1      DGII-------AIAQKYQASGVVLPKLSDMREQISSEIQSRAENKCPG-YKEAQQKYAKE--------------------
AFY45233.1      DAII-------AIAKTYQAGSIVLPKLRDMREQISSEIQSRAEKKCPG-YKEVQQKYAKEYRMSVHRWSYGRLIECIKSQ
BAZ48772.1      DAIV-------AIAKSYQAGGIVIPKLHDMREQISSEIQSRAENKCPG-YKEAQQKYAKEYRMSVHRWSYGRLIDSIKSQ
WP_104387148.1  KEIIAV-------AQTYKAGSIVIPKLGDMREQIQSEIQSKAEQKS-D-IIEVQQKYAKQYRTTVHQWSYGRLISNIQSQ
WP_127054896.1  KEIIAI-------AQTYKAGSIVIPKLGDMREQIQSEIQSKAEQKS-D-IIEVQQKYAKEYRTTVHQWSYGRLIANIQSQ
WP_053540473.1  KEIIAL-------AQTYKAGSIVIPKLGDMREQIQSEIQSKAEQKS-D-IIEVQKKYAKQYRVSVHQWSYGRLIANIQSQ
WP_008276596.1  KAII-------SIAQKYQAGSIVVPKLEDIREATQSEIQAKAEAKIPN-CIEAQAEYAKKYRMQVHEWSYGR--------
BAY20677.1      DAIV-------AIAKTYSASSIVLPKLQDLHEIIESEIQVKAEKKVPG-YKEGQKNYAKQYRVNIHRWSYGRLFKIIQSQ
BAT55382.1      DAII-------AIAKTYQAGSIVIPKLRDMREQISSEIQSRAEKKCPG-YKEVQQKYAKEYRMSVHRWGYGRLIESIKSQ
OUC12050.1      KAVI-------TIAQQYNAGSIAVPNLDNIRETLQATIDAKAEQKAPG-CIEAQKRYTKQYKITIHRWSYGRLIDQIISK
WP_017296743.1  KAIV-------QIAQQYNASSIVLGDLANIREIIESEVKAKAEQKTT--LKEIQAKYALDYRTSIHRWSYNRLAQKIESK
WP_015184614.1  KEIV-------TLAQTYQAGSIVLPKLGDMRELVHSEIQTRAEQKIPS-YVEGQQKYAKQYRVNVHQWSYGRLIENIQVQ
WP_072619878.1  KAIV-------AFAHSQSAGSIVVPKLEDIREIVQSEIQARAEEKVPG-YIEGQKQYAKRYRVQVHQWSYGR--------
WP_146294649.1  KAIV-------KVAQTYQVGSIVLPKLENLRELIQTEVKMRAEQKVPG-YLEGQKQYAKQYRIEVHQWSYGR--------
BAZ36934.1      KQII-------AIAKQYSASSIVLPQLNGMREQINSEIQAKAKEKCPE-SIEAQKKYAKQYRRSINQWSYGRLIESIISQ
WP_019497312.1  KSII-------NFAKTYQASSIALPKLRDMREIIQSEIQAKAESKIPG-YKEGQEKYAKEYRMSVHRWSYGRLIGNIQAQ
WP_152590046.1  QAII-------TLAKTYQAGSIVLPTMKNVREGIQSEIEARAVKRCPN-YKEGQQQYAKQYRQSIHRWSYNRLIECIQSQ
PZV06487.1      QAIV-------TLAKEFQVSSLVLPDVGDVREVIQSEVQARAEQKHLG-SIDRQQEYALQYRASVHRWSYGRLSQNIQSQ
WP_094343940.1  QAII-------TLAKSYQAGSIVLPTMKNVRESIQSEIEARAVKRCPN-YKEGQQQYAKQYRQSIHRWSYNRLIGCIKSQ
WP_106368686.1  DAII-------AIAKTYQVGNIVLPKLRYMREQISSEIQSRAEKKCPG-FKEAQQKYAQEYRISVHRWSYGRLVESIKSQ
WP_099436544.1  KSIL-------QIAKEYQVSTIIVPRLNQMRSITEAEIQARAEERIPE-YKEGQRKYAQDYRVQVHQWSYGRLIDNIKAI
AUC60501.1      KSIL-------KIAQEYKVSTIIIPLLSQMRSITEAEVQARAEERIPE-YKEGQKKYAKDYRVQVHQWSYGRLIDNIKAN
BAQ64620.1      GAVM-------DLATQYQAGNIVLPKLDHIREIVESEIKVKAEKKIPL-SVDLQKKYAKTYRMSVHQWGYGLFIDGLQNQ
WP_088893327.1  KSII-------QLAQQYQAGSIVIPNLKHLRELLSSEITAKAEQKCSG-SVEAQDKYAKEFRQRIHRWSYNRLLEAICSK
WP_069791082.1  KSIL-------KIAQEYKVSTIIVPRLKQMRSITEAEVQARAEEKIPE-YKEGQRKYAKDYRVQVHQWSYGRLIDNIKGN
WP_015183357.1  KAIV-------EVASQYRASSIVLPDLRNIEEAAESEVRARAEQKFPG-NQKLQDSYAKDYRASIHCWSYSRLAQCIELK
WP_027843568.1  KEIV-------AIAQKYSAGSIVLPKLSDMREQINSEIQAKALEKCPD-CIEAQKKYAKQYRRSVNQWSYGRLIENIKSQ
WP_163929718.1  DAIV-------AIAKTYSAGSIVLPQLQDMREIIQSEVQARAEKKIPG-YKEGQQNYAKDYRVSVHRWSYGRLIESIQIQ
WP_039730330.1  KAIL-------ETAAEYGASSIVLPELGNIREIIHAEIQAKAERKIPG-LKEKQDEYAAKFRASVHRWSYGRLAQKVTTK
WP_073608258.1  KRVV-------DIAIQFRVSSIVLPDTKGLRDKLEAQLRAKAASKIVG-SVAAQKRYARTASIRLHHWSYNQLAELIKNR
BAY38490.1      NAIV-------AIAKTYSAGSIVLPKLRDMREIIQSEVQARAEEKIPG-YKKGQQEYAKQYLISVHRWSYGRLIETIESQ
AFY67257.1      ARIV-------ELAIKWKAGSITLPKIENIRESVESEIRARAEKKFPG-LKEAQDKYAKEFRISFHQWSYGRLDTAIRSK
ABA20785.1      KEIV-------AITQTYKAGSIVLPKLGDMREQVQSEIQAKAEQKS-D-LIEVQQKYSKQYRVSVHQWSYGRLIASIRSS
AFZ58287.1      KEIIAI-------AQTYQAGSIVLPNLGDMREQIQSEIKAKAEQKS-D-LVEVQKKYAKQYPNSVHQWSYGRLITNIQSQ
AFZ13451.1      KALV-------TLAQSYQAGSIVLPKLGDIRELIQSEIQAKAEQKIPG-YIAGQEKYAKQYKISVHQWSYGRLIDNIKAQ
BAY83128.1      KKIV-------EIAQKFSASSIVLPKLTNMREQINSEIQAKAEKKCPE-SIEVQKKYAHQYRINLNNWSYGRLTQNIQNL
ABA20947.1      DEIV-------AIAKTYQAGSIVIPKLRDMREQISSEIQSRAEKKCPG-YKEVQQKYAKEYRMSVHRWSYGRLIESIKSQ
ALF54868.1      DAIL-------AIAKTYQASSIVIPKLRDMREQITSEIQSRAEKKCPG-NKEVQKKYAKEYRMSVHRWSYGRLIESIKSQ
ACK66236.1      KAIV-------TLAKKYKAGSIVVPKLEDMREIVQTEIQTKAEERIPN-CIEAQKNYAKCYRVQVHQWSYSR--------
AFZ00435.1      KEIV-------AVAKNFGAGSIVLPKLGDMREIIQSEVQAKAEKKIPG-FIELQKNYAKEYRKSAHNWSYGRLIENIQSQ
AFZ56196.1      DAII-------AIAKKYQAGSIVLPKLRDMREQISSEIQSRAENQCPG-YKEGQQKYAKEYRINVHRWSYGRLIESIKSQ
BAS55909.1      HEIV-------AIAQEYQVSSLALPDLGDIREIVQSEVQARAEQKILG-SIEQQRKYARQYRASVHRWRYAQLTQFIQSQ
ABA21816.1      QAII-------ALAKNYQAGSIVLPTMKNVRESIQSEIEARAVKRCPN-YKEGQQQYAKQYRQSIHRWSYNRLMQFIQSQ
ACK66979.1      KAIV-------QVAKEYQADSIAVPKIRQMREIIQSEVQARAERKIQG-YKEGQKKYAQQYRENVHQWSYGRLIESIHQA
AUB36901.1      KRIV-------GVAKQYQASSIVLLRSKNITEIRTSIIQAKAQTKFQG--------------GRIMSISNTYS-------
AFZ13045.1      KAII-------EFAQQHQVSTIILPDLKNKRESIESEAKALAKLKIPK-DKSRQQQYTRNILSEVSQWSYKQLSDCIINK
KYC40734.1      KSIV-------AIAKTYQASSIVLPKLRYMREIIHNEVQAKAEKKIPG-YKEGQKQYAKQYRISVHQWSYNRLSQILESQ
BAZ48744.1      KRIV-------EVAKEYQASCIVLPGLKGIREIRTSAIQAKAETKFPG-DINVQELYVKEYNRQIHNWSYSRLQESIKSR
BAQ63841.1      KAIL-------TVAQEYQVSTILIPRLRDMRSITEAEIQLRAEKKIPE-YKEGQKKYAQDYRVQVHQWSYGRLIENVKLI
ACK66984.1      KAIL-------ELAQQYQVSLIILPSLKNKRELIESEIRAKAELKYPG-CKEKQDSYAKDYRTNVHQWSYQQLIKCIESK
WP_174709822.1  KEII-------AIAQTYSAGSIVLPKLDNMREQVQSEIQAKAEQKS-D-SIEVQQKYAKQYRVSVHQWSYGRLMANIQSQ
WP_181927535.1  KEII-------AIAQTYSAGSIVLPNLDNMREQVQSEVQAKAEQKS-D-LIEVQQKYAKRYRVSVHQWSYGRLMANIHSS
WP_167726880.1  REIV-------AIAQTYKAGSIVLPKLGDMREQVQSEIQAKAEQKS-D-LIEVQQKYAKQYRVSVYQWSYGQLLANIHSS
WP_174709709.1  KEIL-------AIAQTYKAGSIVLPKLGDMREQVQSEVQAKAEQKS-D-LIEVQKKYAKQYRVSVHQWSYGRLITGIQNQ
WP_096598305.1  KEII-------AIAQTYKAGSIVLPKLGDMREQVQSEIQAKAEQKS-D-LIEVQQKYAKQYRVSTHQWSYGRLIENIRSS
WP_169266289.1  SEIV-------AIAQTYSAGSIVLPKLSDMREQVQSEIQAKAEQKS-D-LIEVQQKYAKEYRVSVHQWSYGRLISSVQSQ
WP_168696136.1  KEIIAIPTERFAIAQTYKAGSIVIPKLGDMREQIQSEIQSKAEQKS-D-IIEVQKKYAKQYRTTVHQWSYGRLIANIQSQ
WP_167726285.1  KEIV-------AIAQTYKAGSIVLPKLGDMREQVQSEIQAKAEQKS-D-VIEVQQKYAKQYRVSVHQWSYGRLITNICLS
WP_179072481.1  DAII-------AIAKTYQAGSIVIPKLRDMREQISSEIQSRAEKKCPG-NKEIQKKYAKEYRMSVHRWSYGRLIENIQSQ
WP_015161245.1  NAVV-------DFAKTYQSGCIVLPDMEDYRRRKQSEMAALAERECSG-WKGVEKKFAKAQNVKIHSWSYGRSIEYITNQ
WP_088892326.1  RRII-------QRCQHWKVSIIVLPELGDLRESVESEIKAKAKQKFCDDNVYRQQQYKKEHRMGFHRWSYKNLSQCIRAC
WP_088893813.1  ARIG-------QLAVQWQASSVVIPDLGNLRESVEAKLQAWADLIFPK-MEEVQQKTTKKIRVSFHGWSYGRLARCIRSR
WP_106255089.1  KGLV-------ELAQAYKASTIVIPIKGGWRERLYSQLVARAKLKCNG-NKQAMARYTKAHGERLHQWDYNRLSQAITDC
QOV23600.1      KEIV-------AIAQTYKAGSIVLPKLGDMREIIQSEIQSLAEAKCPG-SMEIQKKYAKQYRINVHQWSYGRLIQSIQSK
AUC60976.1      KSIL-------KIAQEYKVSTIIIPLLSQMRSITEAEVQARAEERIPE-YKEGQKKYAKDYRVQVHQWSYGRLIDNIKAN
QSJ20838.1      KEIV-------AIAQTYKAGSIVLPKLGDMREQVQSEIKAKAEQKS-D-LIEVQQKYAKEYRVSVHQWSYGRLITNIRSS
QSJ20352.1      KRIV-------EVAKEYQASCIVLPGLKGIREIRTSVIQAKAETKFPG-DINAQELYVKEYNRQIHNWSYSRLQESIKSR
WP_190711461.1  DAII-------AIAKKYQAGSIVLPKLRDMREQISSEIQSRAENRCPG-YKEGQQKYAKEYRINIHRWSYGRLIESIKSQ
PSN12342.1      KRVV-------DVAYQAQVSAIVLPETKGLRDKLEAQLRARAATKIVG-SVAAQKRYARAASLRLHHWSYNQLAELIKSK
PSN81036.1      ARVI-------QLAQKWQAGSIVLPSLGNIREIVESSVQAEAERRYPK-HKELQDKYAKQYRLEFHRWSYGRLLKYLKEC
WP_231948458.1  AKIA-------QVALEWKASSVVIPNLGDMGEYIESAVQARAKQLFPN-HRERQKNYAKQFRVGGHRWSYRRLTEFIHSR
PSB14763.1      DRIV-------EVALKHQAGSIVTPQLGEIRESIESAVQAIAKQLFEN-HREAQQAYAKQFRMDFHRWSYGRLTDCIHSR
QXE24819.1      KEIIAI-------AQIYKAGSIVLPKLGDMREQVQSEIQAKAEQKS-D-LVEVQQKYAKQYRTSVHKWSYGRLIANIQSQ
                  :                  :                   :                                      

WP_106260488.1  AAQIGIAVETAKQSF----------------------------------TGTPQERAKGLAIAAYQARK-----------
WP_066425713.1  AAKAGISTEIGTQPI----------------------------------RGSPQEKARDLAVFAYQERQAAL-------I
WP_103140752.1  ASKAGISTEIGTQPI----------------------------------RGSPQEKARDLAVFAYQERQAAL-------I
WP_015225496.1  ANQKEIVIEQAKQPNRIQVHQWSYNRLIESIKAKANQKEIVIEQAKQPIRDSSQEEAKELATIAYKSR------------
OCQ91136.1      AAKDGISTEIGTQPI----------------------------------RGSPQEKARDLAVFAYQQRQVAV-------I
WP_027402996.1  AAQAGIAIETGTQPI----------------------------------RASPQEKARDLALFAYQERQAAL-------I
BAQ60380.1      ASKLDILIQEVKQPI----------------------------------RGSPQEKAKQMAILTLE--------------
WP_099434943.1  ASKLNIIVTEAKQSI----------------------------------RGSPQEKAKHLALSSKD--------------
WP_073629970.1  AAKVGISTEIGTQPI----------------------------------RGSPEEKARDLAVFAYQERQAAL-------V
WP_162327299.1  ASQHEIEIEYIELPA----------------------------------YKDPSIMAEEMAFTAYKQRQV---------P
BAB75312.1      AAQIGIVIEEGKQPI----------------------------------RGSPQDKAKELALYAYSLRLARR-------S
NEU74766.1      AAQIGIVIEEGKQPI----------------------------------RGSPQDKAKELALSAYNLRLARR-------S
OBQ23770.1      AAQVGIVIEEGKQPV----------------------------------RDSPQDKAKELALSTYHLRLAKQ-------S
WP_106367629.1  ATQMGIVIEEGKQPV----------------------------------RGSPQDKAQELALSAYKLRLARQ-------S
WP_096578814.1  AAQVGIMVEEGKQPI----------------------------------RGSPQDKAKELALSTYHSRLA---------R
BAY29339.1      AAQAGIMIEAGKQPI----------------------------------RGSPQDKAKELALSAYHDRLARR-------S
WP_012411901.1  GSQAGIVIEEGKQPV----------------------------------RGSPHEQAKELALSAYHDRLARR-------S
WP_029636312.1  AAQTGIVIEEGKQPI----------------------------------RGSPHDKAKELALSAYNLRLTRR-------S
PZO41941.1      AVKIGIAIEEGQQPA----------------------------------RGSPQEKARELAIAAYQSRHLVQV------N
WP_036484397.1  --------------------------LIDLIKAQAAKAGIVIEESKQSIRGDPKKQAKEIAVCAYRDRIVPF--------
WP_006529102.1  --------------------------LITEITSQASKLGILIEESEQIYHNNPQKQAQYLAISAYCARLS-A--------
WP_006509624.1  --------------------------LIENIKSQASKAGILVEESKQPIRGSPNEQAKEIALYAYCDRSESY--------
BAB74390.1      AAELKISIEFGIQLS----------------------------------YDTLQAQARDLALSAYQCRIHTID------R
WP_069072561.1  AAEFKISIEFGIQPH----------------------------------YGTLEEQAKDLAFYAYQSRNHTLG------R
WP_096566883.1  AAESKISIECGIQPH----------------------------------YDTLQEQARDLALSAYQCRINTIG------R
BAY94246.1      AAEFKISIEFGMQPS----------------------------------YDNLQEQAINLALSAYQCRINTIG------R
WP_103125278.1  AGELKISIEFGIQPS----------------------------------YDTLQEQARDLALSAYQCRINTID------R
WP_096573641.1  AAELKISIEFSIQAS----------------------------------YDTLQEQAINLALSAYQCRINTIG------R
WP_118170709.1  AVKAGIVIEESKQPI----------------------------------RGSPQEKAKELAISAYHSRKI---------N
WP_094340324.1  AVKAGIVIEESKQPI----------------------------------RGSPQEKAKELAIAAYHSRKI---------N
BAY94972.1      AAKVGIVIEEAKQPV----------------------------------RVSPQEKAKELAIAAYNYRQK---------T
WP_099067416.1  SAKAGIFIEEAKQPI----------------------------------RGSPQEKAKELAIAAYDSRKI---------N
BBD58003.1      AAKAGIPTEIGTQPI----------------------------------RGSPQEKARDLAVLAYQERQVAV-------I
GCL44115.1      --------------------------------------------------------------------------------
AFY45233.1      AAKAGISTEIGTQPI----------------------------------RGSPQEKARDVAVFAYQERQAAL-------I
BAZ48772.1      AAKVGISTEIGTQPI----------------------------------RGSPQEKARDLAVFTYQERQAAL-------I
WP_104387148.1  ASKAGIAIEEGKQPI----------------------------------RASPLEKAKELAISAYQSRKA----------
WP_127054896.1  AAKTGIVIEEGKQPI----------------------------------RASPQEKAKELAISTYQSRKA----------
WP_053540473.1  ANKAGIAIEEGKQPI----------------------------------RASPQEKAKELAISAYQSRKA----------
WP_008276596.1  --------------------------LIDNIQAQASKLGIFIEESQQPLQGTPLQKAAELAFKAYRSRLS-A--------
BAY20677.1      AAKASISIEITSSVI----------------------------------RSSPQEKARDLALLAYQERQAKL-------T
BAT55382.1      AAKAGIFTEIGTQPI----------------------------------RGSPQEKARDLAVFAYQERQAAL-------I
OUC12050.1      AKQVGLGVEEAKQPL----------------------------------SGNVQEKAKLVAISAYNARLIVA-------F
WP_017296743.1  ALQAGLSVETIKQPL----------------------------------TGSPQDKAREVAIAGFQARNVRKILDTG--S
WP_015184614.1  AAKIGISIEQGQQPV----------------------------------RGSPQEKAKEMAIAAYHSRLN---------P
WP_072619878.1  --------------------------LIDSIKSKATQQQVVIEEGKQPVRGSPEAQATELAISTYHLRAS-S--------
WP_146294649.1  --------------------------LIEQIKTKANQGGITIEQNQQTIRGSPQEEAKEIAILAYQAR------------
BAZ36934.1      GLQAGIAIEESKQAV----------------------------------QGSPQEKAKELAFVAYNSRKK---------S
WP_019497312.1  AAQAGILIETSSGQI----------------------------------RGSPQEQAKHLAISAYIERQTILN------K
WP_152590046.1  AAKANISIEQGPQPI----------------------------------RGSPQEKARDLAIAAYHFRQNK--------S
PZV06487.1      AAQTGIAIEIAKQPF----------------------------------AGTPQEKAKGLAISAYQSRQ-----------
WP_094343940.1  AAKANISIEQGPQPI----------------------------------RDSPQEKARDLAIAAYHFRQNK--------S
WP_106368686.1  AAKAGISTEIVTLLT----------------------------------RGSPEEKARDLAVFAYQERQAAL-------I
WP_099436544.1  SSKLGIVVEEGKQPK----------------------------------QGTFTDKASQLALSTQKNNRQNNPKKT-N-S
AUC60501.1      SAKVGIVVREGKQPK----------------------------------QGTFTDKALQLALSIQQNITEGKIPRNTK-F
BAQ64620.1      AKRLSISIEERKQPI----------------------------------RGSPQEQSRDLVLGK----------------
WP_088893327.1  ANQVGITIETGFQPS----------------------------------KGTFQEQAKDLAIATYHSRAINK-------K
WP_069791082.1  SSKLGIVVEEGTQPK----------------------------------QGTFTDKALQLALSSSKTNHKANPTKI-N-S
WP_015183357.1  AGKAGIATEKVHQPH----------------------------------GDTPQEKARDLVLAAYANRKVSV----S---
WP_027843568.1  AIKTGIVIEESKQPI----------------------------------RGSSQDKAKELATTAYKSRKK---------S
WP_163929718.1  AAKIGISIERGSQPI----------------------------------RDTQQEQVRDLALFAYQQR------------
WP_039730330.1  ASLHGLETESTRQSL----------------------------------QGTPQEKARNLAISAYESRKVAQR------A
WP_073608258.1  AAKLGIPVEVVPGLV----------------------------------ADSPQATARDVVFSAYYRRQSAS-------K
BAY38490.1      ATQAGILIEISSQPS----------------------------------RGNLLDKARDLALFAYQERQLAI-------V
AFY67257.1      AARVGVLIETAWQPV----------------------------------SGDLQDKAKDLAQAAYYTRESAE-------R
ABA20785.1      AAKVGIVIEESKQPI----------------------------------RGSPQEKARELAIAAYNSRRR---------T
AFZ58287.1      SKKAGIVIEEGKQQI----------------------------------RASPLEKAKELAINAYQSRKA----------
AFZ13451.1      AAKISIVIEEGQQPI----------------------------------RGSPQEKAKEMAISAYDDRTK---------S
BAY83128.1      ASQVGLTVEENEQPL----------------------------------KGSPKEKAKELALVAYKARNK---------S
ABA20947.1      AAKAGIFTEIGTQPI----------------------------------RGSPQEKARDLAVFAYQERQAAL-------I
ALF54868.1      AAKTGIFTEIGTQPI----------------------------------RGSPQEKARDLTVFAYQERQASV-------I
ACK66236.1      --------------------------LIDNIEAQASKLGIVLEISQQPYKGTPHDKAIALALNAYQSRLS-A--------
AFZ00435.1      ATKEGIEIETGKQPT----------------------------------RGIPQEQARDLALFAYQCRIA----------
AFZ56196.1      AAQAGIAIETGKQSI----------------------------------RGSPQEKARDLAVFTYQERQAAL-------I
BAS55909.1      AAQVGISIEITKQPL----------------------------------SGTPQEKARNLAIAAYQSRK-----------
ABA21816.1      AVKANISIEQGPQPI----------------------------------RGSSQEKARDLAIAAYYLRQNK--------S
ACK66979.1      SAKFGIRVEIASQSY----------------------------------QGSFQEQAQNLAIAAYTNRLEAV-------G
AUB36901.1      -------------------------------------------------------------------------------Q
AFZ13045.1      ASQSGIAIEIIQQIS----------------------------------QGNPYQKARNLITTFTKNSGNKCSAKIE---
KYC40734.1      ATKAGISIERGSQVI----------------------------------QGSSQEQARDLALFAYNERQLSL-------G
BAZ48744.1      AAELKITIKFGKQPS----------------------------------HSTLQEQAINLALSA----------------
BAQ63841.1      CEKVGIVVVEAKQPK----------------------------------QGTLTEKALQLVLSATEKNLKK--------K
ACK66984.1      AAQIGIDTATGKQMN----------------------------------LETSQDQARNLVLNFCQKFSP---TQ-V---
WP_174709822.1  AVKAGIVIEESKQPI----------------------------------RGSPQEKAKELAISAYYSRKI---------N
WP_181927535.1  AVKAGIVIEESKQPI----------------------------------RGSPQEKAKELAIAAYHSRKI---------N
WP_167726880.1  AAKAGIVIEESKQPI----------------------------------RGSPQEKAKELAIAAYHSRQK---------S
WP_174709709.1  AKKAGIVVEEAKQSV----------------------------------RGSPQEKAKELAIAAYYSRKI---------N
WP_096598305.1  AAKTGIVIEESKQPI----------------------------------RGSPQEKAKELAIAAYHSRQK---------T
WP_169266289.1  AAKAGIVIESAIQPI----------------------------------RGSPHQKAKELVIAAYHSRQK---------T
WP_168696136.1  ANKAGIAIEEGKQPI----------------------------------RASPQEKAKELAINAYQSRKA----------
WP_167726285.1  AAKAGIVIEESKQPI----------------------------------RGSPQEKAKELAIAAYHDRQK---------I
WP_179072481.1  AVKAGIAIEIGTQPI----------------------------------RGSPQEKARDVAVFAYQERQA---------A
WP_015161245.1  AEKEGMLVKIGRQPI----------------------------------HGSSQEQAKQMAIEVYQDKTKFKQSLSNQSA
WP_088892326.1  AVEVGISVVPGRQPR----------------------------------LGTLQEKVIAVSSDRLPRPESVDSPA----A
WP_088893813.1  AARDGLAIVIGQQPQ----------------------------------QGSLQEKARAVAPANSTT------------A
WP_106255089.1  AATHGIEVVLQKTVF----------------------------------ETDVFQQAANLAIAAYDSLNSAQT-------
QOV23600.1      AAQVGIVIEEGKQPT----------------------------------RASPQDQAKELAFCAYHLRLTKH-------S
AUC60976.1      SAKVGIVVREGKQPK----------------------------------QGTFTDKALQLALSIQQNITEGKIPRNTK-F
QSJ20838.1      AAKAGIVIEESKQPI----------------------------------RGSPQEKAKELAIAAYNYRQK---------T
QSJ20352.1      AAELKISIKFGKQPS----------------------------------HSTLQEQAINLALSA----------------
WP_190711461.1  AVQAGISIEIGTQPI----------------------------------RGSPQEKARDLGVLAYQERQTIKP------V
PSN12342.1      AAKLGIPIEIVPALV----------------------------------ADSPQEIARNIALSAYYRRQAAA-------K
PSN81036.1      ARQHGLTIRQERQPK----------------------------------QGSEQEKALALIASAF--------------L
WP_231948458.1  TLSEGISIKAGRQPA----------------------------------TGSLANKALKTALSGHNF------------V
PSB14763.1      ARQEGILVQAGRQPV----------------------------------EGNLVGKALTIALSGRNL------------V
QXE24819.1      AKKAGIATEEAKQPI----------------------------------RASPLEKAKALAINAYQSRKA----------
                                                                                                
