# Supplementary material for: CvkR is a MerR-type transcriptional repressor of class 2 type V-K CRISPR-associated transposase systems
Source: Nat Commun. 2023 Feb 18;14:924. doi: 10.1038/s41467-023-36542-9 (PMC9938897; doi:10.1038/s41467-023-36542-9)
Supplement: Supplementary file 8 — Supplementary Data 5 [file 41467_2023_36542_MOESM8_ESM.txt]

CLUSTAL W (1.83) multiple sequence alignment

WP_015225495.1  ------M-RKDFFTSKEVAQITGCTLRQLQYWREKEVVVPTISATGTGRSIYYSHSELIELGIMEYCLAMGFTFDVASWI
BAQ60381.1      ----------MFLTTKTTSQITGCTLRQLQYWREQGLVVPEVDATGKGRSVFYTRENLVVLMVMQKLLSGGLDYSQACAG
WP_099435001.1  ---------MTYLTTKQVSKITGCSLRQLQYWREQKVIVPTIDAQGKGKSVLYEKTDLIAVMVMKKLLDTGLDYQRACGV
WP_162327300.1  ----------MFFTSQQASEITGCTLRQLQYWREKGVVSPAVDATGRGRSVYYSQADLFELMVMKHLLNAGLEYTQAVDV
BAB75313.1      ------M-EGKFYTSTEASEITHCSRRQLQYWREKGVIVPTVNSSGKGRNVYYSKADLLALTVMEQLLSTGLNFDLCYAA
NEU74765.1      ------M-EGKFYTSTEAAEITHCSRRQLQYWREKGVIVPTVNSSGKGRNVYYSKADLLALTVMEQLLSIGLNFEVCHAA
OBQ23832.1      ------M-EGKFYTSTEAAEITNCSRRQLQYWREKGVIVPTVNASGKGRNVYYSKADLLALSVMEHLLSIGLNFEMCHVA
WP_106367628.1  ------M-EEKFYTSTEAAKITNCSRRQLQYWREKGIIVPTVNTTGKGRNVYYSKADLLALAVMEQLLSIGLNFEVCHAA
WP_096578816.1  ------M-EGKFYTSTEASEITHCSRRQLQYWREKGVIVPTVNSSGKGRNVYYSKADLLALTVMEQLLSIGLNFEVCHAA
BAY29309.1      ------M-EDKFYTSTEASEITHCSRRQLQYWREKGVIVPTVNSSGKGRNVYYSKADLLALTVMEQLLSIGLNFEVCHAA
BAY29338.1      ------M-EAKFYTSTEAAEITKCSRRQLQYWRDKGVVIPTVNTTGKGRNVYYSESELLALFLMHYLLSFGLSFEVCREA
WP_012411902.1  ------M-EEKFYTSTEAAEITNCSRRQLQYWRDKGVVIPTVNTTGKGRNVYYSVADLLTLTVMHYLLSVGLSFEVCREA
WP_029636314.1  ------M-EGKFYTSTEAAQITNCSRRQLQYWRDKGVVVPTVNTTGKGRNVYYSISDLLVLTVMHYLLSVGLSFEVSRQT
PZO41940.1      ------M-SSNFFTSTETAKITGCTSRQLQHWRLKGVIVPTVNTAGTGRNVYYTVSDLLQLTVMQYFLTAGLSFELSQET
WP_052055737.1  ------M-GEPFYTSTEASLITGCSRRQLQYWRKQGVVVPTVNPGGKGRNVYYTESDLLILSVMKYLLSLGLNFDVSLKV
WP_006529103.1  ------M-EDNFFTSTEASKITGCSRRQLQYWREKGVVVPTVNASGKGRNVYYSVSDLLQLMVMGYLLSVGLSFDTAQES
WP_006509625.1  ------M-GEAFFTSTEASKITGCSRRQLQYWRRQGVVVPTVNPGGKGRNVYYSESDLLILAVMEYLLSIGLNFDTSLTA
WP_118170712.1  ------M-QETFFTSKEAAEITGCTLRQLQYWRERGVIVPVISDTGTGRSIYYSKSNLLELAAMSYWLSVGLSFDIASTT
WP_094340322.1  ------M-QETFFTSKEAAEITGCTLRQLQYWRERGVIVPVISDTGIGRSIYYSKSNLLELAAMSYWLSVGLSFDIASTT
BAY94971.1      ------M-QETFFTSKQAAEITGCTLRQLQYWREKGVVVPVIGETGTGRSIYYSKPNLMELAAMLYFLSMGLSFDIASTT
WP_099067417.1  ------M-QETFFTSKQAAEITGCTLRQLQYWREKGVVVPVIGETGTGRSIYYSKPNLMELAAMLYFLSMGLSFDIASTT
WP_104387113.1  ------M-QETFFTSKEAAQITGCTLRQIQYWREKGIVVPVISETGTGRSIYYSRSNLVELAALVYWLSTGISFDVACFI
WP_127054897.1  MQETQKT-QETFFTSKEAAQLTGCTLRQIQYWREKGIVVPVISDTGTGRSIYYSRSNLVELAAMVYWLSTGISFDIACFI
WP_053540472.1  ------M-QEKFFTSKEAAQITGCTLRQIQYWREKGIVVPVIGDTGTGRSIYYSRSNLVELAALVYWLSTGISFDIACET
WP_008276597.1  ------M-GETFFTSKDAAKITGCTLRQLQYWREKGVIVPIVSATGTGRSVYYSRSELVELAVMVYLLSVGLTFESASGV
ACB53130.1      ------M-GEIFFTSKDAAKITGCTLRQLQYWREKGVIVPMVSATGTGRSVYYSRSELVELAVMVNLLSVGLTFESASGV
WP_015184615.1  ------M-QETFFTSKQAAKITGCTLRQLQYWREKGVVVPVISGTGTGRSLYYSRSDLVELAVMEYWLSVGLSFDLARQS
WP_072619877.1  ------M-EQPFFSSREAADITGCTLRQLQYWREKEVVIPTINATGTGRSIYYSQANLVELSVMAYWLSLGLTFEVAHES
WP_146294650.1  ------M-NKQFFTSREAAQITGCSLRQLQYWREKEVVVPTIAGTGTGRSVYYSYSELVELKLMESWLAIGFSFDRSRML
BAZ36935.1      ------M-QNAFFTSKQAAEITGCTLRQLQYWREKGVIVPTISDTGTGRSVYYSHSEVMELAVMEYCLEVGLNFEVAAAT
WP_099436545.1  ------MKQELFFSSKDISLITGCSLRQLQYWRDKEIIVPLIMATGTGKTIYYSFVELVEVSVMVYMLSVGLNLEMVQKI
AUC60500.1      ------MKQEVFFSSKDISKITGCSLRQLQYWRDKEVVVPFIGASGTGKTIYYSSVELVEVSVMVYLLSVGLNLEMVQKI
BAQ64619.1      ------M-DKQFFTSKEAATIAGLTYRQVEYWRKKDIIVPTVNTEGSGHNVYYSLCELWQLALMGYLLDMGLDFQICCQI
WP_069791081.1  ------MKQEVFFSSKDISRITGCSLRQLQYWRDKEVVMPLIGASGTGKTIYYSFVGLVEVSVMVYLLSVGLNLEMVQKI
WP_027843567.1  ------M-EDTFFTSKQAAQITGCTLRQLQYWREKNVVVPVISETGTGRSIYYSISNLVELSAMSYWLGAGLNFDIASDT
ABA20784.1      ------M-QETFFTSKEASKITGCTLRQLQYWREKGVVVPVISDTGTGRSIYYSKTNLVELAAMVYWLSVGLSFDIACET
AFZ58288.1      ------M-QETFFTSKEAAQLTGCTLRQIQYWREKGIVVPIISDTGTGRSIYYSRSNLVELAALVYWLSTGISFDIACET
AFZ13450.1      ------M-SETFFSSKETAEITGCSLRQLQYWRERGVVVPPISATGTGRSIYYSRSELAELIVMEYWLSVGLSFEVAAKA
BAY83127.1      ------M-EKQFFTSKQAAQMTGCTLRQLQYWREKEVIVPTINGTGTGRSVYYSRSEVMELAVMEYCLKVGLNFEAAAAT
ACK66237.1      ------M-GETFFTSKDAAKITGCTLRQLQYWREKGVIVPMVSATGTGRSVYYSRSELVELAVMVYLLSVGLTFESASGV
BAQ63842.1      -------MKERFFSSKQTSLITGCSLRQLQYWRDKEVIVPFIQGTGTGKTIYYSPAELVEISIMVYLLSVGLSFEIGQII
WP_174709821.1  ------M-QETFFTSKEAAEITGCTLRQLQYWRERGVIVPVISDTGTGRSIYYSKSNLVELAAMSYWLSVGLSFDIASAT
WP_181927536.1  ------M-QEEFFTSKQAAEITGCTLRQLQYWREKEVVVPVIGDTGIGRSIYYSRSNLIELAAMAYWLSLGLNFDLASRT
WP_167726879.1  ------M-QETFFTSKQAAEITGCTLRQLQYWREKGVVVPVIGETGTGRSIYYSKPNLMELAAMLYFLSMGLSFDIASTT
WP_174709710.1  ------M-QETFFTSKQAAEITGCTLRQLQYWREKGVVMPVIGETGIGRSIYYSKPNLIELAVMLYFLSMGLNFDVANTT
WP_096598303.1  ------M-QEMFFTSKQAADITGCTLRQLQYWREKGVVVPVIGETGTGRSIYYSKPNLMELAAMLYFLSMGLSFDIASTT
WP_169266288.1  ------M-QETFFTSKQAAEITGCTLRQLQYWREKGVVVPVISETGTGRSIYYSKANIVELAAMAYLLSTGLSFELASET
WP_168696135.1  ------M-QETFFTSKEAAQITGCTLRQIQYWREKGIVVPVIGDTGTGRSIYYSRSNLVELAALVYWLSTGISFDIACFI
WP_167726286.1  ------M-QETFFTSKQAAEITGCTLRQLQYWREKGVVVPVIGETGTGRSIYYSKPNLMELAAMLYFLSMGLNFDVASTT
QOV23601.1      ------M-EEKFYTSTEAAEITNCSRRQLQYWREKGVIVPTVNASGKGRNVYYSKADLLALTAMEYLLSIGLNFEVCQQI
AUC60977.1      ------MKQEVFFSSKDISKITGCSLRQLQYWRDKEVVVPFIGASGTGKTIYYSSVELVEVSVMVYLLSVGLNLEMVQKI
QSJ20340.1      ------M-QETFFTSKQAAEITGCTLRQLQYWREKGVVVPVIGETGTGRSIYYSKPNLMELAAMLYFLSMGLSFDIASTT
QXE24818.1      ------M-QETFFTSKEASKITGCTLRQLQYWREKGVVVPVISDTGTGRSIYYSKTNLVELAAMVYWLSVGLSFDIACET
                           : ::   : ::  : **:::** : :: * :   * *:.: *    :  :  :   *  *:        

WP_015225495.1  LEQLRE--AQWDY----L-NP-ETTEKLML-HWKRD---------FTD--------FKIELFDTDRAIALL-NENRLVTP
BAQ60381.1      LEALKERDPHFTD----S-NI---QSRYLL-SHD-D---------DHT--------MVIMDFEINNIEQCL-KKGCAVIP
WP_099435001.1  LTNLQEQNLHFSQ----EINS---NNRYLV-VLDSD---------DET--------INVVEFDVENVKDNV-TSGHTFIP
WP_162327300.1  LFGLRHKEPSFTD----A-PQ---HSRYLV-TRYPE---------HKM--------LVIEPFSLDTVQEAM-YGGQLVVP
BAB75313.1      LQTLRKQEPWLFDESVPE-EK---MKRLML-LPTRSP--------EQP--------LQLAEFDKQAALEAL-CHGQTVIP
NEU74765.1      LETLREREPWLFDESVPE-EK---MKRLML-LPTRSPKVGVSPSHEQP--------LQMAEFDKQAALEAL-CQGQTVIP
OBQ23832.1      LETLRKREPWLFEESVTE-DK---MKRLMF-LPSKSP--------EQP--------LQLAEFDQQAALEAL-CEGQTVIP
WP_106367628.1  LETLREEEPWLFEPSVTQ-KQ---MKRLMF-LARRSQ--------GQL--------LRIAEFDKQVALEAL-CQGQTVIP
WP_096578816.1  LVTLREQEPWLFDESVPE-EK---MKRLML-LPTRSP--------EQP--------LQLAEFDKQVALEAL-CHGQTVIP
BAY29309.1      LVTLREQEPWLFDEFFPE-EK---MKRLML-LPTRSP--------EQP--------LQLAEFDKQVALEAL-CHGQTVIP
BAY29338.1      LTIFREKEPWMFDQFFPQ-EK---MKRLML-LTSQSE--------EQD--------LKLVDFNPKVALEAI-CQGQAVIP
WP_012411902.1  LAMLQDKEPWLFEEFVSK-KK---MRRLML-ISNASQ--------QKY--------LTLAEFDKEAALEAL-CQGQTVIP
WP_029636314.1  LVILRQKEPWLFEEFVPK-EK---MKRLML-LTTCSL--------EQP--------LTLAEFDKEAALEAL-CQGQTVIP
PZO41940.1      LDEVKKVEPDFFDKPFEY-KA---MRKFML-WQSEYG---------KK--------PTFLDFDPQKALSAI-CNGQPVIP
WP_052055737.1  LETLREKEILCFLDWSLS-KN---TKKRFMLVLDTEE--------KNT--------IHITNFDTELAVQKL-QEGFAIAP
WP_006529103.1  LEMLKEHHPKIFKTDASS-ED---LKRLMI-LPNPKG-------------------LELKVFDPEEAFMRINSQALPLVP
WP_006509625.1  LNILMTKNLFLSAKSWTK-DQ---TRLMF--FLSLDN--------E-E--------VRLENFNVELAKQKL-EEGYPVIP
WP_118170712.1  LKKLKDQEPELFT----S-GK---GKRFML-LSQAH---------ERS--------LELVEFDRKKAIASL-DEGKPVIP
WP_094340322.1  LKKLKDQEPELFT----S-GK---GKRFML-LSQAQ---------ERS--------LELVEFDRKKAIASL-DAGKPVIP
BAY94971.1      LKTLKYKEPELFE----S-GK---GSRWML-LWQGH---------KRS--------LNLIVYDREQAIASL-DEGKPVIP
WP_099067417.1  LKTLRDKEPELFE----F-GK---GSRWMI-LFEGH---------KRS--------LNLVVYDREQAIASL-DEGKPVIP
WP_104387113.1  LKQLKEQEPELFI----S-GH---GKRFML-LLS-Q---------DDS--------LSLVEFDRKMAIASL-DEGKAVIP
WP_127054897.1  LKQLKEQEPELFI----S-GR---GKRFML-LLS-Q---------DDS--------LSLVEFDKKRAIASL-DEGKAVIP
WP_053540472.1  LKQLKEQEPELFI----S-GQ---GKRFML-LLS-Q---------DDS--------LSLVEFDRKRAIASL-DEGKAVIP
WP_008276597.1  LQQLREIEPNFAK----E-NS---QRRLML-VFDSS---------EGI--------LKLKDFERESAIAFL-DQGLPVIP
ACB53130.1      LQQLREIEPNFAE----E-KS---QRRLML-VFDTS---------EGM--------LRLKDFERESAIAFL-DQGFPVIP
WP_015184615.1  LKMLKDKEPEFFN----P-EK---ARRWML-AWNSK---------MRS--------LKLLEFDLEDAIASL-KSGQPVIP
WP_072619877.1  LMKLRAIEPRFVE----P-PI---ARRFML-KWEEM---------RGK--------LELVEFDREGAIASL-DAGQPVIP
WP_146294650.1  LDKLRFYKDKFDY----L-NP-ETTDRVMF-YWNPD---------WER--------LLLDPFERDRAIECL-DQGLAVIP
BAZ36935.1      VKRLKEEKRLVVGR--DE-KA---PQRFML-WWDRK---------MGK--------LELVEFDIKKAIALL-EQGQSITP
WP_099436545.1  LNDLREKEPSFIN----K-DF---KKRFMV-IAND-----------GT--------VELLPYQRERAIALL-EEGKAIVP
AUC60500.1      LNDLRAKEPDFTD----S-GC---KKRFMV-VAGD-----------GT--------VDLLPYEQEGAIALL-ERGRGIIP
BAQ64619.1      LNEFKERHEEFMK----D-PLDFSPLKYTL-CPDPE---------KG---------FTLKHLSPIEITQAL-SRGESVLL
WP_069791081.1  LADLRTREPDFTN----I-GF---KKRFMV-VASD-----------GT--------VNLLPYEREGAIALL-EKGRGIIP
WP_027843567.1  LRALKEKEPELFK----S-GK---GSRWML-HWNVQ---------KEK--------LCFEKFDREKAIASL-DKGQIVIP
ABA20784.1      LKTLKDQEPELFS----S-GT---GRRFML-LSEAQ---------ERSPLGAPKISLELMEFDRTKAIASL-DEGKPVIP
AFZ58288.1      LKRLKAQEPELFI----S-GK---GKRFML-LLSAQ---------NES--------LSLVEFDRKSAIASL-DEGKAVIP
AFZ13450.1      LQALKQKAPDFSD----P-VV---QKRFML-VWDKE---------KKD--------LSLEEFEREDAIASL-DKGQPVIP
BAY83127.1      VKRLKDEG-LILTN--DE-KA---PRRFML-CWDGI---------KGR--------LTFMEFELKKAIALL-EKGKAIIP
ACK66237.1      LQQLRELEPNFAK----E-NS---QRRLML-VFDTS---------EGI--------LKLKDFERESAIAFL-DRGEAIIP
BAQ63842.1      LSDLKEKERNFRN----P-DY---KGRFMI-IPRD-----------GK--------MSLLSYEREKAIELL-DQGTSIVP
WP_174709821.1  LKTLKDQEPELFI----S-GK---GKRFML-LQ-AQ---------ERS--------LELVEFDRKKAIASL-DEGKAVIP
WP_181927536.1  LRQIKEQEPELLN----S-GQ---GGRFML-LWNWE---------TQS--------LELVEFNRERAILNL-SDGLPVIP
WP_167726879.1  LNTLKDKEPELFD----S-GK---GSRWML-LWQGH---------KRS--------LNLVMYDREQAIASL-DEGKPVIP
WP_174709710.1  LKILKDKEPELFE----S-GK---GTRWML-QRDNQ---------KRS--------LELVEFELEQAIAQI-KAGQPVIP
WP_096598303.1  LNTLKDKEPELFD----S-GK---GSRWML-LWQGH---------KRS--------LNLVVYDREQAIASL-DEGKPVIP
WP_169266288.1  LKKLKDQEPDLFN----S-GK---GRRFML-LWDGK---------KRT--------LLLMEFDREKAITSL-DEGKSVIP
WP_168696135.1  LKQLKEQEPELFI----S-GQ---GRRFML-LLS-Q---------DDS--------LSLVEFDRKRAIASL-DEGKSVIP
WP_167726286.1  LKRLKDKEPELFE----S-GK---GTRWML-RRDNH---------KRS--------LELVEFELEQAIAQI-KAGQPVIP
QOV23601.1      LVTLKTRESWLFHESLSE-EQ---MKRFMV-LLDTNK---------HH--------LQLVDFDSKLALENI-YNGFSVVC
AUC60977.1      LNDLRAKEPDFTD----S-GC---KKRFMV-VAGD-----------GT--------VDLLPYEQEGAIALL-EENKGIIP
QSJ20340.1      LKTLKDKEPELFD----S-GK---GSRWML-LLQGH---------KRS--------LNLVVYDREQAIASL-DEGKPVIP
QXE24818.1      LKTLKEQEPELFS----S-GT---GKRFML-LSETQ---------ERSPLGVVKLSLELMEYDRKKAITSI-DEGKPVIP
                :  .                                                      .   .       :      .  

WP_015225495.1  FSFHQIHQQIKTTVNQTRNQGVK-----------------TLGEIIEEKLELAGWKIAPH-DFIKGDSLVKDKSSKKPQL
BAQ60381.1      IWLDEIHSSLTEKLDQVSSQEIDHQEIRQKAQQ-MESEATTRKNRIDQILSALGWNIVDYTPDLDSSQLVNHGVREYPLT
WP_099435001.1  LLLDDICRELETKLKDLKIQ---GQSEDNNIQSLPESEQITRELRIDNVLTQLGWRGVKYHDDLEISQLNGYWVEEYPLA
WP_162327300.1  LWLDEIHLKLGQKLQQTPGTD-----MP-NTSPLPRSNEDETRRIIDQKLEMSGWEVVSMKPGLGTEKLSRHAVREYPLA
BAB75313.1      FWSDRIHQQLRENLKSFS--------------------------------------------------------------
NEU74765.1      FWCDRVHQQLRDNLKSFS--------------------------------------------------------------
OBQ23832.1      FWGDRIHELLHQNLKRFT--------------------------------------------------------------
WP_106367628.1  LWCDHVHQQLRDNLQSYV--------------------------------------------------------------
WP_096578816.1  FWSDRIHQLLRDNLKSFS--------------------------------------------------------------
BAY29309.1      FWSDRIHQQLRDNLKNFS--------------------------------------------------------------
BAY29338.1      LWCDRIHELLHQNLKSSTQEISKSSSVE----------------------------------------------------
WP_012411902.1  FWCDRIHEVLHQNLKRFS--------------------------------------------------------------
WP_029636314.1  FWCDRIHQQLRDNLKSFS--------------------------------------------------------------
PZO41940.1      FWTGIVGQKLALTLRAFGQRLQTFEEYK-T----------------ES--------------------------------
WP_052055737.1  FGRDRIYQKLQDNLQAFYRNRKSLKGDR-R----------------TK--------------------------------
WP_006529103.1  FSGEMIHKRLKITLESLKHDPSSKYMVG----------------------------------------------------
WP_006509625.1  FCCDRIYDKLQSNLKYFHQGQSDIS--C-R----------------EN--------------------------------
WP_118170712.1  VWLDVIYSRLELKLSNKK--------------------------------------------------------------
WP_094340322.1  VWLDEIYQRLAVKLD-----------------------------------------------------------------
BAY94971.1      VWLDVIYQQLINKLA-----------------------------------------------------------------
WP_099067417.1  VWLDVIHQQLTKKLA-----------------------------------------------------------------
WP_104387113.1  VWLDVIYQGLASKLP-----------------------------------------------------------------
WP_127054897.1  VWLDVIYQGLAKKLA-----------------------------------------------------------------
WP_053540472.1  VWLDVIYQGLASKLP-----------------------------------------------------------------
WP_008276597.1  VWLDGIYQKLDNS-------------------------------------------------------------------
ACB53130.1      VWVDEIYQKLDAQLL----N------------------------------------------------------------
WP_015184615.1  LWLDAIHEELTKRLV----G------------------------------------------------------------
WP_072619877.1  VWLEQIYSKLSNKISPN---------------------------------------------------------------
WP_146294650.1  LWFDQIHHQLRLKLKY----------------------------------------------------------------
BAZ36935.1      LWLDAIDSRIRYRTPT----------------------------------------------------------------
WP_099436545.1  LWIDQIHQQLTEKVG-----------------------------------------------------------------
AUC60500.1      LWIQTIHQNIQEYSL-----------------------------------------------------------------
BAQ64619.1      LWTENVNQRLIEGLSLVLTPKKKPLLTR----------------------------------------------------
WP_069791081.1  LWIDQIHEILEIKINH----------------------------------------------------------------
WP_027843567.1  VWLDLVYQGLKQKLG-----------------------------------------------------------------
ABA20784.1      VWLDEIYQQLQQKLK-----------------------------------------------------------------
AFZ58288.1      VWLDIIYQKLASRLA-----------------------------------------------------------------
AFZ13450.1      MWLDQIHHQLAVKLDESTVK------------------------------------------------------------
BAY83127.1      VWLDEIYQGLSLKV------------------------------------------------------------------
ACK66237.1      LWLEQIHQQLNQTLPI---N------------------------------------------------------------
BAQ63842.1      LWLDRIHEQLKETLG-----------------------------------------------------------------
WP_174709821.1  VWLDVIYQRLESKLS-----------------------------------------------------------------
WP_181927536.1  VWLDLIYSRVESRLLTGE--------------------------------------------------------------
WP_167726879.1  VWLDMIYQQLMNKLA-----------------------------------------------------------------
WP_174709710.1  VWLDTIHERIASKLK-----------------------------------------------------------------
WP_096598303.1  VWLDVIYQQLINKLA-----------------------------------------------------------------
WP_169266288.1  VWLDVIYQQLAVKERKSCSEVNN-----------------YE--------------------------------------
WP_168696135.1  VWLDVIYQGLASKLP-----------------------------------------------------------------
WP_167726286.1  VWLDTIHEHIASKLKD----------------------------------------------------------------
QOV23601.1      FWSDRIYQRLQEHLRNYVS-------------------------------------------------------------
AUC60977.1      LWIDQIHKILEIKINH----------------------------------------------------------------
QSJ20340.1      VWLDVIYQQLTNKLA-----------------------------------------------------------------
QXE24818.1      VWLDVIFEQLQKKLTSYL--------------------------------------------------------------
                .    :   :                                                                      

WP_015225495.1  I---DYILLYESQVPIAVIEAKRKYRNPDKGLSEAIKKA----NQVG------VKFAYSSNGKFVVEYDLTTSLQSEAMK
BAQ60381.1      TGRADYVLFVNGLL-VGIIEAKKILIEPLSALEQAKRYSKGAFEGIGNWEGYRVPFLYSSNGQLIYFLDVREKFNLAREI
WP_099435001.1  TGKADYVLIINGLL-VGIIEAKKVSIDPLSAIEQAKRYSRGAFNGVGDWRGYRVPFLYSSNGESIYFLDVRQEHNLTRSI
WP_162327300.1  TGDADYALFVNGLF-LGVLEAKKVSINSQSALEQSKRYSRATFDGVGNWRGYRVPFLYSSNGELIYFLDVREKTNICRQL
BAB75313.1      --------------------------------------------------------------------------------
NEU74765.1      --------------------------------------------------------------------------------
OBQ23832.1      --------------------------------------------------------------------------------
WP_106367628.1  --------------------------------------------------------------------------------
WP_096578816.1  --------------------------------------------------------------------------------
BAY29309.1      --------------------------------------------------------------------------------
BAY29338.1      --------------------------------------------------------------------------------
WP_012411902.1  --------------------------------------------------------------------------------
WP_029636314.1  --------------------------------------------------------------------------------
PZO41940.1      --------------------------------------------------------------------------------
WP_052055737.1  --------------------------------------------------------------------------------
WP_006529103.1  --------------------------------------------------------------------------------
WP_006509625.1  --------------------------------------------------------------------------------
WP_118170712.1  --------------------------------------------------------------------------------
WP_094340322.1  --------------------------------------------------------------------------------
BAY94971.1      --------------------------------------------------------------------------------
WP_099067417.1  --------------------------------------------------------------------------------
WP_104387113.1  --------------------------------------------------------------------------------
WP_127054897.1  --------------------------------------------------------------------------------
WP_053540472.1  --------------------------------------------------------------------------------
WP_008276597.1  --------------------------------------------------------------------------------
ACB53130.1      --------------------------------------------------------------------------------
WP_015184615.1  --------------------------------------------------------------------------------
WP_072619877.1  --------------------------------------------------------------------------------
WP_146294650.1  --------------------------------------------------------------------------------
BAZ36935.1      --------------------------------------------------------------------------------
WP_099436545.1  --------------------------------------------------------------------------------
AUC60500.1      --------------------------------------------------------------------------------
BAQ64619.1      --------------------------------------------------------------------------------
WP_069791081.1  --------------------------------------------------------------------------------
WP_027843567.1  --------------------------------------------------------------------------------
ABA20784.1      --------------------------------------------------------------------------------
AFZ58288.1      --------------------------------------------------------------------------------
AFZ13450.1      --------------------------------------------------------------------------------
BAY83127.1      --------------------------------------------------------------------------------
ACK66237.1      --------------------------------------------------------------------------------
BAQ63842.1      --------------------------------------------------------------------------------
WP_174709821.1  --------------------------------------------------------------------------------
WP_181927536.1  --------------------------------------------------------------------------------
WP_167726879.1  --------------------------------------------------------------------------------
WP_174709710.1  --------------------------------------------------------------------------------
WP_096598303.1  --------------------------------------------------------------------------------
WP_169266288.1  --------------------------------------------------------------------------------
WP_168696135.1  --------------------------------------------------------------------------------
WP_167726286.1  --------------------------------------------------------------------------------
QOV23601.1      --------------------------------------------------------------------------------
AUC60977.1      --------------------------------------------------------------------------------
QSJ20340.1      --------------------------------------------------------------------------------
QXE24818.1      --------------------------------------------------------------------------------
                                                                                                

WP_015225495.1  -NFPTPKELWHRLTV--GSETPQLREKSL------HNYQQAAIRTALINILQQEKRLLLNLATESGTTQVALRICWYLFQ
BAQ60381.1      SSFHTPNGLAELLKRKVSFSFEWLENNPIEQNEHLRPYQVEAIASIEKAIAEGRRELLVAMATGTGKTFMIVSSIYRLL-
WP_099435001.1  SSFHTPSGLLELLNRNETTSNDWLGSNAIEENQYLRPYQVEAIASIEKAIREGKRELLVAMATGTGKTFTIVSSIYRLL-
WP_162327300.1  QAFHSPQTLLDMLARDEGRSNAWLKEHPIEHNTRLRPYQVGAIAAIEEAIAVGKRELLVAMATGTGKTFTIVSSLYRLL-
BAB75313.1      --------------------------------------------------------------------------------
NEU74765.1      --------------------------------------------------------------------------------
OBQ23832.1      --------------------------------------------------------------------------------
WP_106367628.1  --------------------------------------------------------------------------------
WP_096578816.1  --------------------------------------------------------------------------------
BAY29309.1      --------------------------------------------------------------------------------
BAY29338.1      --------------------------------------------------------------------------------
WP_012411902.1  --------------------------------------------------------------------------------
WP_029636314.1  --------------------------------------------------------------------------------
PZO41940.1      --------------------------------------------------------------------------------
WP_052055737.1  --------------------------------------------------------------------------------
WP_006529103.1  --------------------------------------------------------------------------------
WP_006509625.1  --------------------------------------------------------------------------------
WP_118170712.1  --------------------------------------------------------------------------------
WP_094340322.1  --------------------------------------------------------------------------------
BAY94971.1      --------------------------------------------------------------------------------
WP_099067417.1  --------------------------------------------------------------------------------
WP_104387113.1  --------------------------------------------------------------------------------
WP_127054897.1  --------------------------------------------------------------------------------
WP_053540472.1  --------------------------------------------------------------------------------
WP_008276597.1  --------------------------------------------------------------------------------
ACB53130.1      --------------------------------------------------------------------------------
WP_015184615.1  --------------------------------------------------------------------------------
WP_072619877.1  --------------------------------------------------------------------------------
WP_146294650.1  --------------------------------------------------------------------------------
BAZ36935.1      --------------------------------------------------------------------------------
WP_099436545.1  --------------------------------------------------------------------------------
AUC60500.1      --------------------------------------------------------------------------------
BAQ64619.1      --------------------------------------------------------------------------------
WP_069791081.1  --------------------------------------------------------------------------------
WP_027843567.1  --------------------------------------------------------------------------------
ABA20784.1      --------------------------------------------------------------------------------
AFZ58288.1      --------------------------------------------------------------------------------
AFZ13450.1      --------------------------------------------------------------------------------
BAY83127.1      --------------------------------------------------------------------------------
ACK66237.1      --------------------------------------------------------------------------------
BAQ63842.1      --------------------------------------------------------------------------------
WP_174709821.1  --------------------------------------------------------------------------------
WP_181927536.1  --------------------------------------------------------------------------------
WP_167726879.1  --------------------------------------------------------------------------------
WP_174709710.1  --------------------------------------------------------------------------------
WP_096598303.1  --------------------------------------------------------------------------------
WP_169266288.1  --------------------------------------------------------------------------------
WP_168696135.1  --------------------------------------------------------------------------------
WP_167726286.1  --------------------------------------------------------------------------------
QOV23601.1      --------------------------------------------------------------------------------
AUC60977.1      --------------------------------------------------------------------------------
QSJ20340.1      --------------------------------------------------------------------------------
QXE24818.1      --------------------------------------------------------------------------------
                                                                                                

WP_015225495.1  INWNLKEEKRPPKILFLANRQIYLAHLISQAINFF-PRDKMAQIQGEVIKGQELYFTTTDDLKCDP-WLPNLY-------
BAQ60381.1      ------VSKRVKRVLFLVDRRALAAQAVRAFASFSTPNGKKFDQEYEVYSQQFQQEDFGEEDKFNSKVLPNKYLTDPSEV
WP_099435001.1  ------VSKRVKRVLFLVDRRALAAQAVRAFASFSTPNGKKFDQEYEVYSQRFKQEDFGEEEKFNSKVLPNKYLTEPSEA
WP_162327300.1  ------ASKRVQRVLFLVDRKALAAQTVTALRAFDTPNNNKFNQEYEVYSQAFKKGDFGDEGSFDAQLLPNRYLTDPSDI
BAB75313.1      --------------------------------------------------------------------------------
NEU74765.1      --------------------------------------------------------------------------------
OBQ23832.1      --------------------------------------------------------------------------------
WP_106367628.1  --------------------------------------------------------------------------------
WP_096578816.1  --------------------------------------------------------------------------------
BAY29309.1      --------------------------------------------------------------------------------
BAY29338.1      --------------------------------------------------------------------------------
WP_012411902.1  --------------------------------------------------------------------------------
WP_029636314.1  --------------------------------------------------------------------------------
PZO41940.1      --------------------------------------------------QKY---------------------------
WP_052055737.1  --------------------------------------------------------------------------------
WP_006529103.1  --------------------------------------------------------------------------------
WP_006509625.1  --------------------------------------------------------------------------------
WP_118170712.1  --------------------------------------------------------------------------------
WP_094340322.1  --------------------------------------------------------------------------------
BAY94971.1      --------------------------------------------------------------------------------
WP_099067417.1  --------------------------------------------------------------------------------
WP_104387113.1  --------------------------------------------------------------------------------
WP_127054897.1  --------------------------------------------------------------------------------
WP_053540472.1  --------------------------------------------------------------------------------
WP_008276597.1  --------------------------------------------------------------------------------
ACB53130.1      --------------------------------------------------------------------------------
WP_015184615.1  --------------------------------------------------------------------------------
WP_072619877.1  --------------------------------------------------------------------------------
WP_146294650.1  --------------------------------------------------------------------------------
BAZ36935.1      --------------------------------------------------------------------------------
WP_099436545.1  --------------------------------------------------------------------------------
AUC60500.1      --------------------------------------------------------------------------------
BAQ64619.1      --------------------------------------------------------------------------------
WP_069791081.1  --------------------------------------------------------------------------------
WP_027843567.1  --------------------------------------------------------------------------------
ABA20784.1      --------------------------------------------------------------------------------
AFZ58288.1      --------------------------------------------------------------------------------
AFZ13450.1      --------------------------------------------------------------------------------
BAY83127.1      --------------------------------------------------------------------------------
ACK66237.1      --------------------------------------------------------------------------------
BAQ63842.1      --------------------------------------------------------------------------------
WP_174709821.1  --------------------------------------------------------------------------------
WP_181927536.1  --------------------------------------------------------------------------------
WP_167726879.1  --------------------------------------------------------------------------------
WP_174709710.1  --------------------------------------------------------------------------------
WP_096598303.1  --------------------------------------------------------------------------------
WP_169266288.1  --------------------------------------------------------------------------------
WP_168696135.1  --------------------------------------------------------------------------------
WP_167726286.1  --------------------------------------------------------------------------------
QOV23601.1      --------------------------------------------------------------------------------
AUC60977.1      --------------------------------------------------------------------------------
QSJ20340.1      --------------------------------------------------------------------------------
QXE24818.1      --------------------------------------------------------------------------------
                                                                                                

WP_015225495.1  ------------------QAYNR--------------------------------DY---------------FDFILVDE
BAQ60381.1      HTFVYVSTIQRMKLNLFGNANNHVILNDSEESERFLDKFKKTEKSENVIVTDDSGDCEFEDGVEQLPIPIHAFDLIISDE
WP_099435001.1  HTFVYVSTIQRMKLNLFGNN-NNVILNDSEE---------SEGFLDKLGMTDNSGDYEFEDDVEQLPIPIHAFDLIISDE
WP_162327300.1  HTFVYVCTIQRMKINLFGQ--------------------------ETPEGEEETGEREVEADAEQLDIPIHAFDLIVADE
BAB75313.1      --------------------------------------------------------------------------------
NEU74765.1      --------------------------------------------------------------------------------
OBQ23832.1      --------------------------------------------------------------------------------
WP_106367628.1  --------------------------------------------------------------------------------
WP_096578816.1  --------------------------------------------------------------------------------
BAY29309.1      --------------------------------------------------------------------------------
BAY29338.1      --------------------------------------------------------------------------------
WP_012411902.1  --------------------------------------------------------------------------------
WP_029636314.1  --------------------------------------------------------------------------------
PZO41940.1      --------------------------------------------------------------------------------
WP_052055737.1  --------------------------------------------------------------------------------
WP_006529103.1  --------------------------------------------------------------------------------
WP_006509625.1  --------------------------------------------------------------------------------
WP_118170712.1  --------------------------------------------------------------------------------
WP_094340322.1  --------------------------------------------------------------------------------
BAY94971.1      --------------------------------------------------------------------------------
WP_099067417.1  --------------------------------------------------------------------------------
WP_104387113.1  --------------------------------------------------------------------------------
WP_127054897.1  --------------------------------------------------------------------------------
WP_053540472.1  --------------------------------------------------------------------------------
WP_008276597.1  --------------------------------------------------------------------------------
ACB53130.1      --------------------------------------------------------------------------------
WP_015184615.1  --------------------------------------------------------------------------------
WP_072619877.1  --------------------------------------------------------------------------------
WP_146294650.1  --------------------------------------------------------------------------------
BAZ36935.1      --------------------------------------------------------------------------------
WP_099436545.1  --------------------------------------------------------------------------------
AUC60500.1      --------------------------------------------------------------------------------
BAQ64619.1      --------------------------------------------------------------------------------
WP_069791081.1  --------------------------------------------------------------------------------
WP_027843567.1  --------------------------------------------------------------------------------
ABA20784.1      --------------------------------------------------------------------------------
AFZ58288.1      --------------------------------------------------------------------------------
AFZ13450.1      --------------------------------------------------------------------------------
BAY83127.1      --------------------------------------------------------------------------------
ACK66237.1      --------------------------------------------------------------------------------
BAQ63842.1      --------------------------------------------------------------------------------
WP_174709821.1  --------------------------------------------------------------------------------
WP_181927536.1  --------------------------------------------------------------------------------
WP_167726879.1  --------------------------------------------------------------------------------
WP_174709710.1  --------------------------------------------------------------------------------
WP_096598303.1  --------------------------------------------------------------------------------
WP_169266288.1  --------------------------------------------------------------------------------
WP_168696135.1  --------------------------------------------------------------------------------
WP_167726286.1  --------------------------------------------------------------------------------
QOV23601.1      --------------------------------------------------------------------------------
AUC60977.1      --------------------------------------------------------------------------------
QSJ20340.1      --------------------------------------------------------------------------------
QXE24818.1      --------------------------------------------------------------------------------
                                                                                                

WP_015225495.1  CEE----QDMRVWREIAEYFASASQIGLAIAASADNLVAVQDYFGDPIYQYSREQGMAEGVIAPYQIHLVQARSDLE-NW
BAQ60381.1      CHRGYTASENGYWRRVLDHFD-AIKIGLTATPAIHTL----NLFKEVVFRYSTEQAIADGYLVDYEQ--VNINSEVTING
WP_099435001.1  CHRGYTASENGYWRRVLDHFY-AIKIGLTATPAIHTL----NLFREVVFRYSTEQAIADGYLVDYEQ--VNINSEVTING
WP_162327300.1  CHRGYTAQEVGTWRRVLEYFD-AIKIGLTATPATHTV----SLFKNLVYRYSTEQAINDGYLVDYEQ--VNIDSNVRING
BAB75313.1      --------------------------------------------------------------------------------
NEU74765.1      --------------------------------------------------------------------------------
OBQ23832.1      --------------------------------------------------------------------------------
WP_106367628.1  --------------------------------------------------------------------------------
WP_096578816.1  --------------------------------------------------------------------------------
BAY29309.1      --------------------------------------------------------------------------------
BAY29338.1      --------------------------------------------------------------------------------
WP_012411902.1  --------------------------------------------------------------------------------
WP_029636314.1  --------------------------------------------------------------------------------
PZO41940.1      --------------------------------------------------------------------------------
WP_052055737.1  --------------------------------------------------------------------------------
WP_006529103.1  --------------------------------------------------------------------------------
WP_006509625.1  --------------------------------------------------------------------------------
WP_118170712.1  --------------------------------------------------------------------------------
WP_094340322.1  --------------------------------------------------------------------------------
BAY94971.1      --------------------------------------------------------------------------------
WP_099067417.1  --------------------------------------------------------------------------------
WP_104387113.1  --------------------------------------------------------------------------------
WP_127054897.1  --------------------------------------------------------------------------------
WP_053540472.1  --------------------------------------------------------------------------------
WP_008276597.1  --------------------------------------------------------------------------------
ACB53130.1      --------------------------------------------------------------------------------
WP_015184615.1  --------------------------------------------------------------------------------
WP_072619877.1  --------------------------------------------------------------------------------
WP_146294650.1  --------------------------------------------------------------------------------
BAZ36935.1      --------------------------------------------------------------------------------
WP_099436545.1  --------------------------------------------------------------------------------
AUC60500.1      --------------------------------------------------------------------------------
BAQ64619.1      --------------------------------------------------------------------------------
WP_069791081.1  --------------------------------------------------------------------------------
WP_027843567.1  --------------------------------------------------------------------------------
ABA20784.1      --------------------------------------------------------------------------------
AFZ58288.1      --------------------------------------------------------------------------------
AFZ13450.1      --------------------------------------------------------------------------------
BAY83127.1      --------------------------------------------------------------------------------
ACK66237.1      --------------------------------------------------------------------------------
BAQ63842.1      --------------------------------------------------------------------------------
WP_174709821.1  --------------------------------------------------------------------------------
WP_181927536.1  --------------------------------------------------------------------------------
WP_167726879.1  --------------------------------------------------------------------------------
WP_174709710.1  --------------------------------------------------------------------------------
WP_096598303.1  --------------------------------------------------------------------------------
WP_169266288.1  --------------------------------------------------------------------------------
WP_168696135.1  --------------------------------------------------------------------------------
WP_167726286.1  --------------------------------------------------------------------------------
QOV23601.1      --------------------------------------------------------------------------------
AUC60977.1      --------------------------------------------------------------------------------
QSJ20340.1      --------------------------------------------------------------------------------
QXE24818.1      --------------------------------------------------------------------------------
                                                                                                

WP_015225495.1  QAMQNNPFPSPVPPEA-------------YQSHEWQQKLVSESRTTAIAQHISEFLQAQDNPG----KTLVICANE----
BAQ60381.1      AFLREGEMVTRVDQETGENFYDQLEDEREFNATDIERKITVPDRTRKIIQEIAKYAEQHEQETGRFPKILIFACNDLEHT
WP_099435001.1  TFLRQGEVVTRVDRETGETFYDQLEDEREFNASDIERKITVPDRTRKIIQEIAKYAEQHEQETGRFPKILIFACNDLDHT
WP_162327300.1  TFLHQGEVVGVIDPESGAKSYEQLEDEREFATTDIERKITSPDSNRKIVEEIARYAQQHEEETGRFPKILIFAANDLNHT
BAB75313.1      --------------------------------------------------------------------------------
NEU74765.1      --------------------------------------------------------------------------------
OBQ23832.1      --------------------------------------------------------------------------------
WP_106367628.1  --------------------------------------------------------------------------------
WP_096578816.1  --------------------------------------------------------------------------------
BAY29309.1      --------------------------------------------------------------------------------
BAY29338.1      --------------------------------------------------------------------------------
WP_012411902.1  --------------------------------------------------------------------------------
WP_029636314.1  --------------------------------------------------------------------------------
PZO41940.1      --------------------------------------------T--------QAIKQHE---------K----------
WP_052055737.1  --------------------------------------------------------------------------------
WP_006529103.1  --------------------------------------------------------------------------------
WP_006509625.1  --------------------------------------------------------------------------------
WP_118170712.1  --------------------------------------------------------------------------------
WP_094340322.1  --------------------------------------------------------------------------------
BAY94971.1      --------------------------------------------------------------------------------
WP_099067417.1  --------------------------------------------------------------------------------
WP_104387113.1  --------------------------------------------------------------------------------
WP_127054897.1  --------------------------------------------------------------------------------
WP_053540472.1  --------------------------------------------------------------------------------
WP_008276597.1  --------------------------------------------------------------------------------
ACB53130.1      --------------------------------------------------------------------------------
WP_015184615.1  --------------------------------------------------------------------------------
WP_072619877.1  --------------------------------------------------------------------------------
WP_146294650.1  --------------------------------------------------------------------------------
BAZ36935.1      --------------------------------------------------------------------------------
WP_099436545.1  --------------------------------------------------------------------------------
AUC60500.1      --------------------------------------------------------------------------------
BAQ64619.1      --------------------------------------------------------------------------------
WP_069791081.1  --------------------------------------------------------------------------------
WP_027843567.1  --------------------------------------------------------------------------------
ABA20784.1      --------------------------------------------------------------------------------
AFZ58288.1      --------------------------------------------------------------------------------
AFZ13450.1      --------------------------------------------------------------------------------
BAY83127.1      --------------------------------------------------------------------------------
ACK66237.1      --------------------------------------------------------------------------------
BAQ63842.1      --------------------------------------------------------------------------------
WP_174709821.1  --------------------------------------------------------------------------------
WP_181927536.1  --------------------------------------------------------------------------------
WP_167726879.1  --------------------------------------------------------------------------------
WP_174709710.1  --------------------------------------------------------------------------------
WP_096598303.1  --------------------------------------------------------------------------------
WP_169266288.1  --------------------------------------------------------------------------------
WP_168696135.1  --------------------------------------------------------------------------------
WP_167726286.1  --------------------------------------------------------------------------------
QOV23601.1      --------------------------------------------------------------------------------
AUC60977.1      --------------------------------------------------------------------------------
QSJ20340.1      --------------------------------------------------------------------------------
QXE24818.1      --------------------------------------------------------------------------------
                                                                                                

WP_015225495.1  EHGKKMVEKL-QLFNR-----QQLASRRDYIVPLMDCNEEKLTQFQNLEPITPIIGIISAEMETGIDLN-CQTLFIASAV
BAQ60381.1      SHANQVVSICKEVFNRGDDFVQKITGKVDR--PL-----QKIREFRN-RP-KPAIAVTVDLLTTGIDIPAIEFVVFMRFV
WP_099435001.1  SHANQVVSICKEVFNRGDDFVQKITGKVDR--PL-----QKIREFRN-RP-NPAIAVTVDLLTTGIDIPAIEFVVFMRFV
WP_162327300.1  SHADHLVTICKEVFGQGDDFVQKITGKVDD--PL-----KKIREFRN-RP-EPKIAVTVDLLTTGVDIPQIEFVVFLRPV
BAB75313.1      --------------------------------------------------------------------------------
NEU74765.1      --------------------------------------------------------------------------------
OBQ23832.1      --------------------------------------------------------------------------------
WP_106367628.1  --------------------------------------------------------------------------------
WP_096578816.1  --------------------------------------------------------------------------------
BAY29309.1      --------------------------------------------------------------------------------
BAY29338.1      --------------------------------------------------------------------------------
WP_012411902.1  --------------------------------------------------------------------------------
WP_029636314.1  --------------------------------------------------------------------------------
PZO41940.1      --------------------------------------------------------------------------------
WP_052055737.1  --------------------------------------------------------------------------------
WP_006529103.1  --------------------------------------------------------------------------------
WP_006509625.1  --------------------------------------------------------------------------------
WP_118170712.1  --------------------------------------------------------------------------------
WP_094340322.1  --------------------------------------------------------------------------------
BAY94971.1      --------------------------------------------------------------------------------
WP_099067417.1  --------------------------------------------------------------------------------
WP_104387113.1  --------------------------------------------------------------------------------
WP_127054897.1  --------------------------------------------------------------------------------
WP_053540472.1  --------------------------------------------------------------------------------
WP_008276597.1  --------------------------------------------------------------------------------
ACB53130.1      --------------------------------------------------------------------------------
WP_015184615.1  --------------------------------------------------------------------------------
WP_072619877.1  --------------------------------------------------------------------------------
WP_146294650.1  --------------------------------------------------------------------------------
BAZ36935.1      --------------------------------------------------------------------------------
WP_099436545.1  --------------------------------------------------------------------------------
AUC60500.1      --------------------------------------------------------------------------------
BAQ64619.1      --------------------------------------------------------------------------------
WP_069791081.1  --------------------------------------------------------------------------------
WP_027843567.1  --------------------------------------------------------------------------------
ABA20784.1      --------------------------------------------------------------------------------
AFZ58288.1      --------------------------------------------------------------------------------
AFZ13450.1      --------------------------------------------------------------------------------
BAY83127.1      --------------------------------------------------------------------------------
ACK66237.1      --------------------------------------------------------------------------------
BAQ63842.1      --------------------------------------------------------------------------------
WP_174709821.1  --------------------------------------------------------------------------------
WP_181927536.1  --------------------------------------------------------------------------------
WP_167726879.1  --------------------------------------------------------------------------------
WP_174709710.1  --------------------------------------------------------------------------------
WP_096598303.1  --------------------------------------------------------------------------------
WP_169266288.1  --------------------------------------------------------------------------------
WP_168696135.1  --------------------------------------------------------------------------------
WP_167726286.1  --------------------------------------------------------------------------------
QOV23601.1      --------------------------------------------------------------------------------
AUC60977.1      --------------------------------------------------------------------------------
QSJ20340.1      --------------------------------------------------------------------------------
QXE24818.1      --------------------------------------------------------------------------------
                                                                                                

WP_015225495.1  SSPKNMFQRVGRASRVVEQSKTL---------------------------------------------------------
BAQ60381.1      KSRILWVQMLGRGTRLCKDIDKTHFKVFDCFNGSLVEYFADTTDFRFVPPRQQAMPLSQLVGNIIYDVDRERHLDMLNRR
WP_099435001.1  KSRILWVQMLGRGTRLCKDIDKTHFKVFDCFNGSLVEYFADTTDFRFVPPRQQAMPLSQVVGNIIYDVDRERHLDMLNRR
WP_162327300.1  RSRILWVQMLGRGTRLCPDIAKTHFKIFDCFGGSLVDYFNEATDFTLDPPRQQAMPISRVISNIIDDIDTEHHLNIFTRR
BAB75313.1      --------------------------------------------------------------------------------
NEU74765.1      --------------------------------------------------------------------------------
OBQ23832.1      --------------------------------------------------------------------------------
WP_106367628.1  --------------------------------------------------------------------------------
WP_096578816.1  --------------------------------------------------------------------------------
BAY29309.1      --------------------------------------------------------------------------------
BAY29338.1      --------------------------------------------------------------------------------
WP_012411902.1  --------------------------------------------------------------------------------
WP_029636314.1  --------------------------------------------------------------------------------
PZO41940.1      ---------------------------------------------VFLPPNQIVIR------------------------
WP_052055737.1  --------------------------------------------------------------------------------
WP_006529103.1  --------------------------------------------------------------------------------
WP_006509625.1  --------------------------------------------------------------------------------
WP_118170712.1  ----------------------S---------------------------------------------------------
WP_094340322.1  ----------------------K---------------------------------------------------------
BAY94971.1      ----------------------G---------------------------------------------------------
WP_099067417.1  --------------------------------------------------------------------------------
WP_104387113.1  ----------------------K---------------------------------------------------------
WP_127054897.1  ----------------------D---------------------------------------------------------
WP_053540472.1  ----------------------R---------------------------------------------------------
WP_008276597.1  --------------------------------------------------------------------------------
ACB53130.1      --------------------------------------------------------------------------------
WP_015184615.1  --------------------------------------------------------------------------------
WP_072619877.1  --------------------------------------------------------------------------------
WP_146294650.1  ----------------------S---------------------------------------------------------
BAZ36935.1      --------------------------------------------------------------------------------
WP_099436545.1  --------------------------------------------------------------------------------
AUC60500.1      ----------------------Y---------------------------------------------------------
BAQ64619.1      --------------------------------------------------------------------------------
WP_069791081.1  ----------------------C---------------------------------------------------------
WP_027843567.1  ----------------------N---------------------------------------------------------
ABA20784.1      ----------------------A---------------------------------------------------------
AFZ58288.1      ----------------------Q---------------------------------------------------------
AFZ13450.1      --------------------------------------------------------------------------------
BAY83127.1      --------------------------------------------------------------------------------
ACK66237.1      --------------------------------------------------------------------------------
BAQ63842.1      --------------------------------------------------------------------------------
WP_174709821.1  ----------------------N---------------------------------------------------------
WP_181927536.1  ----------------------N---------------------------------------------------------
WP_167726879.1  ----------------------G---------------------------------------------------------
WP_174709710.1  --------------------------------------------------------------------------------
WP_096598303.1  ----------------------Q---------------------------------------------------------
WP_169266288.1  ----------------------Q---------------------------------------------------------
WP_168696135.1  ----------------------R---------------------------------------------------------
WP_167726286.1  --------------------------------------------------------------------------------
QOV23601.1      --------------------------------------------------------------------------------
AUC60977.1      ----------------------C---------------------------------------------------------
QSJ20340.1      ----------------------R---------------------------------------------------------
QXE24818.1      ----------------------N---------------------------------------------------------
                                                                                                

WP_015225495.1  --------------------------------------------------------------------------------
BAQ60381.1      LHRVDRSIATEAREQLDLYLNGASNKGLARTFQDLFDEQPEEALSLLQDQEFIDFLEDYPRRRATFLIAEEVEDTVTSEV
WP_099435001.1  LHRVDRSIAPEAREQLDLYLDGASNKGLARTFQDLFDEQPEEALSLLQDEEFIDFLEDYPRRRATFLIAEEVEDTVTSEV
WP_162327300.1  LRRLDRSITPEGREQLDTFIAGSSEEGMAQSWLHLFETSPKAARGLLQDSEFQHFLDQYPRVKQGFWVAEGVEDTVTSRV
BAB75313.1      --------------------------------------------------------------------------------
NEU74765.1      --------------------------------------------------------------------------------
OBQ23832.1      --------------------------------------------------------------------------------
WP_106367628.1  --------------------------------------------------------------------------------
WP_096578816.1  --------------------------------------------------------------------------------
BAY29309.1      --------------------------------------------------------------------------------
BAY29338.1      --------------------------------------------------------------------------------
WP_012411902.1  --------------------------------------------------------------------------------
WP_029636314.1  --------------------------------------------------------------------------------
PZO41940.1      --------------------------------------------------------------------------------
WP_052055737.1  --------------------------------------------------------------------------------
WP_006529103.1  --------------------------------------------------------------------------------
WP_006509625.1  --------------------------------------------------------------------------------
WP_118170712.1  --------------------------------------------------------------------------------
WP_094340322.1  --------------------------------------------------------------------------------
BAY94971.1      --------------------------------------------------------------------------------
WP_099067417.1  --------------------------------------------------------------------------------
WP_104387113.1  --------------------------------------------------------------------------------
WP_127054897.1  --------------------------------------------------------------------------------
WP_053540472.1  --------------------------------------------------------------------------------
WP_008276597.1  --------------------------------------------------------------------------------
ACB53130.1      --------------------------------------------------------------------------------
WP_015184615.1  --------------------------------------------------------------------------------
WP_072619877.1  --------------------------------------------------------------------------------
WP_146294650.1  --------------------------------------------------------------------------------
BAZ36935.1      --------------------------------------------------------------------------------
WP_099436545.1  --------------------------------------------------------------------------------
AUC60500.1      --------------------------------------------------------------------------------
BAQ64619.1      --------------------------------------------------------------------------------
WP_069791081.1  --------------------------------------------------------------------------------
WP_027843567.1  --------------------------------------------------------------------------------
ABA20784.1      --------------------------------------------------------------------------------
AFZ58288.1      --------------------------------------------------------------------------------
AFZ13450.1      --------------------------------------------------------------------------------
BAY83127.1      --------------------------------------------------------------------------------
ACK66237.1      --------------------------------------------------------------------------------
BAQ63842.1      --------------------------------------------------------------------------------
WP_174709821.1  --------------------------------------------------------------------------------
WP_181927536.1  --------------------------------------------------------------------------------
WP_167726879.1  --------------------------------------------------------------------------------
WP_174709710.1  --------------------------------------------------------------------------------
WP_096598303.1  --------------------------------------------------------------------------------
WP_169266288.1  --------------------------------------------------------------------------------
WP_168696135.1  --------------------------------------------------------------------------------
WP_167726286.1  --------------------------------------------------------------------------------
QOV23601.1      --------------------------------------------------------------------------------
AUC60977.1      --------------------------------------------------------------------------------
QSJ20340.1      --------------------------------------------------------------------------------
QXE24818.1      --------------------------------------------------------------------------------
                                                                                                

WP_015225495.1  --------------------------------------------------------------------------------
BAQ60381.1      VVQGQKPEDYLTAFYRFVEENSEQIEALQILRQRPQDWGVEALEELRSKLKEHRFTEDNLQRAYKLVHQKALADIISLIR
WP_099435001.1  VVQGQKPEDYLTAFYRFVEENSEQIEALQILRQRPQDWGVEALEELRSKLKEHRFTEDNLQRAYKLVHQKALADIISLIR
WP_162327300.1  VINGQKPEDYLDSFHRFLEEQEGQIEALQILRNSPDHWSGQALEDLRRKLKENRFNEQNLQRAYQLVHNKALADIISLIR
BAB75313.1      --------------------------------------------------------------------------------
NEU74765.1      --------------------------------------------------------------------------------
OBQ23832.1      --------------------------------------------------------------------------------
WP_106367628.1  --------------------------------------------------------------------------------
WP_096578816.1  --------------------------------------------------------------------------------
BAY29309.1      --------------------------------------------------------------------------------
BAY29338.1      --------------------------------------------------------------------------------
WP_012411902.1  --------------------------------------------------------------------------------
WP_029636314.1  --------------------------------------------------------------------------------
PZO41940.1      --------------------------------------------------------------------------------
WP_052055737.1  --------------------------------------------------------------------------------
WP_006529103.1  --------------------------------------------------------------------------------
WP_006509625.1  --------------------------------------------------------------------------------
WP_118170712.1  --------------------------------------------------------------------------------
WP_094340322.1  --------------------------------------------------------------------------------
BAY94971.1      --------------------------------------------------------------------------------
WP_099067417.1  --------------------------------------------------------------------------------
WP_104387113.1  --------------------------------------------------------------------------------
WP_127054897.1  --------------------------------------------------------------------------------
WP_053540472.1  --------------------------------------------------------------------------------
WP_008276597.1  --------------------------------------------------------------------------------
ACB53130.1      --------------------------------------------------------------------------------
WP_015184615.1  --------------------------------------------------------------------------------
WP_072619877.1  --------------------------------------------------------------------------------
WP_146294650.1  --------------------------------------------------------------------------------
BAZ36935.1      --------------------------------------------------------------------------------
WP_099436545.1  --------------------------------------------------------------------------------
AUC60500.1      --------------------------------------------------------------------------------
BAQ64619.1      --------------------------------------------------------------------------------
WP_069791081.1  --------------------------------------------------------------------------------
WP_027843567.1  --------------------------------------------------------------------------------
ABA20784.1      --------------------------------------------------------------------------------
AFZ58288.1      --------------------------------------------------------------------------------
AFZ13450.1      --------------------------------------------------------------------------------
BAY83127.1      --------------------------------------------------------------------------------
ACK66237.1      --------------------------------------------------------------------------------
BAQ63842.1      --------------------------------------------------------------------------------
WP_174709821.1  --------------------------------------------------------------------------------
WP_181927536.1  --------------------------------------------------------------------------------
WP_167726879.1  --------------------------------------------------------------------------------
WP_174709710.1  --------------------------------------------------------------------------------
WP_096598303.1  --------------------------------------------------------------------------------
WP_169266288.1  --------------------------------------------------------------------------------
WP_168696135.1  --------------------------------------------------------------------------------
WP_167726286.1  --------------------------------------------------------------------------------
QOV23601.1      --------------------------------------------------------------------------------
AUC60977.1      --------------------------------------------------------------------------------
QSJ20340.1      --------------------------------------------------------------------------------
QXE24818.1      --------------------------------------------------------------------------------
                                                                                                

WP_015225495.1  --------------------------------------------------------------------------------
BAQ60381.1      SAFDHSYPVYTAEERVERAIASVTDGKQFTDEQLEWLGYIKQHLIQNLSIDLDDFEYAPIFELHGGKIKAQQVFFQDLQD
WP_099435001.1  SAFDHSYPVYTAEERVERAIASVTDGKQFTDEQLEWLGYIKQHLIQNLSIDLDDFEYAPIFELHGGKGKARRVFGSDLND
WP_162327300.1  WAYEDTQEVYTAQERVDRAIGTVTRDMDLTAEQEAWLGYIREHLVQNLSIDMDDFDYAPVFERHGGRGRANKVFAGKLTK
BAB75313.1      --------------------------------------------------------------------------------
NEU74765.1      --------------------------------------------------------------------------------
OBQ23832.1      --------------------------------------------------------------------------------
WP_106367628.1  --------------------------------------------------------------------------------
WP_096578816.1  --------------------------------------------------------------------------------
BAY29309.1      --------------------------------------------------------------------------------
BAY29338.1      --------------------------------------------------------------------------------
WP_012411902.1  --------------------------------------------------------------------------------
WP_029636314.1  --------------------------------------------------------------------------------
PZO41940.1      --------------------------------------------------------------------------------
WP_052055737.1  --------------------------------------------------------------------------------
WP_006529103.1  --------------------------------------------------------------------------------
WP_006509625.1  --------------------------------------------------------------------------------
WP_118170712.1  --------------------------------------------------------------------------------
WP_094340322.1  --------------------------------------------------------------------------------
BAY94971.1      --------------------------------------------------------------------------------
WP_099067417.1  --------------------------------------------------------------------------------
WP_104387113.1  --------------------------------------------------------------------------------
WP_127054897.1  --------------------------------------------------------------------------------
WP_053540472.1  --------------------------------------------------------------------------------
WP_008276597.1  --------------------------------------------------------------------------------
ACB53130.1      --------------------------------------------------------------------------------
WP_015184615.1  --------------------------------------------------------------------------------
WP_072619877.1  --------------------------------------------------------------------------------
WP_146294650.1  --------------------------------------------------------------------------------
BAZ36935.1      --------------------------------------------------------------------------------
WP_099436545.1  --------------------------------------------------------------------------------
AUC60500.1      --------------------------------------------------------------------------------
BAQ64619.1      --------------------------------------------------------------------------------
WP_069791081.1  --------------------------------------------------------------------------------
WP_027843567.1  --------------------------------------------------------------------------------
ABA20784.1      --------------------------------------------------------------------------------
AFZ58288.1      --------------------------------------------------------------------------------
AFZ13450.1      --------------------------------------------------------------------------------
BAY83127.1      --------------------------------------------------------------------------------
ACK66237.1      --------------------------------------------------------------------------------
BAQ63842.1      --------------------------------------------------------------------------------
WP_174709821.1  --------------------------------------------------------------------------------
WP_181927536.1  --------------------------------------------------------------------------------
WP_167726879.1  --------------------------------------------------------------------------------
WP_174709710.1  --------------------------------------------------------------------------------
WP_096598303.1  --------------------------------------------------------------------------------
WP_169266288.1  --------------------------------------------------------------------------------
WP_168696135.1  --------------------------------------------------------------------------------
WP_167726286.1  --------------------------------------------------------------------------------
QOV23601.1      --------------------------------------------------------------------------------
AUC60977.1      --------------------------------------------------------------------------------
QSJ20340.1      --------------------------------------------------------------------------------
QXE24818.1      --------------------------------------------------------------------------------
                                                                                                

WP_015225495.1  -----------
BAQ60381.1      LVKILNHQIAL
WP_099435001.1  LITDLNSAIAA
WP_162327300.1  LVQGLNSAIAA
BAB75313.1      ----------S
NEU74765.1      ----------S
OBQ23832.1      ----------E
WP_106367628.1  ----------K
WP_096578816.1  ----------S
BAY29309.1      ----------S
BAY29338.1      ----------I
WP_012411902.1  ----------E
WP_029636314.1  ----------S
PZO41940.1      ----------R
WP_052055737.1  ----------N
WP_006529103.1  ----------K
WP_006509625.1  ----------N
WP_118170712.1  -----------
WP_094340322.1  -----------
BAY94971.1      -----------
WP_099067417.1  -----------
WP_104387113.1  -----------
WP_127054897.1  -----------
WP_053540472.1  -----------
WP_008276597.1  -----------
ACB53130.1      -----------
WP_015184615.1  -----------
WP_072619877.1  -----------
WP_146294650.1  -----------
BAZ36935.1      -----------
WP_099436545.1  -----------
AUC60500.1      -----------
BAQ64619.1      ----------K
WP_069791081.1  -----------
WP_027843567.1  -----------
ABA20784.1      -----------
AFZ58288.1      -----------
AFZ13450.1      -----------
BAY83127.1      -----------
ACK66237.1      -----------
BAQ63842.1      -----------
WP_174709821.1  -----------
WP_181927536.1  -----------
WP_167726879.1  -----------
WP_174709710.1  -----------
WP_096598303.1  -----------
WP_169266288.1  -----------
WP_168696135.1  -----------
WP_167726286.1  -----------
QOV23601.1      -----------
AUC60977.1      -----------
QSJ20340.1      -----------
QXE24818.1      -----------
                           
