# Supplementary material for: CvkR is a MerR-type transcriptional repressor of class 2 type V-K CRISPR-associated transposase systems
Source: Nat Commun. 2023 Feb 18;14:924. doi: 10.1038/s41467-023-36542-9 (PMC9938897; doi:10.1038/s41467-023-36542-9)
Supplement: Supplementary file 10 — Source Data [file 41467_2023_36542_MOESM10_ESM.xlsx]

## Sheet: Fig. 3b
RNA_plot						Map
genome_position	WT [0h]fwd	WT [8h]fwd	WT [0h]rev	WT [8h]rev		molecule	gene	start	end	orientation	color	subgene_from	subgene_to	subgene_color	label_type
4364600	0	0	0	0		BA000019.2	all3613 / cas12k	4363025	4364971	-1	#4682B4	4364944	4364971	#ffffb3	bold.italic
4364601	0	0	0	0		BA000019.2	alr3614 / cvkR	4364973	4365479	1	#4682B4	4364973	4365027	#ffffb3	bold.italic
4364602	0	0	0	0
4364603	0	0	0	0
4364604	0	0	0	0
4364605	0	0	0	0
4364606	0	0	0	0
4364607	0	0	0	0
4364608	0	0	0	0
4364609	0	0	0	0
4364610	0	0	0	0
4364611	0	0	0	0
4364612	0	0	0	0
4364613	0	0	0	0
4364614	0	0	0	0
4364615	0	0	0	0
4364616	0	0	0	0
4364617	0	0	0	0
4364618	0	0	0	0
4364619	0	0	0	0
4364620	0	0	0	0
4364621	0	0	0	0
4364622	0	0	0	0
4364623	0	0	0	0
4364624	0	0	0	0
4364625	0	0	0	0
4364626	0	0	0	0
4364627	0	0	0	0
4364628	0	0	0	0
4364629	0	0	0	0
4364630	0	0	0	0
4364631	0	0	0	0
4364632	0	0	0	0
4364633	0	0	0	0
4364634	0	0	0	0
4364635	0	0	0	0
4364636	0	0	0	0
4364637	0	0	0	0
4364638	0	0	0	0
4364639	0	0	0	0
4364640	0	0	0	0
4364641	0	0	0	0
4364642	0	0	0	0
4364643	0	0	0	0
4364644	0	0	0	0
4364645	0	0	0	0
4364646	0	0	0	0
4364647	0	0	0	0
4364648	0	0	0	0
4364649	0	0	0	0
4364650	0	0	0	0
4364651	0	0	0	0
4364652	0	0	0	0
4364653	0	0	0	0
4364654	0	0	0	0
4364655	0	0	0	0
4364656	0	0	0	0
4364657	0	0	0	0
4364658	0	0	0	0
4364659	0	0	0	0
4364660	0	0	0	0
4364661	0	0	0	0
4364662	0	0	0	0
4364663	0	0	0	0
4364664	0	0	0	0
4364665	0	0	0	0
4364666	0	0	0	0
4364667	0	0	0	0
4364668	0	0	0	0
4364669	0	0	0	0
4364670	0	0	0	0
4364671	0	0	0	0
4364672	0	0	0	0
4364673	0	0	0	0
4364674	0	0	0	0
4364675	0	0	0	0
4364676	0	0	0	0
4364677	0	0	0	0
4364678	0	0	0	0
4364679	0	0	0	0
4364680	0	0	0	0
4364681	0	0	0	0
4364682	0	0	0	0
4364683	0	0	0	0
4364684	0	1	0	0
4364685	0	1	0	0
4364686	0	1	0	0
4364687	0	1	0	0
4364688	0	1	0	0
4364689	0	1	0	0
4364690	0	1	0	0
4364691	0	1	0	0
4364692	0	1	0	0
4364693	0	1	0	0
4364694	0	1	0	0
4364695	0	1	0	0
4364696	0	1	0	0
4364697	0	2	0	0
4364698	0	2	0	0
4364699	0	2	0	0
4364700	0	2	0	0
4364701	0	2	0	0
4364702	0	2	0	0
4364703	0	2	0	0
4364704	0	2	0	0
4364705	0	2	0	0
4364706	0	2	0	0
4364707	0	2	0	0
4364708	0	2	0	0
4364709	0	2	0	0
4364710	0	2	0	0
4364711	0	2	0	0
4364712	0	2	0	0
4364713	0	2	0	0
4364714	0	2	0	0
4364715	0	2	0	0
4364716	0	2	0	0
4364717	0	2	0	0
4364718	0	2	0	0
4364719	0	2	0	0
4364720	0	2	0	0
4364721	0	2	0	0
4364722	0	2	0	0
4364723	0	2	0	0
4364724	0	2	0	0
4364725	0	2	0	0
4364726	0	2	0	0
4364727	0	2	0	0
4364728	0	2	0	0
4364729	0	2	0	0
4364730	0	2	0	0
4364731	0	2	0	0
4364732	0	2	0	0
4364733	0	2	0	0
4364734	0	2	0	0
4364735	0	2	0	0
4364736	0	2	0	0
4364737	0	2	0	0
4364738	0	2	0	0
4364739	0	2	0	0
4364740	0	2	0	0
4364741	0	2	0	0
4364742	0	2	0	0
4364743	0	2	0	0
4364744	0	2	0	0
4364745	0	2	0	0
4364746	0	2	0	0
4364747	0	2	0	0
4364748	0	2	0	0
4364749	0	2	0	0
4364750	0	2	0	0
4364751	0	2	0	0
4364752	0	2	0	0
4364753	0	2	0	0
4364754	0	2	0	0
4364755	0	2	0	0
4364756	0	1	0	0
4364757	0	1	0	0
4364758	0	1	0	0
4364759	0	1	0	0
4364760	0	1	0	0
4364761	0	1	0	0
4364762	0	1	0	0
4364763	0	1	0	0
4364764	0	1	0	0
4364765	0	1	0	0
4364766	0	1	0	0
4364767	0	1	0	0
4364768	0	1	0	0
4364769	0	0	0	0
4364770	0	0	0	0
4364771	0	0	0	0
4364772	0	0	0	0
4364773	0	0	0	0
4364774	0	0	0	0
4364775	0	0	0	0
4364776	0	0	0	0
4364777	0	0	0	0
4364778	0	0	0	0
4364779	0	0	0	0
4364780	0	0	0	0
4364781	0	0	0	0
4364782	0	0	0	0
4364783	0	0	0	0
4364784	0	0	0	0
4364785	0	0	0	0
4364786	0	0	0	0
4364787	0	0	0	0
4364788	0	0	0	0
4364789	0	0	-2	0
4364790	0	0	-2	0
4364791	0	0	-3	0
4364792	0	0	-3	0
4364793	0	0	-3	0
4364794	0	0	-3	0
4364795	0	0	-3	0
4364796	0	0	-3	0
4364797	0	0	-3	0
4364798	0	0	-3	0
4364799	0	0	-3	0
4364800	0	0	-3	0
4364801	0	0	-3	0
4364802	0	0	-3	0
4364803	0	0	-3	0
4364804	0	0	-3	0
4364805	0	0	-3	0
4364806	0	0	-3	0
4364807	0	0	-3	0
4364808	0	0	-3	0
4364809	0	0	-3	0
4364810	0	0	-3	0
4364811	0	0	-3	0
4364812	0	0	-3	0
4364813	0	0	-3	0
4364814	0	0	-3	0
4364815	0	0	-3	0
4364816	0	0	-3	0
4364817	0	0	-3	0
4364818	0	0	-3	0
4364819	0	0	-3	0
4364820	0	0	-3	0
4364821	0	0	-3	0
4364822	0	0	-3	0
4364823	0	0	-3	0
4364824	0	0	-3	0
4364825	0	0	-3	0
4364826	0	0	-3	0
4364827	0	0	-3	0
4364828	0	0	-3	0
4364829	0	0	-3	0
4364830	0	0	-3	0
4364831	0	0	-3	0
4364832	0	0	-3	0
4364833	0	0	-3	0
4364834	0	0	-3	0
4364835	0	0	-3	0
4364836	0	0	-3	0
4364837	0	0	-3	0
4364838	0	0	-3	0
4364839	0	0	-3	0
4364840	0	0	-3	0
4364841	0	0	-3	0
4364842	0	0	-3	0
4364843	0	0	-3	0
4364844	0	0	-3	0
4364845	0	0	-3	0
4364846	0	0	-3	0
4364847	0	0	-3	0
4364848	0	0	-3	0
4364849	0	0	-3	0
4364850	0	0	-3	0
4364851	0	0	-3	0
4364852	0	0	-3	0
4364853	0	0	-3	0
4364854	0	0	-3	0
4364855	0	0	-3	0
4364856	0	0	-3	0
4364857	0	0	-3	0
4364858	0	0	-3	0
4364859	0	0	-3	0
4364860	0	0	-3	0
4364861	0	0	0	0
4364862	0	0	0	0
4364863	0	0	0	0
4364864	0	0	0	0
4364865	0	0	0	0
4364866	0	0	0	0
4364867	0	0	0	0
4364868	0	0	0	0
4364869	0	0	0	0
4364870	0	0	0	0
4364871	0	0	0	0
4364872	0	0	0	0
4364873	0	0	-16	-11
4364874	0	0	-16	-11
4364875	0	0	-16	-11
4364876	0	0	-16	-11
4364877	0	0	-16	-11
4364878	0	0	-16	-11
4364879	0	0	-16	-11
4364880	0	0	-16	-11
4364881	0	0	-16	-11
4364882	0	0	-16	-11
4364883	0	0	-16	-11
4364884	0	0	-16	-11
4364885	0	0	-16	-11
4364886	0	0	-16	-11
4364887	0	0	-16	-11
4364888	0	0	-16	-11
4364889	0	0	-16	-11
4364890	0	0	-16	-11
4364891	0	0	-16	-11
4364892	0	0	-16	-11
4364893	0	0	-17	-12
4364894	0	0	-17	-13
4364895	0	0	-17	-13
4364896	0	0	-17	-13
4364897	0	0	-17	-13
4364898	0	0	-17	-13
4364899	0	0	-17	-13
4364900	0	0	-17	-13
4364901	0	0	-17	-13
4364902	0	0	-17	-13
4364903	0	0	-17	-13
4364904	0	0	-17	-13
4364905	0	0	-17	-13
4364906	0	0	-17	-13
4364907	0	0	-17	-13
4364908	0	0	-17	-13
4364909	0	0	-17	-13
4364910	0	0	-17	-13
4364911	0	0	-17	-13
4364912	0	0	-17	-13
4364913	0	0	-17	-13
4364914	0	0	-17	-13
4364915	0	0	-17	-13
4364916	0	0	-17	-13
4364917	0	0	-17	-13
4364918	0	0	-17	-13
4364919	0	0	-17	-13
4364920	0	0	-17	-13
4364921	0	0	-17	-13
4364922	0	0	-17	-13
4364923	0	0	-17	-13
4364924	0	0	-17	-13
4364925	0	0	-17	-13
4364926	0	0	-17	-13
4364927	0	0	-17	-13
4364928	0	0	-17	-13
4364929	0	0	-17	-13
4364930	0	0	-17	-13
4364931	0	0	-17	-13
4364932	0	0	-17	-13
4364933	0	0	-17	-13
4364934	0	0	-17	-13
4364935	0	0	-17	-13
4364936	0	0	-17	-13
4364937	0	0	-17	-13
4364938	0	0	-17	-13
4364939	0	0	-17	-13
4364940	0	0	-17	-13
4364941	0	0	-17	-13
4364942	0	0	-17	-13
4364943	0	0	-17	-13
4364944	0	0	-17	-13
4364945	0	0	0	-1
4364946	0	0	0	-1
4364947	0	0	0	-1
4364948	0	0	0	-1
4364949	0	0	0	-1
4364950	0	0	0	-1
4364951	0	0	0	-1
4364952	0	0	0	-1
4364953	0	0	0	-1
4364954	0	0	0	-1
4364955	0	0	0	-1
4364956	0	0	0	-1
4364957	0	0	0	-1
4364958	0	0	0	-1
4364959	0	0	0	-1
4364960	0	0	0	-1
4364961	0	0	0	-1
4364962	0	0	0	-1
4364963	0	0	0	-1
4364964	0	0	0	-1
4364965	0	0	0	-1
4364966	0	0	0	-1
4364967	0	0	0	-1
4364968	0	0	0	-1
4364969	0	0	0	-1
4364970	0	0	0	-1
4364971	0	0	0	-1
4364972	0	0	0	-1
4364973	0	0	0	-1
4364974	0	0	0	-1
4364975	0	0	0	-1
4364976	0	0	0	-1
4364977	0	0	0	-1
4364978	0	0	0	-1
4364979	0	0	0	-1
4364980	0	0	0	-1
4364981	0	0	0	-1
4364982	0	0	0	-1
4364983	0	0	0	-1
4364984	0	0	0	-1
4364985	0	0	0	-1
4364986	0	0	0	-1
4364987	0	0	0	-1
4364988	0	0	0	-1
4364989	0	0	0	-1
4364990	0	0	0	-1
4364991	0	0	0	-1
4364992	0	0	0	-1
4364993	0	0	0	-1
4364994	0	0	0	-1
4364995	0	0	0	-1
4364996	0	0	0	-1
4364997	0	0	0	-1
4364998	0	0	0	-1
4364999	0	0	0	-1
4365000	0	0	0	-1
4365001	0	0	0	-1
4365002	0	0	0	-1
4365003	0	0	0	-1
4365004	0	0	0	-1
4365005	0	0	0	-1
4365006	0	0	0	-1
4365007	0	0	0	-1
4365008	0	0	0	-1
4365009	0	0	0	-1
4365010	0	0	0	-1
4365011	0	0	0	-1
4365012	0	0	0	-1
4365013	0	0	0	-1
4365014	0	0	0	-1
4365015	0	0	0	-1
4365016	0	0	0	-1
4365017	0	0	0	0
4365018	0	0	0	0
4365019	0	0	0	0
4365020	0	0	0	0
4365021	0	0	0	0
4365022	0	0	0	0
4365023	0	0	0	0
4365024	0	0	0	0
4365025	0	0	0	0
4365026	0	0	0	0
4365027	13	44	0	0
4365028	13	44	0	0
4365029	14	44	0	0
4365030	14	44	0	0
4365031	14	44	0	0
4365032	14	44	0	0
4365033	14	44	0	0
4365034	14	44	0	0
4365035	14	44	0	0
4365036	14	44	0	0
4365037	14	44	0	0
4365038	14	44	0	0
4365039	14	44	0	0
4365040	14	44	0	0
4365041	14	44	0	0
4365042	14	44	0	0
4365043	14	44	0	0
4365044	14	44	0	0
4365045	14	44	0	0
4365046	14	44	0	0
4365047	14	44	0	0
4365048	14	44	0	0
4365049	14	44	0	0
4365050	14	44	0	0
4365051	14	44	0	0
4365052	14	44	0	0
4365053	14	43	0	0
4365054	14	43	0	0
4365055	14	43	0	0
4365056	13	43	0	0
4365057	13	43	0	0
4365058	13	43	0	0
4365059	13	43	0	0
4365060	13	43	0	0
4365061	13	43	0	0
4365062	13	43	0	0
4365063	13	43	0	0
4365064	13	43	0	0
4365065	13	43	0	0
4365066	13	43	0	0
4365067	13	43	0	0
4365068	13	43	0	0
4365069	13	43	0	0
4365070	13	43	0	0
4365071	13	43	0	0
4365072	13	43	0	0
4365073	13	43	0	0
4365074	13	43	0	0
4365075	13	43	0	0
4365076	13	43	0	0
4365077	13	43	0	0
4365078	13	43	0	0
4365079	13	43	0	0
4365080	13	43	0	0
4365081	13	43	0	0
4365082	13	43	0	0
4365083	13	43	0	0
4365084	13	43	0	0
4365085	13	43	0	0
4365086	13	43	0	0
4365087	13	43	0	0
4365088	13	43	0	0
4365089	13	43	0	0
4365090	13	43	0	0
4365091	13	43	0	0
4365092	13	43	0	0
4365093	13	43	0	0
4365094	13	43	0	0
4365095	13	43	0	0
4365096	13	43	0	0
4365097	13	43	0	0
4365098	13	43	0	0
4365099	1	0	0	0
4365100	1	0	0	0
4365101	0	0	0	0
4365102	0	0	0	0
4365103	0	0	0	0
4365104	0	0	0	0
4365105	0	0	0	0
4365106	0	0	0	0
4365107	0	0	0	0
4365108	0	0	0	0
4365109	0	0	0	0
4365110	0	0	0	0
4365111	0	0	0	0
4365112	0	0	0	0
4365113	0	0	0	0
4365114	0	0	-1	0
4365115	0	0	-1	0
4365116	0	0	-1	0
4365117	0	0	-1	0
4365118	0	0	-1	0
4365119	0	0	-1	0
4365120	0	0	-1	0
4365121	0	0	-1	0
4365122	0	0	-1	0
4365123	0	0	-1	0
4365124	0	0	-1	0
4365125	0	0	-1	0
4365126	0	0	-1	0
4365127	0	0	-1	0
4365128	0	0	-1	0
4365129	1	2	-1	0
4365130	1	2	-1	0
4365131	1	2	-1	0
4365132	1	4	-1	0
4365133	1	4	-1	0
4365134	1	4	-1	0
4365135	1	4	-1	0
4365136	1	4	-1	0
4365137	1	4	-1	0
4365138	1	4	-1	0
4365139	1	4	-1	0
4365140	1	4	-1	0
4365141	1	4	-1	0
4365142	1	4	-1	0
4365143	1	4	-1	0
4365144	1	4	-1	0
4365145	1	4	-1	0
4365146	1	4	-1	0
4365147	1	4	-1	0
4365148	1	4	-1	0
4365149	1	4	-1	0
4365150	1	4	-1	0
4365151	1	4	-1	0
4365152	1	4	-1	0
4365153	1	4	-1	0
4365154	1	4	-1	0
4365155	1	4	-1	0
4365156	1	4	-1	0
4365157	1	4	-1	0
4365158	1	4	-1	0
4365159	1	4	-1	0
4365160	1	4	-1	0
4365161	1	4	-1	0
4365162	1	4	-1	0
4365163	1	4	-1	0
4365164	1	4	-1	0
4365165	1	4	-1	0
4365166	1	4	-1	0
4365167	1	4	-1	0
4365168	1	4	-1	0
4365169	1	4	-1	0
4365170	1	4	-1	0
4365171	1	4	-1	0
4365172	1	4	-1	0
4365173	1	4	-1	0
4365174	1	4	-1	0
4365175	1	4	-1	0
4365176	1	4	-1	0
4365177	1	4	-1	0
4365178	1	4	-1	0
4365179	1	4	-1	0
4365180	1	4	-1	0
4365181	1	4	-1	0
4365182	1	4	-1	0
4365183	1	4	-1	0
4365184	1	4	-1	0
4365185	1	4	-1	0
4365186	1	4	0	0
4365187	1	4	0	0
4365188	1	4	0	0
4365189	1	4	0	0
4365190	1	4	0	0
4365191	1	4	0	0
4365192	1	4	0	0
4365193	1	4	0	0
4365194	1	4	0	0
4365195	2	4	0	0
4365196	2	4	0	0
4365197	2	4	0	0
4365198	2	4	0	0
4365199	2	4	0	0
4365200	2	4	0	0
4365201	1	2	0	0
4365202	1	2	0	0
4365203	1	2	0	0
4365204	1	0	0	0
4365205	1	0	0	0
4365206	1	0	0	0
4365207	1	0	0	0
4365208	1	0	0	0
4365209	1	0	0	0
4365210	1	0	0	0
4365211	1	0	0	0
4365212	1	0	0	0
4365213	1	0	0	0
4365214	1	0	0	0
4365215	1	0	0	0
4365216	1	0	0	0
4365217	1	0	0	0
4365218	1	0	0	0
4365219	1	0	0	0
4365220	1	0	0	0
4365221	1	0	0	0
4365222	1	0	0	0
4365223	1	0	0	0
4365224	1	0	0	0
4365225	1	0	0	0
4365226	1	0	0	0
4365227	1	0	0	0
4365228	1	0	0	0
4365229	1	0	0	0
4365230	1	0	0	0
4365231	1	0	0	0
4365232	1	0	0	0
4365233	1	0	0	0
4365234	1	0	0	0
4365235	1	0	0	0
4365236	1	0	0	0
4365237	1	0	0	0
4365238	1	0	0	0
4365239	1	0	0	0
4365240	1	0	0	0
4365241	1	0	0	0
4365242	1	0	0	0
4365243	1	0	0	0
4365244	1	0	0	0
4365245	1	0	0	0
4365246	1	0	0	0
4365247	1	0	0	0
4365248	1	0	0	0
4365249	1	0	0	0
4365250	1	0	0	0
4365251	1	0	0	0
4365252	1	0	0	0
4365253	1	0	0	0
4365254	1	0	0	0
4365255	1	0	0	0
4365256	1	0	0	0
4365257	1	0	0	0
4365258	1	0	0	0
4365259	1	0	0	0
4365260	1	0	0	0
4365261	1	0	0	0
4365262	1	0	0	0
4365263	1	0	0	0
4365264	1	0	0	0
4365265	1	0	0	0
4365266	1	0	0	0
4365267	0	0	0	0
4365268	0	0	0	0
4365269	0	0	0	0
4365270	0	0	0	0
4365271	0	0	0	0
4365272	0	0	0	0
4365273	0	0	0	0
4365274	0	0	0	0
4365275	0	0	0	0
4365276	0	0	0	0
4365277	0	0	0	0
4365278	0	0	0	0
4365279	0	0	0	0
4365280	0	0	0	0
4365281	0	0	0	0
4365282	0	0	0	0
4365283	0	0	0	0
4365284	0	0	0	0
4365285	0	0	0	0
4365286	0	0	0	0
4365287	0	0	0	0
4365288	0	0	0	0
4365289	0	0	0	0
4365290	0	0	0	0
4365291	0	0	0	0
4365292	0	0	0	0
4365293	0	0	0	0
4365294	0	0	0	0
4365295	0	0	0	0
4365296	0	0	0	0
4365297	0	0	0	0
4365298	0	0	0	0
4365299	0	0	0	0
4365300	0	0	0	0
4365301	0	0	0	0
4365302	0	0	0	0
4365303	0	0	0	0
4365304	0	0	0	0
4365305	0	0	0	0
4365306	0	0	0	0
4365307	0	0	0	0
4365308	0	0	0	0
4365309	0	0	0	0
4365310	0	0	0	0
4365311	0	0	0	0
4365312	0	0	0	0
4365313	0	0	0	0
4365314	0	0	0	0
4365315	0	0	0	0
4365316	0	0	0	0
4365317	0	0	0	0
4365318	0	0	0	0
4365319	0	0	0	0
4365320	0	0	0	0
4365321	0	0	0	0
4365322	0	0	0	0
4365323	0	0	0	0
4365324	0	0	0	0
4365325	0	0	0	0
4365326	0	0	0	0
4365327	0	0	0	0
4365328	0	0	0	0
4365329	0	0	0	0
4365330	0	0	0	0
4365331	0	0	0	0
4365332	0	0	0	0
4365333	0	0	0	0
4365334	0	0	0	0
4365335	0	0	0	0
4365336	0	0	0	0
4365337	0	0	0	0
4365338	0	0	0	0
4365339	0	0	0	0
4365340	0	0	0	0
4365341	0	0	0	0
4365342	0	0	0	0
4365343	0	0	0	0
4365344	0	0	0	0
4365345	0	0	0	0
4365346	0	0	0	0
4365347	0	0	0	0
4365348	0	0	0	0
4365349	0	0	0	0
4365350	0	0	0	0
4365351	0	0	0	0
4365352	0	0	0	0
4365353	0	0	0	0
4365354	0	0	0	0
4365355	0	0	0	0
4365356	0	0	0	0
4365357	0	0	0	0
4365358	0	0	0	0
4365359	0	0	0	0
4365360	0	0	0	0
4365361	0	0	0	0
4365362	0	0	0	0
4365363	0	0	0	0
4365364	0	0	0	0
4365365	0	0	0	0
4365366	0	0	0	0
4365367	0	0	0	0
4365368	0	0	0	0
4365369	0	0	0	0
4365370	0	0	0	0
4365371	0	0	0	0
4365372	0	0	0	0
4365373	0	0	0	0
4365374	0	0	0	0
4365375	0	0	0	0
4365376	0	0	0	0
4365377	0	0	0	0
4365378	0	0	0	0
4365379	0	0	0	0
4365380	0	0	0	0
4365381	0	0	0	0
4365382	0	0	0	0
4365383	0	0	0	0
4365384	0	0	0	0
4365385	0	0	0	0
4365386	0	0	0	0
4365387	0	0	0	0
4365388	0	0	0	0
4365389	0	0	0	0
4365390	0	0	0	0
4365391	0	0	-1	0
4365392	0	0	-1	0
4365393	0	0	-1	0
4365394	0	0	-1	0
4365395	0	0	-1	0
4365396	0	0	-1	0
4365397	0	0	-1	0
4365398	0	0	-1	0
4365399	0	0	-1	0
4365400	0	0	-1	0
4365401	0	0	-1	0
4365402	0	0	-1	0
4365403	0	0	-1	0
4365404	0	0	-1	0
4365405	0	0	-1	0
4365406	0	0	-1	0
4365407	0	0	-1	0
4365408	0	0	-1	0
4365409	0	0	-1	0
4365410	0	0	-1	0
4365411	0	0	-1	0
4365412	0	0	-1	0
4365413	0	0	-1	0
4365414	0	0	-1	0
4365415	0	0	-1	0
4365416	0	0	-1	0
4365417	0	0	-1	0
4365418	0	0	-1	0
4365419	0	0	-1	0
4365420	0	0	-1	0
4365421	0	0	-1	0
4365422	0	0	-1	0
4365423	0	0	-1	0
4365424	0	0	-1	0
4365425	0	0	-1	0
4365426	0	0	-1	0
4365427	0	0	-1	0
4365428	0	0	-1	0
4365429	0	0	-1	0
4365430	0	0	-1	0
4365431	0	0	-1	0
4365432	0	0	-1	0
4365433	0	0	-1	0
4365434	0	0	-1	0
4365435	0	0	-1	0
4365436	0	0	-1	0
4365437	0	0	-1	0
4365438	0	0	-1	0
4365439	0	0	-1	0
4365440	0	0	-1	0
4365441	0	0	-1	0
4365442	0	0	-1	0
4365443	0	0	-1	0
4365444	0	0	-1	0
4365445	0	0	-1	0
4365446	0	0	-1	0
4365447	0	0	-1	0
4365448	0	0	-1	0
4365449	0	0	-1	0
4365450	0	0	-1	0
4365451	0	0	-1	0
4365452	0	0	-1	0
4365453	0	0	-1	0
4365454	0	0	-1	0
4365455	0	0	-1	0
4365456	0	0	-1	0
4365457	0	0	-1	0
4365458	0	0	-1	0
4365459	0	0	-1	0
4365460	0	0	-1	0
4365461	0	0	-1	0
4365462	0	0	-1	0
4365463	0	0	0	0
4365464	0	0	0	0
4365465	3	3	0	0
4365466	3	3	0	0
4365467	3	3	0	0
4365468	3	3	0	0
4365469	3	3	0	0
4365470	3	3	0	0
4365471	3	3	0	0
4365472	3	3	0	0
4365473	3	3	0	0
4365474	3	3	0	0
4365475	3	3	0	0
4365476	3	3	0	0
4365477	3	3	0	0
4365478	3	3	0	0
4365479	3	3	0	0
4365480	3	3	0	0
4365481	3	3	0	0
4365482	3	3	0	0
4365483	3	3	0	0
4365484	3	3	0	0
4365485	3	3	0	0
4365486	3	3	0	0
4365487	3	3	0	0
4365488	3	3	0	0
4365489	3	3	0	0
4365490	3	3	0	0
4365491	3	3	0	0
4365492	3	3	0	0
4365493	3	3	0	0
4365494	3	3	0	0
4365495	3	3	0	0
4365496	3	3	0	0
4365497	3	3	0	0
4365498	3	3	0	0
4365499	3	3	0	0
4365500	3	3	0	0
4365501	3	3	0	0
4365502	3	3	0	0
4365503	3	3	0	0
4365504	3	3	0	0
4365505	3	3	0	0
4365506	3	3	0	0
4365507	3	3	0	0
4365508	3	3	0	0
4365509	3	3	0	0
4365510	3	3	0	0
4365511	3	3	0	0
4365512	3	3	0	0
4365513	3	3	0	0
4365514	3	3	0	0
4365515	3	3	0	0
4365516	3	3	0	0
4365517	3	3	0	0
4365518	3	3	0	0
4365519	3	3	0	0
4365520	3	3	0	0
4365521	3	3	0	0
4365522	3	3	0	0
4365523	3	3	0	0
4365524	3	3	0	0
4365525	3	3	0	0
4365526	3	3	0	0
4365527	3	3	0	0
4365528	3	3	0	0
4365529	3	3	0	0
4365530	3	3	0	0

## Sheet: Fig. 3c
CAST	Distance	Type
WP_066425713.1	163	Arc_1
WP_103140752.1	153	Arc_1
WP_015225496.1	70	CvkR
OCQ91136.1	164	Arc_1
WP_027402996.1	164	Arc_1
BAQ60380.1	200	CvkR
WP_099434943.1	159	CvkR
WP_073629970.1	163	Arc_1
WP_162327299.1	93	CvkR
BAB75312.1 [?]	83	CvkR
NEU74766.1	82	CvkR
OBQ23770.1	82	CvkR
WP_106367629.1	81	CvkR
WP_096578814.1	82	CvkR
BAY29339.1	100	CvkR
WP_012411901.1	81	CvkR
WP_029636312.1	81	CvkR
PZO41941.1	251	CvkR
WP_036484397.1	92	CvkR
WP_006529102.1	106	CvkR
WP_006509624.1	92	CvkR
BAB74390.1	412	Arc_2
WP_069072561.1	249	Arc_2
WP_096566883.1	357	Arc_2
BAY94246.1	388	Arc_2
WP_103125278.1 [?]	254	Arc_2
WP_096573641.1	391	Arc_2
WP_118170709.1	69	CvkR
WP_094340324.1	69	CvkR
BAY94972.1 [?]	75	CvkR
WP_099067416.1	70	CvkR
BBD58003.1	175	Arc_1
GCL44115.1	128	Arc_1
AFY45233.1	163	Arc_1
BAZ48772.1	164	Arc_1
WP_104387148.1	68	CvkR
WP_127054896.1	69	CvkR
WP_053540473.1	69	CvkR
WP_008276596.1	69	CvkR
BAY20677.1	169	Arc_1
BAT55382.1	163	Arc_1
WP_015184614.1	71	CvkR
WP_072619878.1	68	CvkR
WP_146294649.1	68	CvkR
BAZ36934.1	77	CvkR
WP_019497312.1	143	Arc_1
WP_106368686.1	163	Arc_1
WP_099436544.1	65	CvkR
AUC60501.1 [?]	66	CvkR
BAQ64620.1 [?]	92	CvkR
WP_069791082.1	66	CvkR
WP_027843568.1	559	CvkR
WP_163929718.1	121	Arc_1
BAY38490.1	163	Arc_1
ABA20785.1	70	CvkR
AFZ58287.1	68	CvkR
AFZ13451.1	69	CvkR
BAY83128.1	70	CvkR
ABA20947.1	163	Arc_1
ALF54868.1	163	Arc_1
ACK66236.1	69	CvkR
AFZ00435.1	91	Arc_1
AUB36901.1	220	Arc_2
KYC40734.1	217	Arc_1
BAZ48744.1	215	Arc_2
BAQ63841.1	64	CvkR
WP_174709822.1	69	CvkR
WP_181927535.1	71	CvkR
WP_167726880.1	70	CvkR
WP_174709709.1	78	CvkR
WP_096598305.1	70	CvkR
WP_169266289.1	70	CvkR
WP_168696136.1	69	CvkR
WP_167726285.1	70	CvkR
WP_179072481.1	163	Arc_1
QOV23600.1	82	CvkR
AUC60976.1 [?]	66	CvkR
QSJ20838.1	70	CvkR
QSJ20352.1	215	Arc_2
WP_190711461.1	164	Arc_1
QXE24819.1	70	CvkR

## Sheet: Fig. 3d
		Relative mRNA level	Replicate 1	Replicate 2	Replicate 3	Ave.	S.D.
		WT（-Cu2+）	0.0426888	0.03983	0.0743254	0.0522814	0.0191441
		WT（+Cu2+）	0.0529216	0.0547879	0.0518325	0.0531806	0.00149463
		ΔcvkRCom-1（-Cu2+）	1.93187	1.28343	2.02792	1.74774	0.404965
		ΔcvkRCom-1（+Cu2+）	4.62675	4.50023	2.69447	3.94048	1.08094
		ΔcvkRCom-2（-Cu2+）	4.14106	4.53154	2.92817	3.86692	0.836097
		ΔcvkRCom-2（+Cu2+）	9.00047	9.25351	8.33973	8.86457	0.471805
		ΔcvkRCom-3（-Cu2+）	1.81504	1.8025	1.86607	1.82787	0.0336688
		ΔcvkRCom-3（+Cu2+）	1.79005	1.82766	1.32869	1.6488	0.277864

## Sheet: Fig. 4c
4c

## Sheet: Fig. 4d
5c

## Sheet: Fig. 4f
Quantifizierung tracr_3613_3614_CR9_6d-[Phosphor] vom 17.12.2020								5S dazu
Gel name : tracr_3613_3614_CR9_6d-[Phosphor] v2 (Raw 1-D Image)								Gel name : 11.01.22_5S_71203613+14_6h-[Phosphor] (Raw 1-D Image)
ID	Index	Name	Volume	Adj. Vol.	% Adj. Vol.			Index	Name	Volume	Adj. Vol.	% Adj. Vol.
			CNT*mm2	CNT*mm2						CNT*mm2	CNT*mm2
ΔcvkR_1	1	U1	151498	117013	19.3043			1	U1	404903	395599	9.95325
ΔcvkR_2	2	U2	156900	122415	20.1956			2	U2	414225	404921	10.1878
ΔcvkR_3	3	U3	130655	96170.5	15.8658			3	U3	513990	504686	12.6979
ΔcvkRCom_1	4	U4	79838.6	45354.1	7.48232			4	U4	497174	487870	12.2748
ΔcvkRCom_2	5	U5	76398.1	41913.5	6.91472			5	U5	474428	465123	11.7025
ΔcvkRCom_3	6	U6	73408.8	38924.2	6.42155			6	U6	457290	447985	11.2713
WT_1	7	U7	87025.3	52540.7	8.66795			7	U7	513008	503704	12.6732
WT_2	8	U8	81103.5	46618.9	7.69099			8	U8	395389	386085	9.71388
WT_3	9	U9	79683.6	45199.1	7.45675			9	U9	387899	378595	9.52544
backbround	10	B1	34484.6	0	N/A			10	B1	9304.18	0	N/A
For bar chart:
strain	culture	expression Cas12k	expression 5S	ratio
ΔcvkR	U1	19.3043	9.95325	1.9395
ΔcvkR	U2	20.1956	10.1878	1.98233
ΔcvkR	U3	15.8658	12.6979	1.24948
ΔcvkRCom	U4	7.48232	12.2748	0.609568
ΔcvkRCom	U5	6.91472	11.7025	0.590876
ΔcvkRCom	U6	6.42155	11.2713	0.569726
WT	U7	8.66795	12.6732	0.683961
WT	U8	7.69099	9.71388	0.791753
WT	U9	7.45675	9.52544	0.782825

## Sheet: Fig. 4g
Name	log2Com_per_Del3614	pvalue	diffexpressed	delabel
61536	-0.11789	0.764772	NO	NA
61537	-0.152665	0.560933	NO	NA
alr4161	0.0165718	0.966864	NO	NA
alr0558	0.00392446	0.991846	NO	NA
2419	-0.0957366	0.610408	NO	NA
2420	0.0824498	0.696256	NO	NA
2421	0.00441853	0.987596	NO	NA
63	-0.101047	0.629733	NO	NA
nTSS_2050703_2050703	-0.230382	0.303834	NO	NA
asr5183	0.0229334	0.952821	NO	NA
1415	0.0489852	0.861228	NO	NA
alr0751	0.465338	0.441921	NO	NA
2425	0.0557792	0.842342	NO	NA
alr5252	0.0535944	0.86545	NO	NA
all1418	-0.0728181	0.873417	NO	NA
NC-11	0.515969	0.552605	NO	NA
2429	-0.0425886	0.877873	NO	NA
alr5028	-0.0838568	0.843596	NO	NA
alr0280	0.162615	0.660897	NO	NA
alr0228	-0.108394	0.812826	NO	NA
2433	-0.0146059	0.954312	NO	NA
all4423	-0.0150894	0.971082	NO	NA
aTSS_all1019_1189202	0.0211858	0.983407	NO	NA
2436	-0.0448444	0.853867	NO	NA
2437	-0.105931	0.683747	NO	NA
alr4533	0.00620404	0.981405	NO	NA
2439	0.0510977	0.838632	NO	NA
2440	0.0206099	0.943919	NO	NA
NsiR3	-0.0282662	0.898174	NO	NA
2442	-0.0170243	0.939981	NO	NA
all1484	0.00833622	0.980334	NO	NA
2444	-0.0333473	0.962973	NO	NA
alr4151	-0.0308656	0.895202	NO	NA
2446	-0.156099	0.762291	NO	NA
2447	-0.00884861	0.983561	NO	NA
2448	0.0611474	0.902268	NO	NA
alr2488	-0.175832	0.607785	NO	NA
alr7201	-0.231487	0.533896	NO	NA
2451	0.0463752	0.868929	NO	NA
all0736	0.19727	0.374192	NO	NA
2453	0.0307162	0.951131	NO	NA
2454	0.0427033	0.867217	NO	NA
all1781	0.137871	0.585121	NO	NA
aTSS_alr3863_4662796	-0.102196	0.728206	NO	NA
2457	-0.00951558	0.983203	NO	NA
alr4818	-0.167553	0.519856	NO	NA
alr0212	0.239921	0.371144	NO	NA
alr1803	0.123714	0.660106	NO	NA
all2133	0.487093	0.277621	NO	NA
all1169	-0.0323876	0.931722	NO	NA
alr7192	0.113106	0.775856	NO	NA
alr1665	0.0720629	0.855088	NO	NA
asr3770	-0.0985959	0.722753	NO	NA
nTSS_5245514_5245514	-0.0112362	0.978919	NO	NA
2466	0.0264305	0.927961	NO	NA
all5327	0.0585464	0.794766	NO	NA
aTSS_alr3492_4208155	0.160822	0.572133	NO	NA
2469	0.319186	0.0869923	NO	NA
alr3009	-0.0894673	0.688377	NO	NA
alr2386	-0.0416475	0.952789	NO	NA
alr1236	0.0884518	0.68319	NO	NA
64	0.0465939	0.836723	NO	NA
aTSS_all0988_1154874	-0.1247	0.790852	NO	NA
2475	-0.258097	0.653307	NO	NA
all0385	0.133121	0.556181	NO	NA
alr4309	0.211556	0.429027	NO	NA
65	-0.00106322	0.997109	NO	NA
2478	0.098463	0.808116	NO	NA
all3169	0.128372	0.545597	NO	NA
nTSS_5947499_5947499	0.0776159	0.826325	NO	NA
all2333	0.135661	0.634345	NO	NA
aTSS_alr2051_2458049	-0.00904512	0.983266	NO	NA
NC-27	0.0462647	0.836064	NO	NA
aTSS_all4956_5910568	0.124847	0.576971	NO	NA
all4445	-0.0799969	0.814108	NO	NA
aTSS_all2396_2879350	-0.0431888	0.904206	NO	NA
1416	0.104017	0.656651	NO	NA
all1435	0.0633161	0.775856	NO	NA
2489	-0.00641868	0.983503	NO	NA
2490	0.377892	0.151269	NO	NA
2491	0.117886	0.582422	NO	NA
2492	-0.129621	0.594895	NO	NA
alr0433	0.0550151	0.84273	NO	NA
gvpC	0.202325	0.345327	NO	NA
2495	0.227	0.439766	NO	NA
2496	-0.185007	0.361803	NO	NA
phnH	0.0536315	0.886734	NO	NA
alr0559	0.061403	0.867963	NO	NA
alr5348	-0.143487	0.625707	NO	NA
2500	0.0208855	0.934101	NO	NA
nTSS_5689117_5689117	0.0126342	0.970108	NO	NA
alr2414	0.0674162	0.791946	NO	NA
2503	0.194282	0.387058	NO	NA
all7170	0.111074	0.776744	NO	NA
alr1296	0.110641	0.625793	NO	NA
nTSS_6629_6629	0.0406634	0.877803	NO	NA
NsiR2	-0.0340393	0.922019	NO	NA
67	0.0283654	0.909718	NO	NA
alr4310	0.117533	0.669094	NO	NA
aTSS_all0215_231754	0.173915	0.35554	NO	NA
2509	0.0169597	0.945952	NO	NA
asr1570	0.116938	0.64741	NO	NA
all0352	0.112658	0.621533	NO	NA
2513	0.053479	0.808399	NO	NA
2514	0.113535	0.560922	NO	NA
2515	-0.021167	0.936326	NO	NA
2516	0.0212652	0.926386	NO	NA
alr4293	0.221824	0.533896	NO	NA
2518	-0.0254248	0.933298	NO	NA
2519	0.023897	0.927715	NO	NA
2520	-0.0174806	0.946115	NO	NA
2521	-0.0602344	0.871683	NO	NA
alr4700	0.155098	0.553258	NO	NA
2523	0.172552	0.599057	NO	NA
2524	0.0880644	0.720664	NO	NA
all8552	-0.0441298	0.89775	NO	NA
2526	0.124358	0.556181	NO	NA
aTSS_all5052_6025529	0.00424877	0.993732	NO	NA
2528	0.0678999	0.831735	NO	NA
2529	-0.0591316	0.803028	NO	NA
alr7558	-0.0151024	0.952175	NO	NA
all7662	-0.109815	0.607785	NO	NA
asl1243	0.104966	0.710452	NO	NA
2533	0.230864	0.525325	NO	NA
aTSS_all1888_2256332	0.0595107	0.863816	NO	NA
alr1874	-0.0161424	0.950488	NO	NA
alr7138	0.106686	0.731583	NO	NA
2536	-0.0228097	0.92761	NO	NA
asr2387	0.123937	0.560933	NO	NA
all5250	0.0912152	0.660897	NO	NA
2539	-0.00707961	0.980845	NO	NA
2541	-0.0134525	0.965559	NO	NA
2542	-0.0254359	0.910929	NO	NA
aTSS_all3567_4308500	0.214427	0.345327	NO	NA
aTSS_alr3807_4600855	0.0657751	0.837848	NO	NA
all0495	0.0736376	0.782304	NO	NA
2546	0.0850488	0.65879	NO	NA
2547	-0.0621883	0.843049	NO	NA
2548	0.576725	0.036694	NO	NA
alr1634	0.0617759	0.820158	NO	NA
2550	0.0615732	0.811342	NO	NA
2551	0.0351156	0.89775	NO	NA
aTSS_alr5059_6031791	0.105115	0.777049	NO	NA
all0746	0.0453542	0.900066	NO	NA
2554	-0.00418361	0.992897	NO	NA
70	-0.0850277	0.666242	NO	NA
2555	-0.160672	0.533896	NO	NA
aTSS_all2642_3160996	-0.0222461	0.945489	NO	NA
2557	0.0809663	0.735701	NO	NA
2558	0.0254979	0.933439	NO	NA
all1058	-0.0496082	0.875428	NO	NA
alr4241	0.0293569	0.948278	NO	NA
all3076	0.187231	0.56047	NO	NA
aTSS_all2511_3016900	-0.124354	0.733687	NO	NA
2563	0.00766019	0.983203	NO	NA
2564	0.0941926	0.682685	NO	NA
2565	-0.0388181	0.898174	NO	NA
aTSS_all1465_1725726	0.0922345	0.775856	NO	NA
71	0.0056318	0.982652	NO	NA
all2955	0.0152872	0.971821	NO	NA
2568	0.0720676	0.76193	NO	NA
2569	0.0556753	0.802369	NO	NA
2570	-0.0223944	0.962062	NO	NA
2571	-0.169735	0.552605	NO	NA
2572	0.0674087	0.882694	NO	NA
all0207	-0.0968622	0.762291	NO	NA
all2368	0.126536	0.877669	NO	NA
alr4794	-0.154131	0.606082	NO	NA
2576	0.0691354	0.842529	NO	NA
aTSS_alr4280_5133588	0.0273	0.949173	NO	NA
asl3560	-0.0605362	0.885375	NO	NA
2579	-0.0132006	0.976256	NO	NA
2580	-0.0345376	0.894201	NO	NA
2581	-0.0987439	0.688932	NO	NA
nTSS_4615236_4615236	-0.0631368	0.834744	NO	NA
aTSS_alr3311_3997388	0.146476	0.736373	NO	NA
2584	0.0166613	0.952385	NO	NA
aTSS_asl5048_6021311	-0.0911142	0.834675	NO	NA
2587	0.0421113	0.895581	NO	NA
asr3279	-0.162956	0.492747	NO	NA
alr2860	-0.0348568	0.900954	NO	NA
2592	0.160334	0.660897	NO	NA
alr2323	0.121751	0.811342	NO	NA
alr3676	0.00495785	0.988403	NO	NA
aTSS_alr0849_975546	-0.199091	0.323401	NO	NA
asl3264	0.122784	0.596899	NO	NA
aTSS_alr7304_329769	-0.0702898	0.829694	NO	NA
all0825	-0.00581718	0.989825	NO	NA
2598	0.127649	0.70939	NO	NA
asl3322	0.566135	0.266932	NO	NA
2600	0.0479103	0.881018	NO	NA
61544	-0.0715803	0.703319	NO	NA
aTSS_all1826_2191995	0.0817048	0.762482	NO	NA
all1070	0.0546283	0.821601	NO	NA
aTSS_all2161_2594889	-0.0392299	0.905754	NO	NA
2604	0.0315574	0.897574	NO	NA
asr1203	-0.097023	0.668335	NO	NA
all4289	0.200151	0.65331	NO	NA
2607	0.203377	0.710452	NO	NA
alr2122	-0.00405716	0.988498	NO	NA
aTSS_all0332_383557	-0.121124	0.64557	NO	NA
all1425	-0.0629109	0.798159	NO	NA
all2149	-0.0434924	0.887522	NO	NA
asr7380	0.246296	0.65331	NO	NA
2613	0.0328812	0.898916	NO	NA
alr1926	0.0911564	0.702029	NO	NA
2615	0.00818035	0.976891	NO	NA
aTSS_all1123_1319978	0.097135	0.710219	NO	NA
58405	0.123171	0.686856	NO	NA
2617	0.0398354	0.892654	NO	NA
2618	0.124137	0.600358	NO	NA
2619	-0.00643567	0.98079	NO	NA
57852	-0.11712	0.552605	NO	NA
all3113	0.0710757	0.755735	NO	NA
2623	0.076922	0.762291	NO	NA
2624	-0.0921764	0.804456	NO	NA
2625	0.00729319	0.982882	NO	NA
trpD	-0.0474151	0.867963	NO	NA
2627	-0.0612734	0.808399	NO	NA
all2457	0.185693	0.648881	NO	NA
aTSS_all3940_4758773	-0.0784	0.705707	NO	NA
2632	-0.10224	0.624971	NO	NA
2633	0.0301873	0.916465	NO	NA
2634	-0.0773159	0.780174	NO	NA
1417	0.0358867	0.9176	NO	NA
2635	0.116041	0.683747	NO	NA
2636	-0.0184638	0.942763	NO	NA
2637	0.0570146	0.791772	NO	NA
2638	0.0725763	0.809853	NO	NA
58406	0.0340051	0.895202	NO	NA
2639	0.187351	0.354773	NO	NA
2640	-0.0141366	0.961831	NO	NA
2641	-0.0791102	0.858024	NO	NA
all0313	0.0503034	0.823028	NO	NA
2644	-0.0311017	0.893664	NO	NA
aTSS_alr1183_1392312	0.0183155	0.948278	NO	NA
2646	-0.125153	0.597873	NO	NA
alr4787	-0.0280108	0.900792	NO	NA
2648	-0.0307881	0.887522	NO	NA
2649	0.0215245	0.948787	NO	NA
2650	0.0794346	0.67896	NO	NA
2651	0.0317829	0.916465	NO	NA
2652	-0.0334566	0.960438	NO	NA
2653	-0.0114717	0.960907	NO	NA
aTSS_all4925_5873276	0.152992	0.569293	NO	NA
2655	0.101675	0.647416	NO	NA
2656	-0.155113	0.633437	NO	NA
2657	-0.0607658	0.887881	NO	NA
2658	-0.0204473	0.953611	NO	NA
2659	-0.0520514	0.884015	NO	NA
asl0449	0.0253886	0.940634	NO	NA
alr0841	-0.071076	0.776236	NO	NA
1	-0.499697	0.0474336	NO	NA
nTSS_196137_196137	0.0662237	0.829415	NO	NA
2663	-0.00837216	0.983407	NO	NA
all3624	0.205587	0.383069	NO	NA
aTSS_asl3656_4412344	0.0521657	0.872185	NO	NA
alr4486	-0.0817185	0.740359	NO	NA
2667	0.0310222	0.904194	NO	NA
aTSS_all7229_244567	0.189451	0.501449	NO	NA
all2796	-0.032384	0.917755	NO	NA
alr4976	0.00996975	0.973457	NO	NA
alr7572	0.0529183	0.814018	NO	NA
alr4174	0.0576859	0.857369	NO	NA
2671	0.027404	0.900792	NO	NA
aTSS_all4196_5041299	0.0381488	0.889391	NO	NA
alr2458	0.0248896	0.9176	NO	NA
alr2346	-0.129035	0.755429	NO	NA
aTSS_alr3115_3767556	-0.17305	0.442119	NO	NA
2678	0.0191707	0.945489	NO	NA
cyaA	-0.0767726	0.817481	NO	NA
2681	0.0217656	0.924292	NO	NA
2682	0.0439853	0.856202	NO	NA
74	-0.0323029	0.89775	NO	NA
alr2628	0.091528	0.738127	NO	NA
2685	0.0353205	0.937507	NO	NA
alr5034	0.105343	0.635482	NO	NA
61545	-0.0333064	0.881066	NO	NA
rbpD	-0.213028	0.335933	NO	NA
all2165	-0.101796	0.783776	NO	NA
2689	0.061219	0.807914	NO	NA
58408	-0.0769226	0.782304	NO	NA
2690	0.47104	0.0267162	NO	NA
2691	-0.177292	0.794766	NO	NA
2692	-0.0781653	0.701282	NO	NA
2693	-0.0512947	0.872482	NO	NA
alr0549	-0.114241	0.608373	NO	NA
2696	0.0852965	0.794766	NO	NA
2698	0.0682697	0.826947	NO	NA
2699	0.203003	0.605627	NO	NA
2700	-0.074478	0.794243	NO	NA
2702	0.0270929	0.913409	NO	NA
2703	-0.118948	0.64557	NO	NA
alr3071	-0.00683267	0.984725	NO	NA
all5341	0.0139587	0.957149	NO	NA
2706	-0.0469262	0.865318	NO	NA
all3679	0.107375	0.866068	NO	NA
2708	-0.0215162	0.925153	NO	NA
2709	0.0805886	0.729168	NO	NA
2711	0.0294923	0.895202	NO	NA
2712	-0.000476963	0.99818	NO	NA
2713	-0.00978027	0.981097	NO	NA
alr7199	0.141295	0.63049	NO	NA
all0891	-0.061433	0.838632	NO	NA
2716	-0.105923	0.751331	NO	NA
2717	-0.0576692	0.829803	NO	NA
61551	-0.0643031	0.738924	NO	NA
alr1360	0.0860487	0.721527	NO	NA
asl3190	-0.0895044	0.821801	NO	NA
2721	-0.184497	0.65331	NO	NA
2722	-0.02647	0.911254	NO	NA
asl0940	0.0243972	0.951909	NO	NA
all3750	0.00280971	0.992746	NO	NA
all2425	-0.0678511	0.887264	NO	NA
alr7007	0.0421566	0.911428	NO	NA
alr3472	-0.204735	0.422279	NO	NA
58411	-0.198263	0.610408	NO	NA
2727	-0.0228928	0.949798	NO	NA
alr1192	-0.0333261	0.936926	NO	NA
2729	-0.0793249	0.862249	NO	NA
alr4494	-0.114237	0.640975	NO	NA
alr2308	-0.0647649	0.821189	NO	NA
2732	0.0358736	0.8817	NO	NA
2734	-0.0104916	0.970972	NO	NA
2735	-0.181127	0.486968	NO	NA
alr1577	0.11299	0.65331	NO	NA
2737	-0.0735193	0.76193	NO	NA
2738	-0.14996	0.480112	NO	NA
58412	0.198047	0.582431	NO	NA
75	-0.0131221	0.971539	NO	NA
2739	0.0474373	0.880833	NO	NA
2740	0.129321	0.629733	NO	NA
alr4949	0.0934378	0.756025	NO	NA
2742	0.0561802	0.814177	NO	NA
all1265	0.0257378	0.93015	NO	NA
2744	0.0955283	0.720042	NO	NA
all2025	0.000278861	0.998568	NO	NA
nTSS_2641549_2641549	-0.0721358	0.817449	NO	NA
61552	-0.0518337	0.818075	NO	NA
2747	-0.00945845	0.975423	NO	NA
2748	0.0460072	0.849549	NO	NA
76	0.0570594	0.803956	NO	NA
61553	0.0307597	0.897618	NO	NA
2749	-0.123091	0.838293	NO	NA
aTSS_all2808_3418051	-0.128529	0.582422	NO	NA
2751	0.0655936	0.808399	NO	NA
2752	-0.00541294	0.984416	NO	NA
2753	0.143622	0.563196	NO	NA
2754	0.0234204	0.945493	NO	NA
2755	0.0142368	0.956342	NO	NA
58413	-0.0856823	0.747075	NO	NA
2756	0.360834	0.614702	NO	NA
2757	0.0591689	0.79273	NO	NA
2758	-0.127165	0.64557	NO	NA
aTSS_all0415_487274	0.031974	0.921069	NO	NA
all2286	-0.0113892	0.973362	NO	NA
all2644	-0.0395714	0.893664	NO	NA
2763	0.0460614	0.843049	NO	NA
2764	-0.0763094	0.734147	NO	NA
2765	0.041382	0.863004	NO	NA
aTSS_all1747_2101796	-0.0115455	0.976907	NO	NA
2767	0.18129	0.732375	NO	NA
2769	-0.120287	0.563311	NO	NA
aTSS_all1608_1889488	0.0258189	0.946461	NO	NA
2772	-0.044086	0.86545	NO	NA
2773	-0.0923938	0.721304	NO	NA
alr3481	-0.0147994	0.976891	NO	NA
alr7043	0.216016	0.644962	NO	NA
2775	-0.0902073	0.632708	NO	NA
2776	0.0766386	0.775856	NO	NA
78	0.0222799	0.924292	NO	NA
all1864	0.0774356	0.706862	NO	NA
58415	-0.09253	0.736488	NO	NA
2778	0.0528368	0.79654	NO	NA
2779	-0.136405	0.501449	NO	NA
2780	-0.0511095	0.871683	NO	NA
2781	-0.0871687	0.727738	NO	NA
alr5335	-0.00118217	0.996387	NO	NA
kaiC	0.0455351	0.900066	NO	NA
aTSS_all4497_5386593	-0.0328173	0.938938	NO	NA
alr4554	-0.0590174	0.800605	NO	NA
alr7329	-0.14207	0.689725	NO	NA
58417	0.0212946	0.946132	NO	NA
58418	0.392708	0.489243	NO	NA
2786	-0.0417457	0.895239	NO	NA
all1239	0.0327274	0.899028	NO	NA
aTSS_all2934_3571303	-0.00321985	0.992304	NO	NA
fecC	-0.122615	0.610408	NO	NA
2792	-0.0295756	0.893664	NO	NA
2793	0.0573606	0.88311	NO	NA
2795	0.0195654	0.943895	NO	NA
all0351	0.00497001	0.986369	NO	NA
2797	-0.00324006	0.990078	NO	NA
2798	-0.0147774	0.96662	NO	NA
all1588	0.053973	0.836022	NO	NA
2800	-0.0182674	0.946115	NO	NA
aTSS_asr3960_4780748	-0.0194644	0.953155	NO	NA
alr4650	-0.0263442	0.970599	NO	NA
2803	0.0853159	0.697341	NO	NA
61555	-0.0244449	0.911985	NO	NA
2804	0.0333628	0.899404	NO	NA
aTSS_all2088_2495839	0.103056	0.668335	NO	NA
alr1331	-0.0610525	0.84446	NO	NA
aTSS_alr4359_5221067	-0.0274915	0.927961	NO	NA
alr1548	-0.0788669	0.679815	NO	NA
2811	-0.0497392	0.925939	NO	NA
2812	-0.072731	0.791772	NO	NA
alr3386	-0.046177	0.882002	NO	NA
asl1937	0.0197282	0.948278	NO	NA
2817	-0.0849216	0.755429	NO	NA
2819	-0.0383212	0.8746	NO	NA
all7675	0.0305233	0.893664	NO	NA
2820	0.273287	0.318229	NO	NA
2821	-0.0421369	0.8799	NO	NA
ftsE	0.156714	0.569293	NO	NA
aTSS_all3555_4286611	0.151131	0.585708	NO	NA
all0405	-0.00376246	0.987596	NO	NA
2825	-0.0105432	0.977915	NO	NA
all1043	-0.0298605	0.926007	NO	NA
asl0779	0.16255	0.49181	NO	NA
2830	-0.141674	0.533898	NO	NA
2831	-0.0263213	0.960255	NO	NA
2832	0.142308	0.64679	NO	NA
80	-0.0891349	0.791426	NO	NA
aTSS_alr1266_1502759	0.0613097	0.808399	NO	NA
2834	-0.00595537	0.984725	NO	NA
2835	0.00915038	0.988323	NO	NA
aTSS_alr2679_3253753	-0.312376	0.660275	NO	NA
2837	0.0223011	0.946115	NO	NA
2838	-0.00326083	0.994899	NO	NA
2840	0.0815476	0.774206	NO	NA
2841	-0.0937414	0.793733	NO	NA
1418	0.0454482	0.908368	NO	NA
aTSS_all2645_3179972	0.00673288	0.989231	NO	NA
2843	-0.071484	0.818075	NO	NA
aTSS_alr0189_203832	-0.0886854	0.805765	NO	NA
1419	0.0363723	0.88311	NO	NA
2847	0.00954855	0.98079	NO	NA
2848	-0.115089	0.610408	NO	NA
2849	-0.0612866	0.871013	NO	NA
2850	-0.0497808	0.923757	NO	NA
ppa	0.0515909	0.945086	NO	NA
2852	0.105287	0.716709	NO	NA
all4607	0.0377605	0.86726	NO	NA
2854	0.00943477	0.977546	NO	NA
61560	-0.0669941	0.757323	NO	NA
2855	-0.184829	0.48792	NO	NA
alr3646	-0.00637129	0.985213	NO	NA
all4300	-0.0043399	0.991738	NO	NA
2858	-0.102207	0.794879	NO	NA
all0089	0.112489	0.716675	NO	NA
2860	-0.289796	0.481748	NO	NA
asl8018	-0.0402018	0.904506	NO	NA
2861	-0.0785827	0.779393	NO	NA
asr3483	-0.0230494	0.931802	NO	NA
81	-0.16489	0.679973	NO	NA
nTSS_268397_268397	-0.00359516	0.990137	NO	NA
aTSS_all2699_3292025	0.0252861	0.963053	NO	NA
alr2361	0.0292712	0.900376	NO	NA
all2017	-0.103126	0.808399	NO	NA
alr3337	-0.00852471	0.981438	NO	NA
aTSS_all2875_3501884	0.094519	0.717198	NO	NA
2872	0.0436511	0.86545	NO	NA
all1831	-0.145375	0.600358	NO	NA
alr9505	-0.266881	0.215672	NO	NA
2874	-0.0230001	0.938938	NO	NA
2875	-0.248767	0.618023	NO	NA
2876	0.115243	0.597873	NO	NA
purC	0.154434	0.700773	NO	NA
2878	-0.0659407	0.804113	NO	NA
mutT	0.0214388	0.949489	NO	NA
xisF	0.10556	0.644462	NO	NA
asl2420	0.0551039	0.852625	NO	NA
2882	0.0857683	0.859074	NO	NA
2883	0.0356513	0.876766	NO	NA
aTSS_all2787_3388943	0.0821102	0.760894	NO	NA
2885	0.306067	0.201202	NO	NA
aTSS_alr1004_1176270	0.0443212	0.880833	NO	NA
aTSS_all8035_38956	0.0668434	0.84329	NO	NA
2887	-0.134171	0.560933	NO	NA
all1651	0.168385	0.533898	NO	NA
2889	-0.0238564	0.919927	NO	NA
2890	0.113837	0.719188	NO	NA
all1317	0.0624841	0.870684	NO	NA
2892	-0.0411609	0.874823	NO	NA
asr0649	0.0252359	0.96887	NO	NA
2894	-0.0715154	0.765354	NO	NA
aTSS_alr2308_2780713	-0.175202	0.414088	NO	NA
2896	-0.0911691	0.647416	NO	NA
2897	-0.0163809	0.953155	NO	NA
alr7307	-0.0509481	0.86281	NO	NA
2900	-0.0752221	0.719188	NO	NA
alr4172	-0.088079	0.849479	NO	NA
2902	0.0397799	0.872839	NO	NA
2903	-0.00754241	0.978561	NO	NA
2904	-0.0336696	0.891611	NO	NA
2905	-0.135932	0.558914	NO	NA
aTSS_alr8509_5237	0.0412998	0.867523	NO	NA
all2612	-0.171996	0.581473	NO	NA
2907	-0.0330364	0.902352	NO	NA
2908	0.0222491	0.948564	NO	NA
2909	0.0327037	0.905754	NO	NA
aTSS_icd_2192407	0.468371	0.600229	NO	NA
2911	-0.0357385	0.904506	NO	NA
aTSS_alr3240_3912902	0.143684	0.575277	NO	NA
2913	0.16841	0.51588	NO	NA
2914	-0.0295748	0.922144	NO	NA
2915	-0.0300497	0.909718	NO	NA
nTSS_5335234_5335234	-0.0320397	0.889476	NO	NA
2917	0.0494481	0.887522	NO	NA
2918	0.1602	0.729751	NO	NA
all0544	0.133891	0.513378	NO	NA
2920	-0.103327	0.674472	NO	NA
2921	0.0761912	0.717198	NO	NA
2922	0.152159	0.481823	NO	NA
alr0039	0.0334782	0.917389	NO	NA
57854	0.00711299	0.98079	NO	NA
alr2043	0.165589	0.429027	NO	NA
2926	-0.0246586	0.951909	NO	NA
2927	-0.0123322	0.960713	NO	NA
2928	-0.0876937	0.750561	NO	NA
2929	-0.0211982	0.928538	NO	NA
all2897	-0.0539725	0.851343	NO	NA
2931	0.123001	0.607785	NO	NA
aTSS_all3765_4552480	0.0847191	0.693866	NO	NA
2933	0.0234807	0.922228	NO	NA
2934	0.0149002	0.977748	NO	NA
2935	-0.0416892	0.887522	NO	NA
all4886	0.0658286	0.782304	NO	NA
aTSS_xseA_2132925	-0.206436	0.373447	NO	NA
all2645	0.0164664	0.957367	NO	NA
nTSS_4726739_4726739	-0.0200824	0.927961	NO	NA
2940	-0.0016707	0.995151	NO	NA
2942	-0.102699	0.688932	NO	NA
aTSS_all7277_291778	0.0456851	0.902624	NO	NA
2943	-0.0130076	0.97462	NO	NA
alr0301	-0.000948382	0.996647	NO	NA
all4475	0.0395146	0.871221	NO	NA
2946	-0.108438	0.608373	NO	NA
2947	-0.0273968	0.916465	NO	NA
2949	-0.0427898	0.838218	NO	NA
2950	-0.0387373	0.949166	NO	NA
psaM	0.000868802	0.997602	NO	NA
hisC	0.00728772	0.983266	NO	NA
2953	-0.00425558	0.988195	NO	NA
58421	0.0909233	0.682654	NO	NA
2955	-0.0337158	0.916465	NO	NA
aTSS_all0476_567050	-0.217552	0.773443	NO	NA
all5069	0.0325482	0.900792	NO	NA
clpP	0.0104423	0.983203	NO	NA
alr3415	-0.127183	0.767961	NO	NA
all2586	-0.00656515	0.983994	NO	NA
58422	0.0118711	0.96465	NO	NA
aTSS_all2760_3357604	-0.198614	0.546852	NO	NA
2962	0.0142363	0.973477	NO	NA
all2684	0.0284756	0.925087	NO	NA
all4242	0.0368256	0.900792	NO	NA
2965	0.067962	0.809432	NO	NA
asr1038	-0.0762639	0.776744	NO	NA
2967	0.00662999	0.98186	NO	NA
2968	0.0781714	0.701383	NO	NA
psaD	0.321476	0.730559	NO	NA
2970	-0.00845637	0.978919	NO	NA
2971	-0.0416067	0.91977	NO	NA
2972	-0.0693794	0.817562	NO	NA
all1323	-0.127481	0.533896	NO	NA
aTSS_alr5156_6156388	-0.0520689	0.910353	NO	NA
all3420	-0.0899256	0.690726	NO	NA
all4472	0.0199241	0.947142	NO	NA
2977	0.0479079	0.874763	NO	NA
aTSS_alr3948_4765843	-0.100591	0.660897	NO	NA
all3256	-0.0643901	0.87656	NO	NA
desA	-0.0735492	0.838293	NO	NA
61564	0.0515518	0.795166	NO	NA
58423	-0.102319	0.603995	NO	NA
2981	-0.0778984	0.737923	NO	NA
hepK	0.0402978	0.902352	NO	NA
2983	0.0345966	0.89775	NO	NA
alr1885	-0.00793572	0.983744	NO	NA
gvpB	-0.00963734	0.970804	NO	NA
all0768	-0.0844687	0.797899	NO	NA
2988	-0.180213	0.555414	NO	NA
2989	-0.184167	0.341187	NO	NA
all0465	0.0571345	0.793353	NO	NA
all3604	0.117611	0.614702	NO	NA
alr1299	0.0801058	0.793353	NO	NA
nTSS_4966102_4966102	0.0621144	0.801639	NO	NA
aTSS_all5263_6277947	0.0203463	0.953155	NO	NA
2998	0.0869443	0.737923	NO	NA
aTSS_asr3478_4197922	-0.214116	0.651839	NO	NA
aTSS_alr3336_4032158	-0.0469284	0.880304	NO	NA
aTSS_all3367_4076687	0.14141	0.572432	NO	NA
alr2536	0.090318	0.711178	NO	NA
all0727	-0.0122997	0.96662	NO	NA
aTSS_all4933_5887120	0.0787479	0.887966	NO	NA
thrC	0.194607	0.546104	NO	NA
aTSS_alr3505_4222789	0.0207422	0.95678	NO	NA
3010	-0.0071706	0.992212	NO	NA
3011	-0.107249	0.736646	NO	NA
82	-0.0904478	0.701282	NO	NA
3014	-0.0466735	0.828734	NO	NA
aTSS_alr2663_3230570	0.0221787	0.918755	NO	NA
all3160	0.125309	0.743465	NO	NA
3020	0.0343815	0.893426	NO	NA
asl4419	-0.0519374	0.80442	NO	NA
3022	0.182031	0.480112	NO	NA
all0921	0.297093	0.55907	NO	NA
patN	-0.151781	0.696256	NO	NA
3026	0.0540561	0.860082	NO	NA
all4897	-0.0488051	0.829694	NO	NA
3028	0.116945	0.762553	NO	NA
3029	-0.139202	0.533896	NO	NA
all4446	-0.105905	0.710361	NO	NA
3032	-0.037838	0.895202	NO	NA
all2875	0.043733	0.89775	NO	NA
alr1796	0.00187931	0.995359	NO	NA
58424	0.141687	0.654588	NO	NA
3035	-0.0933794	0.761175	NO	NA
3036	-0.00953189	0.98079	NO	NA
3037	0.0478467	0.925069	NO	NA
alr3988	0.0648411	0.849792	NO	NA
3039	0.24144	0.22983	NO	NA
alr5129	0.0719916	0.780873	NO	NA
83	-0.167038	0.483041	NO	NA
3042	-0.106003	0.650877	NO	NA
61568	-0.00862777	0.972854	NO	NA
alr3937	-0.0118869	0.974052	NO	NA
all1211	0.162521	0.519732	NO	NA
aTSS_alr3801_4593877	0.0509649	0.877316	NO	NA
3047	-0.0595119	0.780174	NO	NA
58425	0.0892776	0.680119	NO	NA
57856	0.0597047	0.781716	NO	NA
all2461	0.0397485	0.874823	NO	NA
3049	0.0468379	0.847401	NO	NA
3050	-0.00476192	0.985552	NO	NA
3051	0.114119	0.709411	NO	NA
3052	0.0253963	0.913751	NO	NA
3054	-0.0990586	0.645303	NO	NA
3055	-0.0115124	0.962973	NO	NA
3057	0.0721584	0.887522	NO	NA
61569	0.0253001	0.908463	NO	NA
3059	0.126649	0.731583	NO	NA
3060	-0.0201032	0.966864	NO	NA
aTSS_alr2326_2805947	-0.0155305	0.971821	NO	NA
3063	0.186302	0.489243	NO	NA
3064	-0.113066	0.600358	NO	NA
3065	-0.579348	0.125325	NO	NA
3066	-0.0135311	0.957922	NO	NA
aTSS_alr3588_4337343	0.0794057	0.82348	NO	NA
3068	-0.0417232	0.877773	NO	NA
3069	-0.0735337	0.782304	NO	NA
84	0.203809	0.437518	NO	NA
all4875	0.112667	0.684688	NO	NA
3071	-0.0165699	0.946115	NO	NA
3072	0.285832	0.342418	NO	NA
3073	-0.0819342	0.717948	NO	NA
all2610	-0.156163	0.532234	NO	NA
alr3399	-0.00857307	0.980334	NO	NA
alr0522	0.0652544	0.775856	NO	NA
3078	-0.0894026	0.692033	NO	NA
3079	-0.0175302	0.942963	NO	NA
alr5328	-0.086646	0.834744	NO	NA
alr8532	-0.0266208	0.945489	NO	NA
aTSS_all0271_289950	-0.0891983	0.752586	NO	NA
3082	-0.0333742	0.882542	NO	NA
3083	0.0494152	0.855704	NO	NA
3084	-0.0368718	0.870657	NO	NA
alr5117	-0.0419734	0.885152	NO	NA
alr2762	-0.160316	0.582422	NO	NA
2140	-0.0331952	0.889356	NO	NA
3087	0.00963448	0.978561	NO	NA
nTSS_3384250_3384250	-0.0255886	0.914117	NO	NA
all8508	-0.0362016	0.896039	NO	NA
3090	0.121466	0.533896	NO	NA
61570	-0.0931912	0.660106	NO	NA
alr0774	0.106155	0.660897	NO	NA
alr0731	0.433607	0.303834	NO	NA
3094	-0.0368892	0.917903	NO	NA
3095	-0.116979	0.545133	NO	NA
3096	0.0210367	0.927961	NO	NA
aTSS_alr7304_328923	0.190609	0.407474	NO	NA
all1820	-0.0172968	0.948158	NO	NA
3098	0.027451	0.927558	NO	NA
3099	-0.0135802	0.955526	NO	NA
alr3095	-0.0266269	0.902624	NO	NA
nTSS_1215449_1215449	-0.0920666	0.72587	NO	NA
3103	-0.1565	0.56047	NO	NA
alr2405	0.0289809	0.899404	NO	NA
3105	-0.0819276	0.773841	NO	NA
3106	-0.025923	0.91539	NO	NA
3108	0.00563295	0.984067	NO	NA
3109	0.0340424	0.907257	NO	NA
3110	-0.0671603	0.781763	NO	NA
3111	-0.0726795	0.817562	NO	NA
asr1899	-0.0569028	0.898034	NO	NA
3113	-0.0294629	0.913109	NO	NA
asr0855	-1.32767	0.00419008	DOWN	~italic('asr0855')
alr5007	0.0478518	0.832582	NO	NA
aTSS_all0759_878634	-0.102889	0.673113	NO	NA
3117	0.0651466	0.737099	NO	NA
alr4360	0.0901156	0.727726	NO	NA
all4042	-0.0145423	0.962973	NO	NA
nTSS_3416617_3416617	-0.0285108	0.945489	NO	NA
3121	-0.0178425	0.966195	NO	NA
alr4922	0.0268942	0.900376	NO	NA
61571	-0.0401397	0.853721	NO	NA
3123	-0.0237913	0.924261	NO	NA
3124	-0.109832	0.794397	NO	NA
all2096	0.407413	0.315828	NO	NA
all3186	-0.163227	0.534996	NO	NA
all4500	-0.0711507	0.818075	NO	NA
asl1840	0.0630046	0.835492	NO	NA
3130	-0.0114737	0.980334	NO	NA
all2166	0.215946	0.384397	NO	NA
3132	-0.0236947	0.918028	NO	NA
aTSS_alr7586_80656	0.148817	0.534996	NO	NA
alr7200	-0.642901	0.220142	NO	NA
3133	0.0890437	0.699381	NO	NA
rbpD	0.372039	0.192634	NO	NA
3136	-0.0394815	0.877669	NO	NA
3137	0.132369	0.565892	NO	NA
all3914	0.0191544	0.954179	NO	NA
3139	0.266801	0.486547	NO	NA
3140	0.00591171	0.984725	NO	NA
all0438	0.0695702	0.765354	NO	NA
aTSS_alr3513_4234049	-0.020228	0.938662	NO	NA
alr4468	0.0700276	0.762291	NO	NA
3146	-0.202511	0.446313	NO	NA
3147	-0.211512	0.485083	NO	NA
all3435	0.0510996	0.857637	NO	NA
3150	-0.0701006	0.835608	NO	NA
alr2336	0.0581686	0.788471	NO	NA
3153	-0.0979047	0.66676	NO	NA
3154	-0.00902979	0.982302	NO	NA
all1326	0.0639368	0.778526	NO	NA
aTSS_alr3443_4152624	-0.0384007	0.945952	NO	NA
1423	-0.0196646	0.940277	NO	NA
all4662	-0.00418072	0.988403	NO	NA
all2792	-0.0854826	0.775856	NO	NA
all2571	0.00744759	0.984431	NO	NA
alr2719	0.108445	0.65879	NO	NA
nTSS_266735_266735	0.155815	0.683694	NO	NA
3162	0.0165391	0.948787	NO	NA
3164	0.135285	0.821178	NO	NA
3165	0.0475585	0.856551	NO	NA
aTSS_alr4255_5105601	-0.0665508	0.811471	NO	NA
3167	-0.023006	0.922019	NO	NA
asr3369	-0.0602516	0.829024	NO	NA
3170	0.0281425	0.910929	NO	NA
all7165	-0.106753	0.760894	NO	NA
3171	-0.113053	0.59594	NO	NA
3172	-0.0366767	0.872265	NO	NA
61573	-0.0820102	0.674841	NO	NA
1424	0.117845	0.659671	NO	NA
all4868	-0.372417	0.426859	NO	NA
3174	0.0959841	0.660275	NO	NA
aTSS_alr7604_95448	0.146252	0.638613	NO	NA
alr2599	-0.179463	0.481748	NO	NA
58429	0.0949279	0.678168	NO	NA
aTSS_alr7532_26629	0.102451	0.732375	NO	NA
alr1242	-0.0751676	0.709411	NO	NA
alr2130	-0.0158732	0.968039	NO	NA
3179	0.0988873	0.696382	NO	NA
aTSS_all1703_2043217	0.111982	0.68227	NO	NA
aTSS_all4999_5972120	0.0476652	0.903351	NO	NA
nTSS_532476_532476	-0.100549	0.637978	NO	NA
61574	-0.000992473	0.996468	NO	NA
3185	-0.0496069	0.866436	NO	NA
3186	-0.0225155	0.953155	NO	NA
aTSS_hemD_324186	0.0815883	0.707275	NO	NA
3189	0.0295477	0.949173	NO	NA
3190	-0.139885	0.561791	NO	NA
aTSS_all3822_4621144	0.0238685	0.938938	NO	NA
3192	0.0615484	0.775856	NO	NA
1425	0.0638026	0.80156	NO	NA
alr2867	0.073916	0.775637	NO	NA
3194	-0.0820723	0.710452	NO	NA
nTSS_1876805_1876805	-0.0565696	0.805765	NO	NA
all4420	-0.119405	0.614723	NO	NA
61575	-0.00130905	0.995795	NO	NA
3199	0.311374	0.723672	NO	NA
all5060	0.13634	0.617061	NO	NA
all0061	0.0348905	0.941958	NO	NA
alr7524	-0.036346	0.910813	NO	NA
aTSS_rpl32_4430461	0.23667	0.357291	NO	NA
3205	-0.0314098	0.893664	NO	NA
all0770	0.201825	0.476058	NO	NA
3209	-0.11202	0.686205	NO	NA
3210	-0.0103924	0.971539	NO	NA
3211	-0.0175113	0.943895	NO	NA
58430	-0.0234085	0.953155	NO	NA
all0808	0.0104085	0.980334	NO	NA
3213	-0.0294276	0.902803	NO	NA
alr4806	-0.0606514	0.887522	NO	NA
alr3884	0.151708	0.656069	NO	NA
3219	-0.00873147	0.981167	NO	NA
3220	0.114152	0.752902	NO	NA
3221	0.00123753	0.996471	NO	NA
all0833	0.00721086	0.984722	NO	NA
3223	0.18973	0.539403	NO	NA
89	0.0226993	0.946303	NO	NA
3224	-0.355624	0.357291	NO	NA
3225	-0.0743511	0.777049	NO	NA
alr2503	0.0951151	0.614785	NO	NA
58431	0.017868	0.945952	NO	NA
alr4334	-0.146987	0.610408	NO	NA
90	0.034374	0.900792	NO	NA
nTSS_2086181_2086181	-0.103406	0.677759	NO	NA
58432	0.103511	0.582422	NO	NA
3230	-0.0847258	0.7325	NO	NA
3231	-0.0545146	0.858024	NO	NA
3232	0.295547	0.385701	NO	NA
all1371	0.0413512	0.871683	NO	NA
all0395	-0.014039	0.970108	NO	NA
91	-0.10608	0.635482	NO	NA
aTSS_alr2592_3101511	-0.0284686	0.929028	NO	NA
asr7371	-0.043764	0.92761	NO	NA
3236	-0.0314752	0.893664	NO	NA
alr1271	0.124053	0.563196	NO	NA
3238	0.0952483	0.743624	NO	NA
alr5086	0.016665	0.972616	NO	NA
3241	0.0558999	0.804456	NO	NA
nTSS_266735_266735	0.254982	0.480112	NO	NA
3243	-0.0122633	0.974085	NO	NA
alr0717	-0.009732	0.973477	NO	NA
3245	-0.0313769	0.89775	NO	NA
3246	-0.0537867	0.887522	NO	NA
3247	0.0239219	0.926211	NO	NA
3248	-0.14422	0.737099	NO	NA
aTSS_alr7342_373254	0.13154	0.671229	NO	NA
all3289	0.0582615	0.782086	NO	NA
3252	-0.00968219	0.978561	NO	NA
3253	0.000202929	0.999074	NO	NA
3254	0.0632634	0.834677	NO	NA
aTSS_asr4549_5442989	0.00469082	0.985801	NO	NA
3256	-0.00259797	0.993732	NO	NA
3257	-0.00361008	0.989302	NO	NA
aTSS_alr3235_3908397	0.0217309	0.963012	NO	NA
asl1992	-0.081206	0.743146	NO	NA
3261	-0.03934	0.858394	NO	NA
58435	0.0884037	0.746933	NO	NA
asl1402	0.0344625	0.919927	NO	NA
all0625	-0.0525855	0.865318	NO	NA
petC	0.0916142	0.873002	NO	NA
2141	0.0394452	0.875428	NO	NA
3266	-0.0630328	0.799263	NO	NA
aTSS_pknA_5231079	0.105497	0.724229	NO	NA
asl5083	-0.145321	0.726789	NO	NA
asl3595	0.155088	0.718624	NO	NA
aTSS_alr4692_5599494	-0.0678887	0.7719	NO	NA
3271	-0.0251726	0.917389	NO	NA
3272	-0.063953	0.872532	NO	NA
3273	0.0862172	0.688287	NO	NA
3275	0.0445764	0.945489	NO	NA
3276	-0.0804582	0.80156	NO	NA
3277	0.0983456	0.745917	NO	NA
alr3003	0.174552	0.437574	NO	NA
aTSS_all0388_454752	0.107146	0.644462	NO	NA
all4545	0.357444	0.229043	NO	NA
3281	0.0290007	0.898174	NO	NA
asl0095	0.00870176	0.977915	NO	NA
all2658	-0.0824331	0.726294	NO	NA
all0143	0.0723148	0.821601	NO	NA
all0706	0.012922	0.968048	NO	NA
asr3405	-0.00810062	0.985461	NO	NA
1426	-0.211759	0.505291	NO	NA
asl1938	-0.13391	0.652555	NO	NA
all1719	0.000744922	0.998009	NO	NA
92	-0.0570956	0.872532	NO	NA
all4295	-0.139594	0.729751	NO	NA
all1695	-0.0302782	0.900792	NO	NA
3293	0.0191915	0.947361	NO	NA
3294	0.0111702	0.982652	NO	NA
nTSS_3740421_3740421	-0.0795586	0.819755	NO	NA
all0404	-0.0264638	0.917903	NO	NA
1427	0.515676	0.150227	NO	NA
3297	-0.414243	0.317126	NO	NA
alr1041	0.394295	0.469561	NO	NA
3299	-0.125859	0.548374	NO	NA
3300	0.108289	0.654858	NO	NA
asl7651	-0.052301	0.880666	NO	NA
3301	-0.11407	0.64557	NO	NA
all3014	-0.0117631	0.968467	NO	NA
3303	0.0614928	0.822518	NO	NA
3304	0.0421042	0.913962	NO	NA
atpH	-0.0653584	0.832564	NO	NA
3307	-0.0492002	0.832832	NO	NA
3308	-0.298197	0.736488	NO	NA
alr4706	-0.24758	0.537431	NO	NA
3311	-0.0412353	0.855704	NO	NA
3313	0.102004	0.762291	NO	NA
3314	-0.0586158	0.79795	NO	NA
94	-0.0670895	0.794766	NO	NA
alr0831	-0.109486	0.722688	NO	NA
all0708	-0.191596	0.560933	NO	NA
3317	0.0281461	0.901947	NO	NA
3318	-0.00623019	0.982476	NO	NA
alr5059	-0.053549	0.893664	NO	NA
aTSS_all2034_2433040	0.118298	0.69542	NO	NA
3322	-0.128144	0.763546	NO	NA
57859	0.215005	0.271121	NO	NA
all1886	0.00889061	0.974796	NO	NA
nTSS_6064172_6064172	0.132425	0.736543	NO	NA
all2113	-0.0340384	0.891372	NO	NA
3327	-0.037505	0.906469	NO	NA
asl1497	0.0356173	0.89775	NO	NA
aTSS_all0298_338685	0.0346015	0.922943	NO	NA
aTSS_alr4893_5833063	-0.11081	0.765945	NO	NA
3331	-0.179261	0.462303	NO	NA
aTSS_all3418_4127299	0.229547	0.623512	NO	NA
aTSS_all7616_107512	0.0468807	0.883867	NO	NA
61579	-0.0389525	0.855704	NO	NA
3335	0.674486	0.0127452	NO	NA
3336	-0.00999834	0.972262	NO	NA
3337	-0.0587447	0.811931	NO	NA
aTSS_all1688_2013757	0.12686	0.630792	NO	NA
all4110	0.204823	0.387058	NO	NA
3340	0.210347	0.600358	NO	NA
alr3079	0.302726	0.241059	NO	NA
3342	-0.0870933	0.667898	NO	NA
3344	0.00260627	0.994033	NO	NA
alr1819	-0.134309	0.599057	NO	NA
aTSS_alr0499_596907	-0.133029	0.572986	NO	NA
3349	0.0280105	0.900376	NO	NA
all3206	-0.106012	0.653702	NO	NA
all7360	-0.00975902	0.983203	NO	NA
3351	0.143158	0.537634	NO	NA
3352	0.0448385	0.828688	NO	NA
3353	-0.06233	0.939194	NO	NA
alr5271	-0.108688	0.644462	NO	NA
97	-0.0055289	0.989231	NO	NA
3355	-0.0607015	0.791946	NO	NA
3356	0.0386279	0.88338	NO	NA
61580	-0.0325782	0.8799	NO	NA
3358	-0.0135439	0.968096	NO	NA
3359	-0.0156282	0.974085	NO	NA
all1804	0.0652136	0.804456	NO	NA
3361	0.198123	0.342418	NO	NA
aTSS_all0634_733675	0.0464862	0.82216	NO	NA
3363	0.00264148	0.994054	NO	NA
all2357	-0.00690769	0.983203	NO	NA
3365	-0.0786284	0.68064	NO	NA
58437	0.0604943	0.849792	NO	NA
aTSS_alr0446_528910	0.553961	0.384397	NO	NA
aTSS_all0453_537459	-0.0259789	0.927715	NO	NA
aTSS_alr4686_5588491	-0.126866	0.716709	NO	NA
61581	-0.00855814	0.974052	NO	NA
3	0.110794	0.610408	NO	NA
3371	-0.0786778	0.738924	NO	NA
alr0153	0.14576	0.539403	NO	NA
aTSS_alr4681_5581722	-0.117773	0.635482	NO	NA
aTSS_alr1520_1780835	0.0495676	0.874763	NO	NA
3377	-0.0733418	0.724268	NO	NA
asl3501	-0.0967173	0.695755	NO	NA
aTSS_all1588_1861335	-0.0932636	0.723672	NO	NA
atpC	0.145006	0.757323	NO	NA
3382	0.0177951	0.947572	NO	NA
3383	-0.0850709	0.660275	NO	NA
asr0494	-0.167982	0.600358	NO	NA
nTSS_3950950_3950950	0.0124733	0.961428	NO	NA
alr3379	-0.0757017	0.710827	NO	NA
aTSS_all0492_587969	0.0923395	0.710452	NO	NA
all5295	-0.0832282	0.732375	NO	NA
98	-0.0131914	0.963875	NO	NA
aTSS_asl4177_5025746	0.0816642	0.729304	NO	NA
3390	0.00826158	0.980476	NO	NA
61582	-0.00988888	0.969041	NO	NA
3391	0.0264247	0.91529	NO	NA
3392	0.0487062	0.81711	NO	NA
3393	0.059392	0.855704	NO	NA
alr3452	0.00495763	0.985135	NO	NA
3396	-0.0901008	0.89775	NO	NA
3397	0.0735104	0.74077	NO	NA
3398	0.0294163	0.893664	NO	NA
3399	0.0191997	0.929998	NO	NA
3400	-0.057258	0.843049	NO	NA
all2876	0.0308378	0.913109	NO	NA
58438	-0.210088	0.468153	NO	NA
57860	-0.0572461	0.819154	NO	NA
recQ	-0.105746	0.68227	NO	NA
3403	-0.122368	0.755736	NO	NA
3405	-0.0306247	0.939194	NO	NA
3407	-0.0400599	0.922494	NO	NA
58439	-0.171662	0.579335	NO	NA
aTSS_alr0501_598331	-0.0886518	0.791864	NO	NA
aTSS_all2645_3179838	-0.140525	0.565872	NO	NA
aTSS_all1294_1535243	-0.216496	0.514423	NO	NA
3412	0.0499575	0.874763	NO	NA
3414	0.0146664	0.952407	NO	NA
58440	-0.129517	0.579335	NO	NA
aTSS_alr1147_1353056	0.161813	0.775856	NO	NA
3416	0.137741	0.533896	NO	NA
99	-0.0913028	0.696256	NO	NA
3417	-0.089296	0.680119	NO	NA
101	0.0197106	0.94062	NO	NA
all2842	0.162359	0.396155	NO	NA
all3520	-0.0423585	0.948158	NO	NA
3421	-0.00760282	0.980334	NO	NA
3423	-0.137753	0.610408	NO	NA
3424	-0.0109924	0.96662	NO	NA
alr7543	-0.052663	0.845197	NO	NA
alr1183	0.0183797	0.936727	NO	NA
3426	0.0374237	0.878826	NO	NA
all2756	0.0421339	0.91977	NO	NA
aTSS_alr0942_1095456	0.0133756	0.968467	NO	NA
3429	-0.0459971	0.861571	NO	NA
alr2175	0.0642911	0.813304	NO	NA
3431	0.00615401	0.983919	NO	NA
3432	0.00432507	0.986876	NO	NA
3434	-0.155097	0.67111	NO	NA
103	-0.0114199	0.962462	NO	NA
all1986	0.499235	0.279938	NO	NA
aTSS_alr3857_4654101	-0.0915792	0.808116	NO	NA
alr3231	0.0621588	0.794905	NO	NA
aTSS_ssaA_3340716	0.0396241	0.976891	NO	NA
aTSS_alr3525_4248731	-0.980191	0.0130125	NO	NA
57861	-0.00121114	0.996076	NO	NA
asl4039	-0.0980101	0.793733	NO	NA
3442	0.00777089	0.97928	NO	NA
3443	-0.0612686	0.774605	NO	NA
all0315	0.331021	0.426859	NO	NA
all0416	0.0997958	0.617061	NO	NA
3446	-0.0150327	0.969631	NO	NA
alr4681	-0.265406	0.483041	NO	NA
alr2582	-0.0808663	0.728821	NO	NA
3451	-0.138315	0.764772	NO	NA
asl7246	-0.348393	0.348931	NO	NA
3452	0.025513	0.916465	NO	NA
asl4034	0.0212842	0.956751	NO	NA
3454	-0.0716377	0.810675	NO	NA
3455	-0.377314	0.121647	NO	NA
alr2309	0.0376341	0.927961	NO	NA
alr2759	-0.0405927	0.872129	NO	NA
aTSS_all1895_2265115	0.1574	0.762581	NO	NA
all0976	0.0196901	0.945952	NO	NA
aTSS_asr0837_962575	0.0333242	0.898353	NO	NA
nTSS_1363814_1363814	0.0288435	0.906451	NO	NA
alr1674	0.0127503	0.966567	NO	NA
3466	0.0542698	0.794766	NO	NA
aTSS_alr1519_1780063	0.018105	0.960255	NO	NA
nTSS_4352259_4352259	-0.166345	0.526225	NO	NA
aTSS_all2501_3001576	-0.184746	0.534487	NO	NA
asr7060	0.0392397	0.92736	NO	NA
3472	0.0510237	0.838653	NO	NA
3473	-0.00969226	0.972854	NO	NA
3474	-0.235757	0.345803	NO	NA
3475	0.120138	0.601748	NO	NA
3476	0.193521	0.533896	NO	NA
all4887	0.0223051	0.949166	NO	NA
aTSS_all7611_101332	0.0220922	0.952385	NO	NA
alr4150	-0.0908434	0.657948	NO	NA
aTSS_all4665_5564780	0.152099	0.635482	NO	NA
3481	0.0420091	0.905284	NO	NA
3482	0.000260229	0.998711	NO	NA
all4118	0.0137983	0.970108	NO	NA
3484	-0.178386	0.629614	NO	NA
all0809	0.0534476	0.807914	NO	NA
alr7147	0.0807121	0.834009	NO	NA
alr3565	-0.0431899	0.912179	NO	NA
3487	0.0617779	0.807624	NO	NA
3488	-0.0235434	0.918624	NO	NA
aTSS_alr0975_1137587	-0.120431	0.69542	NO	NA
aTSS_ntcA_5266142	-0.0652314	0.838866	NO	NA
nTSS_1016836_1016836	0.167606	0.807914	NO	NA
alr2212	0.111127	0.671756	NO	NA
3494	-0.00100157	0.996471	NO	NA
58444	0.0755765	0.813304	NO	NA
3498	0.352676	0.415001	NO	NA
3499	0.0396036	0.902624	NO	NA
58445	-0.062371	0.860239	NO	NA
alr7504	-0.320638	0.131959	NO	NA
nTSS_271160_271160	-0.0112143	0.97328	NO	NA
aTSS_all1267_1504973	0.188396	0.596192	NO	NA
61584	-0.0399688	0.857637	NO	NA
aTSS_all7592_84942	-0.122743	0.665533	NO	NA
3501	-0.0340195	0.913454	NO	NA
asr1335	-0.0433143	0.885677	NO	NA
aTSS_alr4270_5120878	0.040533	0.882002	NO	NA
nTSS_4776566_4776566	-0.0700578	0.745869	NO	NA
alr2575	-0.0619949	0.834009	NO	NA
3506	-0.161805	0.510179	NO	NA
107	-0.0356092	0.892642	NO	NA
3507	0.0281132	0.912772	NO	NA
3508	0.279602	0.454174	NO	NA
asl2805	-0.0841477	0.773241	NO	NA
aTSS_all1547_1807513	-0.291365	0.407474	NO	NA
aTSS_ccmK_992627	0.366124	0.425848	NO	NA
3512	0.0480602	0.89291	NO	NA
all0605	-0.176407	0.555414	NO	NA
3514	-0.000392033	0.99818	NO	NA
fdxB	0.0316518	0.91738	NO	NA
3516	0.0817206	0.778526	NO	NA
3518	0.082631	0.777256	NO	NA
3519	-0.0650157	0.807914	NO	NA
alr4621	0.0532879	0.817449	NO	NA
3521	0.15049	0.563196	NO	NA
3522	-0.00938568	0.974085	NO	NA
nTSS_4131940_4131940	-0.0318102	0.916964	NO	NA
aTSS_hisC_2506110	0.0417434	0.893664	NO	NA
all2193	0.0542228	0.822903	NO	NA
61586	-0.0260348	0.905721	NO	NA
alr7077	0.0556129	0.811342	NO	NA
3528	-0.0359962	0.900066	NO	NA
acpD	0.173671	0.600358	NO	NA
3530	-0.056253	0.838485	NO	NA
all0887	0.00946812	0.979042	NO	NA
3533	0.261887	0.683747	NO	NA
3534	0.0702249	0.764772	NO	NA
3535	0.0699382	0.902268	NO	NA
all4387	0.288994	0.36884	NO	NA
3537	-0.0690522	0.817083	NO	NA
3538	0.00639615	0.982648	NO	NA
3540	-0.0652736	0.794411	NO	NA
3541	0.0609367	0.817418	NO	NA
alr4134	0.0739799	0.722753	NO	NA
all1590	-0.0701557	0.760894	NO	NA
3545	-0.0168636	0.954136	NO	NA
3546	-0.0496305	0.895722	NO	NA
aTSS_alr2018_2411527	-0.0271439	0.92761	NO	NA
61587	-0.0405354	0.900376	NO	NA
3548	0.0623974	0.789722	NO	NA
alr7513	0.0658496	0.794766	NO	NA
109	-0.0819373	0.697341	NO	NA
3549	-0.122233	0.84273	NO	NA
3550	-0.0749349	0.898034	NO	NA
57862	-0.0226228	0.928316	NO	NA
3551	-0.0396999	0.850746	NO	NA
alr3825	0.0199801	0.939044	NO	NA
3553	-0.0365004	0.909718	NO	NA
3554	-0.0440423	0.856424	NO	NA
alr4318	-0.146489	0.647416	NO	NA
3556	0.00690678	0.979396	NO	NA
3557	0.336816	0.481748	NO	NA
3559	0.0810108	0.765956	NO	NA
3560	-0.0477651	0.849549	NO	NA
aTSS_all2661_3228049	0.0115819	0.96465	NO	NA
3562	0.0396086	0.858024	NO	NA
alr5049	0.151021	0.50721	NO	NA
61588	-0.0753942	0.694325	NO	NA
3564	-0.0346553	0.886179	NO	NA
3566	0.061174	0.791946	NO	NA
aTSS_alr1241_1475492	-0.0735744	0.829825	NO	NA
3568	-0.28828	0.678014	NO	NA
aTSS_alr1024_1195278	-0.0908489	0.770065	NO	NA
alr1045	-0.00233183	0.993732	NO	NA
aTSS_alr3307_3991280	-0.145663	0.797253	NO	NA
3573	0.0978325	0.860082	NO	NA
58449	0.0278518	0.941958	NO	NA
all1731	0.0615629	0.840126	NO	NA
3576	-0.131654	0.840046	NO	NA
3577	0.131878	0.637978	NO	NA
3579	-0.14636	0.644462	NO	NA
aTSS_alr3649_4402751	0.054356	0.931021	NO	NA
alr1905	0.0683691	0.914271	NO	NA
3584	-0.148047	0.888206	NO	NA
3585	-0.18842	0.582431	NO	NA
3586	-0.0940341	0.66472	NO	NA
3587	-0.118889	0.618023	NO	NA
hlpA	-0.041112	0.923837	NO	NA
3589	-0.033523	0.8817	NO	NA
3590	-0.0736771	0.794397	NO	NA
3591	-0.285273	0.24417	NO	NA
alr3061	-0.139314	0.604284	NO	NA
all7226	0.137972	0.703574	NO	NA
asr0756	0.139463	0.710452	NO	NA
alr2241	0.0693628	0.7705	NO	NA
3595	0.0593354	0.904206	NO	NA
58451	0.181378	0.629777	NO	NA
3596	0.0892698	0.696108	NO	NA
3597	0.0198355	0.939194	NO	NA
alr3758	-0.0702236	0.794766	NO	NA
3599	-0.272922	0.363145	NO	NA
aTSS_alr5270_6287894	0.116468	0.647416	NO	NA
aTSS_alr2472_2969777	0.0789623	0.788698	NO	NA
asr3657	0.0329503	0.93801	NO	NA
atp1	0.0723239	0.779013	NO	NA
all1188	0.0559003	0.807044	NO	NA
3605	-0.0585906	0.769901	NO	NA
alr5293	-0.03429	0.911985	NO	NA
3607	-0.0513874	0.814018	NO	NA
3608	-0.109451	0.637978	NO	NA
3609	-0.0297466	0.913882	NO	NA
3611	0.0478314	0.88876	NO	NA
aTSS_rbfA_68695	0.0565663	0.862817	NO	NA
alr1631	0.0332454	0.907062	NO	NA
nTSS_92552_92552	0.165948	0.761163	NO	NA
3615	0.0759011	0.794766	NO	NA
all3953	0.0999142	0.752732	NO	NA
all1574	0.0840833	0.738127	NO	NA
all2007	0.0145292	0.954184	NO	NA
aTSS_all3289_3968987	-0.0313341	0.924062	NO	NA
3620	-0.0714285	0.80156	NO	NA
3621	-0.052657	0.807044	NO	NA
3622	-0.00658581	0.980705	NO	NA
alr7069	-0.106888	0.694669	NO	NA
3623	0.0763531	0.699381	NO	NA
3624	-0.031676	0.893664	NO	NA
aTSS_alr1925_2307736	0.0247112	0.924227	NO	NA
psaA	0.321206	0.564691	NO	NA
3627	-0.269215	0.276289	NO	NA
alr4893	0.0014998	0.996259	NO	NA
3629	-0.0406858	0.905754	NO	NA
patB	0.114623	0.689725	NO	NA
3631	-0.102531	0.776761	NO	NA
58454	-0.145723	0.534753	NO	NA
58455	-0.0690274	0.86095	NO	NA
3632	-0.0977963	0.804113	NO	NA
alr3890	0.161352	0.43353	NO	NA
all3255	0.0633252	0.807914	NO	NA
aTSS_all7131_135552	-0.174296	0.437574	NO	NA
all2788	-0.0100537	0.974796	NO	NA
rps7	-0.0829723	0.865141	NO	NA
110	-0.117308	0.567053	NO	NA
3639	0.107447	0.603307	NO	NA
all7344	0.173382	0.561791	NO	NA
alr2312	0.105538	0.675785	NO	NA
3641	-0.00221838	0.995151	NO	NA
3642	-0.0521601	0.869778	NO	NA
3643	-0.0994347	0.629733	NO	NA
nblB	-0.0190631	0.939296	NO	NA
58458	0.144759	0.735279	NO	NA
3645	0.0766785	0.690211	NO	NA
3647	0.112479	0.60215	NO	NA
all0017	-0.145655	0.644462	NO	NA
58459	0.00603985	0.988323	NO	NA
3650	-0.109747	0.650313	NO	NA
3651	0.22994	0.205858	NO	NA
3653	-0.0394683	0.861571	NO	NA
all0726	-0.198331	0.51588	NO	NA
3655	-0.0493606	0.807914	NO	NA
3656	-0.0271253	0.932721	NO	NA
58460	0.168671	0.557212	NO	NA
alr1531	0.500761	0.11038	NO	NA
3660	0.0209884	0.934784	NO	NA
aTSS_alr3912_4716970	0.0256118	0.906469	NO	NA
111	-0.0182823	0.93801	NO	NA
3663	-0.0944308	0.769806	NO	NA
ccmK	0.0406151	0.929129	NO	NA
alr3815	0.1052	0.67932	NO	NA
3666	-0.200903	0.380612	NO	NA
3667	0.100787	0.635482	NO	NA
3668	-0.0207927	0.939194	NO	NA
3669	-0.11452	0.614702	NO	NA
alr1015	0.0136994	0.968467	NO	NA
3673	0.0325763	0.883867	NO	NA
3674	-0.142578	0.606472	NO	NA
leuS	0.0463546	0.905754	NO	NA
3676	0.00811099	0.981405	NO	NA
3677	0.08433	0.678014	NO	NA
3678	0.0670085	0.751428	NO	NA
alr1879	0.245356	0.192634	NO	NA
3680	0.0326306	0.908463	NO	NA
3681	-0.0104526	0.981438	NO	NA
asl5170	-0.112585	0.669094	NO	NA
3683	-0.00926436	0.978426	NO	NA
all1711	-0.0938996	0.685698	NO	NA
all1987	-0.0377765	0.887522	NO	NA
3687	-0.049996	0.85829	NO	NA
asr1532	0.293583	0.383323	NO	NA
alr3584	0.040679	0.875428	NO	NA
all7364	0.0990771	0.767326	NO	NA
3690	0.00643114	0.981405	NO	NA
aTSS_alr0704_811111	0.0455327	0.847212	NO	NA
aTSS_alr1605_1886240	0.0540363	0.807914	NO	NA
3693	-0.452136	0.16429	NO	NA
3694	-0.126646	0.514423	NO	NA
alr0776	0.00753918	0.985135	NO	NA
3697	0.285182	0.606472	NO	NA
rpl17	-0.255732	0.762064	NO	NA
alr3573	0.044975	0.821684	NO	NA
3700	-0.025787	0.939865	NO	NA
3701	-0.0312542	0.902624	NO	NA
3702	0.195637	0.559377	NO	NA
alr0651	0.0673875	0.796238	NO	NA
3705	0.129279	0.683747	NO	NA
all5334	-0.00109337	0.996745	NO	NA
nTSS_1254084_1254084	0.122439	0.585708	NO	NA
alr2984	-0.0336331	0.892161	NO	NA
3709	0.0308132	0.900376	NO	NA
alr1607	0.0727586	0.836084	NO	NA
all1889	0.0973432	0.644462	NO	NA
3712	-0.107613	0.720042	NO	NA
all0134	0.0546868	0.7879	NO	NA
alr4880	-0.0282485	0.93801	NO	NA
58462	0.0543667	0.863346	NO	NA
3717	0.097398	0.685698	NO	NA
3718	-0.00669704	0.980549	NO	NA
3719	-0.0856981	0.760894	NO	NA
3720	0.119389	0.635482	NO	NA
3721	-0.0754841	0.785264	NO	NA
ftsH	-0.00713415	0.991846	NO	NA
3724	-0.047315	0.889158	NO	NA
aTSS_asl1993_2388021	-0.0491383	0.893426	NO	NA
3728	-0.150052	0.523936	NO	NA
3731	-0.167635	0.559979	NO	NA
3733	-0.0215084	0.946134	NO	NA
alr1519	-0.010955	0.967336	NO	NA
all1872	0.312146	0.610408	NO	NA
3737	-0.126938	0.585708	NO	NA
all3585	-0.107869	0.818876	NO	NA
3739	0.673405	0.00826182	NO	NA
3740	-0.0537807	0.804456	NO	NA
3741	-0.0903546	0.762482	NO	NA
all1644	0.098853	0.733743	NO	NA
alr3247	-0.153733	0.538158	NO	NA
all2997	0.136231	0.781716	NO	NA
alr7239	0.267817	0.342418	NO	NA
all3084	0.0094331	0.980474	NO	NA
all3075	0.0228671	0.949149	NO	NA
alr0221	0.112132	0.68227	NO	NA
3749	-0.00855662	0.980511	NO	NA
alr0744	-0.0403592	0.904194	NO	NA
3752	0.130885	0.683747	NO	NA
3753	-0.0434861	0.926927	NO	NA
3754	-0.034535	0.892891	NO	NA
61590	-0.0956334	0.660897	NO	NA
3755	0.224694	0.583997	NO	NA
aTSS_all4940_5896578	0.0255433	0.909187	NO	NA
aTSS_all3787_4576428	-0.0236565	0.924398	NO	NA
alr3754	-0.00140331	0.995795	NO	NA
aTSS_alr0693_800240	-0.00583853	0.984383	NO	NA
3760	0.0779756	0.717985	NO	NA
all3323	0.24842	0.489243	NO	NA
3763	-0.0366083	0.901919	NO	NA
3764	-0.0170682	0.946134	NO	NA
3765	-0.0291158	0.915801	NO	NA
lepA	0.103819	0.759173	NO	NA
alr4072	-0.07276	0.808762	NO	NA
3769	-0.032532	0.913253	NO	NA
3770	0.0598359	0.799263	NO	NA
zam	-0.119569	0.711428	NO	NA
3772	-0.0784081	0.743816	NO	NA
3773	0.0743708	0.776761	NO	NA
3774	0.0247253	0.92823	NO	NA
3775	-0.0275908	0.914919	NO	NA
112	-0.0958568	0.748034	NO	NA
alr7202	-0.111122	0.762482	NO	NA
alr1753	0.0949782	0.728207	NO	NA
3779	-0.0122282	0.965899	NO	NA
3780	-0.0422752	0.923757	NO	NA
alr1414	0.269311	0.396688	NO	NA
aTSS_alr0340_390364	-0.110964	0.7719	NO	NA
aTSS_all4826_5745714	-0.0528675	0.867963	NO	NA
alr4258	0.231919	0.379853	NO	NA
rpl31	-0.254482	0.733743	NO	NA
all1573	-0.00142453	0.995715	NO	NA
asl7683	-0.0564778	0.791946	NO	NA
asl4889	0.0132958	0.977915	NO	NA
114	-0.0525016	0.804456	NO	NA
58465	0.11737	0.546852	NO	NA
alr2865	-0.0699591	0.779393	NO	NA
61591	-0.0357924	0.875428	NO	NA
all3462	-0.0147084	0.957149	NO	NA
alr3864	0.0230152	0.950291	NO	NA
asl3383	0.0211268	0.948671	NO	NA
all4040	-0.0726576	0.880165	NO	NA
3796	-0.010933	0.980334	NO	NA
3797	0.121286	0.585708	NO	NA
3798	0.0514869	0.945489	NO	NA
3799	-0.0742011	0.755429	NO	NA
3800	-0.116233	0.600894	NO	NA
3801	-0.0469736	0.863004	NO	NA
all2546	0.0847384	0.783776	NO	NA
3803	-0.0813547	0.683747	NO	NA
aTSS_all1316_1560192	0.0356915	0.904206	NO	NA
all8558	-0.00386491	0.99072	NO	NA
3805	0.0670698	0.773241	NO	NA
3806	-0.0353394	0.893664	NO	NA
3807	-0.275729	0.277938	NO	NA
115	-0.0500871	0.866244	NO	NA
alr0279	0.0150397	0.969523	NO	NA
all1916	-0.0236717	0.920438	NO	NA
alr0201	0.174358	0.393874	NO	NA
3811	-0.000605287	0.998099	NO	NA
aTSS_all2610_3118696	0.0814873	0.807914	NO	NA
58466	0.178151	0.594895	NO	NA
all3567	-0.049562	0.881374	NO	NA
3815	0.0160701	0.953155	NO	NA
all8065	0.0741663	0.786677	NO	NA
aTSS_all7618_111261	0.05941	0.829694	NO	NA
aTSS_alr2418_2901614	-0.0400835	0.887881	NO	NA
3817	0.00868409	0.980474	NO	NA
all3893	0.144016	0.489243	NO	NA
58467	-0.00919528	0.973439	NO	NA
all2243	-0.00973329	0.984699	NO	NA
aTSS_all4929_5881372	-0.0335432	0.887315	NO	NA
aTSS_alr0489_586271	0.250614	0.533898	NO	NA
3824	-0.052567	0.807914	NO	NA
3825	-0.0434556	0.84713	NO	NA
3826	0.0226269	0.918958	NO	NA
aTSS_all4926_5878131	-0.0726482	0.808399	NO	NA
all2011	-0.0121234	0.974085	NO	NA
3829	0.135336	0.533898	NO	NA
all3432	0.105071	0.664769	NO	NA
3831	-0.126739	0.536807	NO	NA
3832	0.0114319	0.962973	NO	NA
rfbC	0.0229218	0.923918	NO	NA
3834	-0.00604244	0.984363	NO	NA
alr2257	-0.0425015	0.843784	NO	NA
all0927	0.0328012	0.900066	NO	NA
all2177	0.126607	0.582422	NO	NA
61592	-0.0830471	0.673774	NO	NA
3838	0.0337267	0.894201	NO	NA
61593	-0.0171946	0.941958	NO	NA
alr7502	-0.24273	0.34357	NO	NA
3841	0.0394032	0.893664	NO	NA
3844	0.115248	0.812682	NO	NA
3846	-0.134576	0.644462	NO	NA
3847	0.062335	0.821178	NO	NA
3848	0.0823884	0.738924	NO	NA
118	-0.081361	0.721047	NO	NA
58468	0.0483773	0.89775	NO	NA
alr0517	0.0749302	0.760894	NO	NA
aTSS_all5037_6009292	-0.00296634	0.991284	NO	NA
3852	-0.0345382	0.904506	NO	NA
all1672	0.0430464	0.940844	NO	NA
3854	-0.0603662	0.794766	NO	NA
3855	-0.0741834	0.726789	NO	NA
aTSS_all4418_5296738	0.0470482	0.895581	NO	NA
3857	-0.0103397	0.96662	NO	NA
aTSS_all4656_5557773	-0.0783016	0.812373	NO	NA
aTSS_all1800_2162060	-0.044171	0.846285	NO	NA
3860	0.0422968	0.926211	NO	NA
3861	-0.0452627	0.834744	NO	NA
alr7076	0.0852959	0.701165	NO	NA
3862	0.0379574	0.898916	NO	NA
all1357	0.0341742	0.893426	NO	NA
aTSS_all1717_2066377	0.137744	0.660565	NO	NA
alr1979	-0.0759262	0.736488	NO	NA
3866	-0.126561	0.651839	NO	NA
119	-0.0669776	0.836084	NO	NA
aTSS_all2699_3292025	-0.0933618	0.762482	NO	NA
psbA	-0.10033	0.731354	NO	NA
3871	-0.0402113	0.901098	NO	NA
all1846	-0.0904196	0.723718	NO	NA
all8024	0.281235	0.456261	NO	NA
aTSS_alr4386_5258167	-0.0735042	0.846322	NO	NA
3877	-0.104724	0.673128	NO	NA
alr7224	-0.911448	0.0488302	NO	NA
3878	-0.0341552	0.89775	NO	NA
all2883	0.227221	0.509844	NO	NA
aTSS_alr0992_1160330	-0.14015	0.509844	NO	NA
3882	-0.135751	0.678014	NO	NA
alr2597	-0.173345	0.525325	NO	NA
3886	-0.114872	0.72806	NO	NA
aTSS_alr4833_5754515	-0.140169	0.780948	NO	NA
nTSS_1441762_1441762	0.068377	0.773802	NO	NA
aTSS_alr5326_6357967	0.0938012	0.701383	NO	NA
3890	-0.116123	0.546104	NO	NA
nifD	0.162247	0.716327	NO	NA
3892	0.0277053	0.943919	NO	NA
alr5243	-0.0565346	0.831038	NO	NA
aTSS_alr3363_4069982	0.00885708	0.98079	NO	NA
3895	-0.265635	0.705523	NO	NA
all7523	0.079066	0.716327	NO	NA
all2580	-0.027834	0.9176	NO	NA
3897	0.0552007	0.821601	NO	NA
thrC	0.100763	0.838632	NO	NA
all2930	0.082633	0.768585	NO	NA
3900	0.122959	0.61393	NO	NA
alr4119	0.153416	0.770065	NO	NA
3902	0.0172474	0.950567	NO	NA
asr4535	0.0159137	0.962062	NO	NA
3906	-0.0357259	0.904206	NO	NA
3907	-0.00349998	0.990616	NO	NA
all7244	0.0297463	0.929998	NO	NA
all4286	-0.0958173	0.731583	NO	NA
3909	-0.0484598	0.87361	NO	NA
3910	-0.112243	0.704371	NO	NA
aTSS_asl0003_2578	-0.0227362	0.937824	NO	NA
aTSS_all4687_5593447	0.113392	0.579335	NO	NA
asr4108	0.0986201	0.838293	NO	NA
aTSS_all0759_878483	-0.0638632	0.805765	NO	NA
58472	0.114095	0.613069	NO	NA
3916	-0.042597	0.855704	NO	NA
asr2427	0.0203026	0.953155	NO	NA
57864	0.0293396	0.924227	NO	NA
3919	-0.0510189	0.824798	NO	NA
3921	-0.209105	0.51637	NO	NA
all8540	-0.156875	0.570999	NO	NA
3923	-0.348366	0.481748	NO	NA
aTSS_all1090_1277981	0.0222852	0.957149	NO	NA
3926	0.0428174	0.844666	NO	NA
aTSS_alr0299_340230	0.0341089	0.917755	NO	NA
all4378	-0.00727984	0.981405	NO	NA
3929	0.00643156	0.985135	NO	NA
all0067	0.00761962	0.982238	NO	NA
3932	0.0396575	0.865864	NO	NA
alr0241	-0.0572905	0.835593	NO	NA
all7245	-0.257372	0.533896	NO	NA
nTSS_4655243_4655243	0.0368684	0.890624	NO	NA
3935	0.0700172	0.807914	NO	NA
alr4394	-0.00181413	0.995359	NO	NA
3937	0.00844754	0.97606	NO	NA
alr3644	0.0288853	0.927961	NO	NA
alr3406	0.131338	0.561791	NO	NA
3941	-0.0376402	0.887834	NO	NA
3942	0.00350301	0.990078	NO	NA
ccmK	0.134895	0.82379	NO	NA
aTSS_all3209_3878323	-0.0404187	0.891611	NO	NA
asr2666	0.191091	0.342418	NO	NA
all2022	0.0660082	0.798692	NO	NA
3947	-0.55619	0.0978453	NO	NA
58474	0.0565346	0.86186	NO	NA
3949	-0.0680996	0.725528	NO	NA
57866	0.00908529	0.974052	NO	NA
alr4521	-0.0447504	0.875428	NO	NA
3951	-0.102538	0.645303	NO	NA
asl3856	0.0654555	0.860082	NO	NA
aTSS_alr0543_636036	-0.0960374	0.707275	NO	NA
3956	0.0240104	0.936378	NO	NA
all3502	0.00311099	0.993289	NO	NA
all2395	0.0756677	0.752879	NO	NA
3959	-0.000649864	0.997991	NO	NA
3960	-0.0714362	0.805765	NO	NA
all0424	-0.0546156	0.812826	NO	NA
3962	-0.110594	0.570675	NO	NA
aTSS_all0961_1117583	-0.00837034	0.982238	NO	NA
alr7254	0.386576	0.0481679	NO	NA
121	-0.0556591	0.794766	NO	NA
all5120	-0.0281053	0.916465	NO	NA
aTSS_all2703_3296391	0.0386343	0.89775	NO	NA
all4411	-0.0141168	0.953692	NO	NA
3969	-0.111842	0.789722	NO	NA
3970	-0.12957	0.582422	NO	NA
all4508	0.00191819	0.994202	NO	NA
alr2231	0.00996618	0.976376	NO	NA
3973	-0.111312	0.705631	NO	NA
alr7063	-0.737848	0.169512	NO	NA
3975	0.0681294	0.807914	NO	NA
122	0.0107332	0.970791	NO	NA
3976	-0.107976	0.835777	NO	NA
3977	-0.0612579	0.834675	NO	NA
alr7208	-0.90678	0.404482	NO	NA
3978	-0.100966	0.645469	NO	NA
3979	-0.0933982	0.68319	NO	NA
alr0805	-0.106977	0.685153	NO	NA
all2108	0.201652	0.678014	NO	NA
3982	-0.0732811	0.782304	NO	NA
3983	-0.0606433	0.79872	NO	NA
alr3434	-0.119093	0.76592	NO	NA
1430	-0.0393107	0.912473	NO	NA
alr2889	-0.0354081	0.936378	NO	NA
3986	0.00200843	0.995341	NO	NA
nTSS_213993_213993	0.084949	0.690211	NO	NA
3987	-0.113294	0.600894	NO	NA
all4651	-0.285825	0.153587	NO	NA
3989	-0.0471061	0.857637	NO	NA
all2029	0.132041	0.791564	NO	NA
3991	0.0585879	0.775856	NO	NA
aTSS_alr0950_1105025	-0.00503935	0.991883	NO	NA
aTSS_alr2949_3588622	-0.101791	0.602211	NO	NA
aTSS_alr2312_2786435	0.0431702	0.902816	NO	NA
all5321	-0.0511571	0.805765	NO	NA
rfbC	0.00926871	0.971539	NO	NA
3998	0.0177799	0.980334	NO	NA
58479	-0.181405	0.618023	NO	NA
all8520	-0.0702728	0.882002	NO	NA
3999	0.0559008	0.802087	NO	NA
alr3004	0.026624	0.92823	NO	NA
aTSS_alr2990_3633051	0.0997677	0.697341	NO	NA
4002	-0.0260479	0.916575	NO	NA
nTSS_4903222_4903222	-0.111318	0.628149	NO	NA
58480	0.106504	0.775856	NO	NA
aTSS_alr4847_5774697	0.264043	0.684349	NO	NA
all2145	0.231417	0.568752	NO	NA
4006	-0.0101086	0.973477	NO	NA
alr1728	0.0844958	0.73891	NO	NA
alr3751	0.0942702	0.812707	NO	NA
alr3357	-0.049353	0.848081	NO	NA
alr2890	0.0630114	0.770009	NO	NA
alr3897	0.0112451	0.972262	NO	NA
4014	-0.0504974	0.881425	NO	NA
4015	-0.00635165	0.988909	NO	NA
aTSS_alr4068_4896643	-0.0529466	0.832015	NO	NA
4019	-0.0708505	0.852537	NO	NA
alr9012	0.0904302	0.716327	NO	NA
all8080	0.161457	0.582431	NO	NA
4020	-0.0405608	0.88063	NO	NA
4021	-0.133911	0.660275	NO	NA
4022	0.125857	0.667934	NO	NA
nTSS_5415203_5415203	-0.0684186	0.765354	NO	NA
4024	-0.228598	0.407474	NO	NA
prk	0.120018	0.750342	NO	NA
4026	0.0867285	0.68064	NO	NA
4027	-0.0731614	0.832832	NO	NA
4028	-0.135782	0.605627	NO	NA
4029	-0.0822782	0.710452	NO	NA
58481	0.658214	0.0358357	NO	NA
4031	-0.0363827	0.92823	NO	NA
alr2279	0.0637291	0.770065	NO	NA
4034	-0.0292378	0.927715	NO	NA
all0393	0.0409631	0.871683	NO	NA
4037	0.130396	0.588735	NO	NA
4038	-0.0320776	0.916294	NO	NA
61594	-0.0121997	0.963435	NO	NA
nTSS_4418405_4418405	0.110121	0.76606	NO	NA
4040	0.439306	0.534113	NO	NA
all3029	-0.0122687	0.971093	NO	NA
4043	0.0217957	0.927715	NO	NA
asl4948	-0.0798723	0.913253	NO	NA
61595	-0.0356852	0.873417	NO	NA
57868	0.213512	0.383323	NO	NA
alr2987	-0.0605884	0.856988	NO	NA
alr0084	0.105572	0.675964	NO	NA
all3566	-0.0189892	0.952409	NO	NA
4048	-0.158445	0.743624	NO	NA
nTSS_2375634_2375634	-0.0290003	0.913206	NO	NA
4051	0.0516159	0.854912	NO	NA
4052	-0.0298207	0.898174	NO	NA
4053	0.18347	0.880233	NO	NA
4054	0.104172	0.671229	NO	NA
4055	-0.10884	0.69542	NO	NA
4056	0.0710877	0.745917	NO	NA
4057	-0.0141439	0.953245	NO	NA
aTSS_alr2366_2850683	-0.00533301	0.984725	NO	NA
moeB	0.0437163	0.924822	NO	NA
4061	0.378891	0.153587	NO	NA
58483	-0.00262943	0.996258	NO	NA
1432	-0.326619	0.35656	NO	NA
all5305	-0.0913231	0.796297	NO	NA
4063	-0.0378684	0.874763	NO	NA
4065	-0.214685	0.242997	NO	NA
all0345	0.0546949	0.900176	NO	NA
123	0.0582418	0.805765	NO	NA
alr5329	0.0167351	0.958093	NO	NA
aTSS_all3892_4693405	-0.0878017	0.802838	NO	NA
4070	0.039058	0.871695	NO	NA
psaF	0.41297	0.407474	NO	NA
4072	-0.00229849	0.994054	NO	NA
alr1336	0.022159	0.942763	NO	NA
all0127	0.0235008	0.928241	NO	NA
4077	0.0550123	0.833375	NO	NA
alr1713	0.177067	0.648683	NO	NA
aTSS_all2883_3521693	-0.0376976	0.894246	NO	NA
4080	0.123191	0.5344	NO	NA
4081	0.135222	0.691302	NO	NA
nTSS_5645931_5645931	-0.0532443	0.829024	NO	NA
58484	0.100854	0.663302	NO	NA
nTSS_1805847_1805847	-0.0875357	0.745917	NO	NA
all0563	0.0119887	0.96662	NO	NA
all0967	-0.0261481	0.945489	NO	NA
alr7650	-0.0368221	0.889356	NO	NA
4086	-0.115097	0.773569	NO	NA
aTSS_alr2663_3231494	0.0663836	0.846865	NO	NA
asr5004	0.0767224	0.719188	NO	NA
4089	-0.0897089	0.738924	NO	NA
nTSS_695868_695868	-0.00360926	0.989231	NO	NA
alr2482	0.00814555	0.980334	NO	NA
aTSS_alr7304_326574	0.052722	0.949245	NO	NA
4092	0.122114	0.696918	NO	NA
aTSS_all7174_175173	0.0909572	0.751428	NO	NA
4093	0.0482462	0.856424	NO	NA
4094	-0.0783477	0.775856	NO	NA
hisA	0.141775	0.534487	NO	NA
4097	0.104174	0.633437	NO	NA
aTSS_ndhF_5000263	0.0223596	0.923757	NO	NA
4099	-0.0271606	0.938938	NO	NA
alr0658	0.0572051	0.873944	NO	NA
asr1309	-0.25684	0.343049	NO	NA
aTSS_all2934_3570511	-0.0815421	0.79654	NO	NA
all1750	0.0613466	0.82379	NO	NA
alr3911	0.0311966	0.924822	NO	NA
4105	0.0707646	0.76592	NO	NA
alr5233	0.0333968	0.9158	NO	NA
all4736	-0.00881366	0.978919	NO	NA
alr1883	0.0500762	0.824301	NO	NA
alr2310	0.0632592	0.829024	NO	NA
4110	0.00418681	0.986105	NO	NA
all1103	0.035985	0.899791	NO	NA
4113	-0.293056	0.523936	NO	NA
4114	-0.0573257	0.80156	NO	NA
4115	-0.0349014	0.886179	NO	NA
58487	-0.0540582	0.810742	NO	NA
4117	-0.0735104	0.807044	NO	NA
alr2433	0.104762	0.68668	NO	NA
alr0692	0.0390839	0.879391	NO	NA
alr1978	0.0160143	0.957321	NO	NA
4122	-0.0757518	0.746429	NO	NA
4123	-0.0876116	0.665239	NO	NA
4124	-0.550341	0.360482	NO	NA
all4904	0.077717	0.764772	NO	NA
all2056	-0.0270428	0.917667	NO	NA
all5273	0.113725	0.683694	NO	NA
4129	-0.153416	0.686617	NO	NA
4130	-0.109432	0.64789	NO	NA
4132	0.000436262	0.998307	NO	NA
alr2825	-0.00808484	0.980334	NO	NA
all0391	-0.0266523	0.914271	NO	NA
4139	0.163709	0.437574	NO	NA
alr2946	0.0347638	0.889356	NO	NA
clpB	0.134612	0.52863	NO	NA
4142	0.0791232	0.761163	NO	NA
4145	-0.0380638	0.892852	NO	NA
4146	-0.020029	0.946115	NO	NA
aTSS_all2760_3357604	0.012997	0.966817	NO	NA
125	-0.0640842	0.76193	NO	NA
4149	-0.113651	0.651839	NO	NA
4150	-0.0973795	0.8395	NO	NA
4151	0.140821	0.533896	NO	NA
4153	0.0639186	0.791448	NO	NA
alr3547	-0.0561665	0.821601	NO	NA
all4345	0.0924058	0.759173	NO	NA
4157	0.0741033	0.86545	NO	NA
aTSS_alr3397_4106599	0.0252674	0.943919	NO	NA
all1757	-0.0646577	0.804456	NO	NA
4161	-0.060663	0.7719	NO	NA
4162	-0.179039	0.724229	NO	NA
apcA	-0.127822	0.582678	NO	NA
4164	0.0749717	0.844406	NO	NA
4165	-0.116434	0.775637	NO	NA
4166	-0.00599824	0.983203	NO	NA
4167	-0.0944326	0.645303	NO	NA
4168	0.0656023	0.846865	NO	NA
4169	0.00219145	0.993456	NO	NA
4170	-0.149487	0.505093	NO	NA
aTSS_alr1244_1479065	0.0844135	0.840709	NO	NA
all7151	0.366995	0.113262	NO	NA
all5024	-0.0864443	0.703205	NO	NA
4174	-0.0206169	0.935039	NO	NA
4175	0.206787	0.750393	NO	NA
4176	-0.131408	0.682685	NO	NA
4177	-0.113134	0.625793	NO	NA
aTSS_alr2575_3078274	-0.0753347	0.699381	NO	NA
4180	-0.191475	0.501449	NO	NA
4181	-0.0354156	0.885486	NO	NA
alr1139	0.0191585	0.943895	NO	NA
alr4603	0.00144134	0.996468	NO	NA
alr1790	-0.122054	0.651839	NO	NA
asr1486	0.1463	0.621533	NO	NA
aTSS_alr0076_81090	-0.0229253	0.942609	NO	NA
4187	-0.0352155	0.879895	NO	NA
4188	-0.0664767	0.775856	NO	NA
4189	0.0558313	0.807914	NO	NA
asr0757	0.095363	0.636009	NO	NA
4192	0.133051	0.534113	NO	NA
all3398	0.00201171	0.993744	NO	NA
4195	0.0310269	0.891044	NO	NA
4196	-0.0279186	0.916465	NO	NA
4197	-0.0708158	0.791946	NO	NA
asr5261	0.0180632	0.941958	NO	NA
aTSS_all4835_5759943	-0.0290289	0.939194	NO	NA
alr2730	-0.0656983	0.743624	NO	NA
4201	-0.0906359	0.828259	NO	NA
alr1255	0.0732713	0.720891	NO	NA
4203	-1.19e-06	0.999984	NO	NA
4204	0.0467991	0.893664	NO	NA
alr4773	-0.0807227	0.794411	NO	NA
4207	-0.0193359	0.936378	NO	NA
4209	0.0346704	0.893426	NO	NA
alr8543	0.0812818	0.736543	NO	NA
aTSS_all0754_875757	-0.0133187	0.973477	NO	NA
asl2150	0.0839332	0.762291	NO	NA
4214	-0.129434	0.802369	NO	NA
4215	0.0188135	0.942556	NO	NA
4216	-0.196459	0.653307	NO	NA
xisI	0.0321218	0.928316	NO	NA
4219	-0.0259395	0.939194	NO	NA
alr3243	-0.0550603	0.861878	NO	NA
all3108	-0.064833	0.857637	NO	NA
aTSS_all3675_4431362	-0.0891611	0.736019	NO	NA
58489	0.257628	0.527959	NO	NA
4223	0.0476177	0.86545	NO	NA
4225	-0.0951974	0.807914	NO	NA
4226	-0.0386602	0.877873	NO	NA
all0059	0.109348	0.610408	NO	NA
4228	0.00537587	0.984431	NO	NA
aTSS_all4294_5148298	0.0416696	0.858024	NO	NA
all0177	-0.100887	0.689411	NO	NA
4231	0.0590946	0.802471	NO	NA
4232	0.0597297	0.794326	NO	NA
aTSS_alr3344_4040905	0.107843	0.723866	NO	NA
alr2190	-0.0323446	0.929129	NO	NA
all7608	0.0666395	0.755429	NO	NA
alr0264	0.14417	0.557449	NO	NA
4237	-0.0262219	0.909127	NO	NA
alr3147	-0.0679524	0.794766	NO	NA
4240	-0.0275987	0.932276	NO	NA
127	0.0224502	0.935117	NO	NA
4241	-0.0927095	0.625634	NO	NA
4243	0.0748308	0.829024	NO	NA
4244	0.0367508	0.89364	NO	NA
alr1113	-0.121823	0.629733	NO	NA
4248	-0.0717938	0.750393	NO	NA
trpE	-0.117107	0.683243	NO	NA
all2776	-0.0368007	0.882633	NO	NA
4251	0.119172	0.65331	NO	NA
4252	-0.0176432	0.946115	NO	NA
4253	0.077197	0.711408	NO	NA
4254	-0.0151539	0.950008	NO	NA
4256	0.0709099	0.818876	NO	NA
4258	0.0703899	0.723672	NO	NA
all4874	0.173124	0.539403	NO	NA
4260	-0.129253	0.65331	NO	NA
aTSS_alr0869_999619	0.0407627	0.887233	NO	NA
4262	0.058632	0.80113	NO	NA
4263	-0.0158986	0.952175	NO	NA
57870	-0.0882832	0.779393	NO	NA
aTSS_all4219_5055943	0.131203	0.565892	NO	NA
alr5230	-0.0023595	0.993031	NO	NA
4268	0.0746423	0.777246	NO	NA
trpG	-0.17949	0.36947	NO	NA
4270	-0.094288	0.637978	NO	NA
4271	0.108453	0.633437	NO	NA
aTSS_alr2076_2483363	-0.18473	0.511617	NO	NA
alr4781	-0.0285008	0.914117	NO	NA
4274	-0.0242944	0.942737	NO	NA
4275	-0.213115	0.43353	NO	NA
4276	-0.167071	0.625634	NO	NA
alr2045	-0.0598787	0.831862	NO	NA
alr1910	0.00782894	0.984725	NO	NA
4279	0.0305433	0.919915	NO	NA
58490	-0.0578683	0.840389	NO	NA
aTSS_alr0051_55378	-0.011878	0.973477	NO	NA
4282	0.041243	0.884953	NO	NA
4283	-0.0182176	0.972262	NO	NA
4284	-0.0454771	0.839377	NO	NA
4285	-0.091841	0.669988	NO	NA
alr0877	-0.16841	0.539403	NO	NA
nTSS_6012957_6012957	-0.00435616	0.986235	NO	NA
4288	0.402355	0.145363	NO	NA
4289	0.153925	0.565892	NO	NA
4290	0.0406404	0.913206	NO	NA
aTSS_alr2483_2984389	0.0480859	0.889391	NO	NA
alr4153	0.181705	0.603995	NO	NA
all7602	0.058409	0.836443	NO	NA
all7259	0.0815217	0.7987	NO	NA
asr2348	0.0889662	0.794905	NO	NA
asr0636	0.339266	0.500573	NO	NA
4297	0.218296	0.429027	NO	NA
4300	-0.0837063	0.777049	NO	NA
all1703	-0.0504487	0.867963	NO	NA
129	-0.00219052	0.995151	NO	NA
aTSS_alr2464_2963313	0.214748	0.341706	NO	NA
asr5146	-0.0637476	0.838307	NO	NA
4305	0.0803188	0.736488	NO	NA
alr1744	0.0159298	0.982652	NO	NA
4307	-0.0012884	0.995715	NO	NA
4308	0.130432	0.855997	NO	NA
alr4354	-0.125137	0.637978	NO	NA
4310	-0.26561	0.429027	NO	NA
4312	-0.189319	0.440016	NO	NA
58492	0.104716	0.675785	NO	NA
alr0031	0.0136153	0.963875	NO	NA
4314	-0.0534892	0.811342	NO	NA
4315	-0.113871	0.625793	NO	NA
all7185	0.103244	0.750561	NO	NA
asr0081	-0.0158684	0.967904	NO	NA
4317	0.158209	0.627697	NO	NA
4318	0.0104737	0.976054	NO	NA
4319	0.0472623	0.847484	NO	NA
aTSS_alr1594_1867876	-0.0236057	0.947037	NO	NA
4322	-0.153822	0.446471	NO	NA
alr0946	0.208375	0.65331	NO	NA
aTSS_alr1927_2311700	0.0129095	0.965645	NO	NA
4325	-0.0358475	0.893664	NO	NA
asl2401	0.0354	0.905754	NO	NA
all1489	-0.122119	0.580184	NO	NA
4328	-0.00812257	0.982652	NO	NA
secD	-0.0585947	0.913962	NO	NA
argB	0.158252	0.510958	NO	NA
4331	0.0666038	0.776761	NO	NA
alr4739	0.146246	0.515812	NO	NA
all2239	-0.0580815	0.84233	NO	NA
aTSS_alr1266_1502566	-0.0651826	0.881425	NO	NA
asl0678	-0.0869409	0.665239	NO	NA
4336	0.0135502	0.974459	NO	NA
all7053	0.160743	0.443536	NO	NA
4337	-0.0596416	0.794766	NO	NA
4338	-0.0637275	0.794411	NO	NA
4339	-0.00427669	0.986105	NO	NA
4340	-0.0576255	0.861593	NO	NA
alr4398	0.0531251	0.835777	NO	NA
4343	0.0398261	0.876381	NO	NA
4344	-0.114043	0.5797	NO	NA
4345	-0.0463518	0.878999	NO	NA
4346	0.0597547	0.800263	NO	NA
asl1429	0.0425625	0.848828	NO	NA
58495	-0.0480206	0.877873	NO	NA
alr7538	0.0756668	0.753468	NO	NA
aTSS_alr4536_5430081	0.167409	0.482143	NO	NA
4349	-0.0666625	0.807914	NO	NA
alr1941	0.558715	0.213409	NO	NA
4351	-0.0932101	0.660275	NO	NA
petE	-0.230939	0.660275	NO	NA
all3127	0.0281041	0.922987	NO	NA
4354	0.00172079	0.994799	NO	NA
4355	-0.0171775	0.945489	NO	NA
4356	0.0647472	0.945489	NO	NA
aTSS_all0479_575016	0.0428776	0.917667	NO	NA
all1141	0.0742462	0.816556	NO	NA
aTSS_all8554_41112	0.0509409	0.835492	NO	NA
all4689	0.107153	0.68319	NO	NA
nTSS_267938_267938	0.648644	0.102026	NO	NA
aTSS_alr0996_1167059	0.103456	0.630317	NO	NA
aTSS_alr2990_3633235	-0.00583574	0.989231	NO	NA
4363	-0.102085	0.659671	NO	NA
aTSS_alr0301_343050	-0.23298	0.358695	NO	NA
mutT	-0.0200789	0.930857	NO	NA
4368	-0.0674454	0.775856	NO	NA
psbI	-0.226339	0.598156	NO	NA
4370	-0.076639	0.735701	NO	NA
4371	0.0058213	0.983203	NO	NA
4372	0.000261844	0.999065	NO	NA
4373	0.0256265	0.924292	NO	NA
4374	0.0347053	0.881425	NO	NA
4375	0.114096	0.735699	NO	NA
4376	-0.0442642	0.836022	NO	NA
aTSS_all1523_1784483	-0.173319	0.469561	NO	NA
alr2185	-0.0540748	0.808399	NO	NA
all1931	-0.0298508	0.904194	NO	NA
thrB	0.0182139	0.945952	NO	NA
aTSS_alr2298_2769775	-0.0141851	0.971082	NO	NA
4382	-0.0663633	0.731583	NO	NA
61604	0.051398	0.794766	NO	NA
aTSS_sds_102040	0.0720235	0.732375	NO	NA
131	0.102549	0.629861	NO	NA
4385	-0.0153556	0.956342	NO	NA
4386	0.036319	0.876161	NO	NA
4388	-0.00172035	0.995016	NO	NA
4389	-0.0225785	0.953155	NO	NA
4390	0.0568406	0.864745	NO	NA
4391	-0.0301174	0.910192	NO	NA
4392	-0.0272675	0.924822	NO	NA
4393	0.139329	0.692339	NO	NA
all0174	-0.17159	0.791946	NO	NA
aTSS_alr1652_1972712	-0.0161389	0.965883	NO	NA
aTSS_all2580_3083415	0.0705389	0.79654	NO	NA
4397	0.0896151	0.812316	NO	NA
4398	-0.012107	0.96454	NO	NA
aTSS_alr7325_361310	0.064972	0.832582	NO	NA
4399	-0.019286	0.943059	NO	NA
asl2794	-0.124581	0.694815	NO	NA
all7155	-0.154984	0.539403	NO	NA
dapF	0.0926743	0.695755	NO	NA
4402	-0.106906	0.61154	NO	NA
asr1195	0.0650225	0.738753	NO	NA
4404	0.196623	0.582422	NO	NA
all0712	0.00595868	0.982652	NO	NA
4406	-0.0108645	0.976891	NO	NA
aTSS_alr3258_3932165	0.0248635	0.939194	NO	NA
4408	-0.0047424	0.987568	NO	NA
4409	0.0647007	0.841995	NO	NA
all5020	0.12047	0.591792	NO	NA
aTSS_alr3361_4067651	-0.0967292	0.683747	NO	NA
nTSS_4130110_4130110	0.00280446	0.993001	NO	NA
4416	-0.0293528	0.910353	NO	NA
4417	-0.0651283	0.775198	NO	NA
58498	-0.118076	0.610758	NO	NA
4418	0.0344388	0.880853	NO	NA
58499	-0.0963938	0.731583	NO	NA
4420	-0.058583	0.830978	NO	NA
4422	-0.00924231	0.98528	NO	NA
aTSS_all0133_138263	0.176413	0.533896	NO	NA
4424	0.0734574	0.807044	NO	NA
asl8537	-0.0856112	0.775637	NO	NA
all0949	-0.0427596	0.911985	NO	NA
4426	-0.0471718	0.877299	NO	NA
4427	-0.0588615	0.857637	NO	NA
alr3720	0.000729482	0.997991	NO	NA
all2598	0.0141501	0.963875	NO	NA
4430	-0.178754	0.500258	NO	NA
4431	-0.0324006	0.893426	NO	NA
4432	0.0477442	0.867523	NO	NA
trpC	0.0775367	0.764772	NO	NA
aTSS_alr4065_4894651	0.0261864	0.913409	NO	NA
4435	-0.0210028	0.938367	NO	NA
4436	-0.0573348	0.802087	NO	NA
all7616	-0.00208971	0.994236	NO	NA
4437	-0.0183489	0.94842	NO	NA
4439	-0.0702392	0.736019	NO	NA
4440	-0.0213895	0.985213	NO	NA
aTSS_all4472_5356740	0.0604173	0.80156	NO	NA
alr4240	0.0473665	0.930278	NO	NA
4443	0.022303	0.922716	NO	NA
58500	0.128275	0.536294	NO	NA
aTSS_alr4742_5655137	-0.0709373	0.842379	NO	NA
alr1096	0.0327327	0.900376	NO	NA
4449	-0.0833046	0.86281	NO	NA
4450	-0.0987863	0.703239	NO	NA
alr3216	0.0392767	0.893664	NO	NA
all1084	0.0237474	0.918958	NO	NA
4453	-0.0357401	0.887881	NO	NA
4454	0.066435	0.877873	NO	NA
aTSS_all0126_130358	0.0318659	0.953214	NO	NA
all7150	0.0389366	0.927558	NO	NA
all3963	-0.0155816	0.962638	NO	NA
aTSS_alr4995_5968091	0.159454	0.58254	NO	NA
alr3625	-0.0116317	0.977915	NO	NA
4461	-0.195822	0.330118	NO	NA
4462	-0.0651058	0.775856	NO	NA
all4666	-0.00340459	0.989123	NO	NA
4464	-0.0784678	0.764772	NO	NA
all0459	-0.880875	0.205858	NO	NA
aTSS_alr2542_3046528	0.0227108	0.950291	NO	NA
4467	-0.112433	0.735701	NO	NA
all0315	0.497851	0.268185	NO	NA
aTSS_all1876_2239116	-0.0886131	0.748808	NO	NA
4471	-0.204153	0.657149	NO	NA
[truncated: 17,905 more rows]

## Sheet: Fig. 4h
see GEO database, accession number GSE183629

## Sheet: Fig. 5a
Fig. 5a
CvkR
mL	mAU
-1.19184	0
-1.19076	0.294023
-1.18968	0.296576
-1.1886	0.299183
-1.18752	0.300712
-1.18644	0.30302
-1.18536	0.304041
-1.18428	0.305716
-1.1832	0.307134
-1.18212	0.309202
-1.18104	0.311915
-1.17996	0.315454
-1.17888	0.320191
-1.1778	0.325163
-1.17672	0.329659
-1.17564	0.334532
-1.17456	0.339324
-1.17348	0.344326
-1.1724	0.349111
-1.17132	0.352858
-1.17024	0.356664
-1.16915	0.360133
-1.16807	0.363382
-1.167	0.367145
-1.16591	0.370478
-1.16483	0.373801
-1.16375	0.377008
-1.16267	0.380564
-1.16159	0.383784
-1.16051	0.386803
-1.15943	0.390102
-1.15835	0.392806
-1.15727	0.395099
-1.15619	0.397735
-1.15511	0.400436
-1.15403	0.403607
-1.15295	0.406147
-1.15187	0.408707
-1.15079	0.411292
-1.14971	0.412796
-1.14863	0.413394
-1.14755	0.414374
-1.14647	0.415623
-1.14539	0.417351
-1.1443	0.419715
-1.14322	0.420822
-1.14214	0.422443
-1.14106	0.424274
-1.13998	0.424976
-1.1389	0.426702
-1.13782	0.428487
-1.13674	0.429824
-1.13566	0.430344
-1.13458	0.431559
-1.1335	0.432178
-1.13242	0.433225
-1.13134	0.434589
-1.13026	0.434902
-1.12918	0.435682
-1.1281	0.436172
-1.12702	0.436038
-1.12594	0.43482
-1.12486	0.432918
-1.12378	0.430186
-1.1227	0.428154
-1.12162	0.426086
-1.12054	0.42325
-1.11946	0.420197
-1.11837	0.417118
-1.11729	0.416307
-1.11621	0.414537
-1.11513	0.413106
-1.11405	0.411787
-1.11297	0.410041
-1.11189	0.408752
-1.11081	0.407358
-1.10973	0.405816
-1.10865	0.40377
-1.10757	0.402101
-1.10649	0.400635
-1.10541	0.399146
-1.10433	0.398691
-1.10325	0.398637
-1.10217	0.398346
-1.10109	0.39764
-1.10001	0.39619
-1.09893	0.395543
-1.09785	0.394983
-1.09677	0.393924
-1.09569	0.393367
-1.09461	0.394083
-1.09353	0.393433
-1.09245	0.393457
-1.09136	0.393655
-1.09028	0.394081
-1.0892	0.395129
-1.08812	0.394658
-1.08704	0.393537
-1.08596	0.393804
-1.08488	0.393643
-1.0838	0.392873
-1.08272	0.391862
-1.08164	0.391799
-1.08056	0.391177
-1.07948	0.391307
-1.0784	0.389877
-1.07732	0.389539
-1.07624	0.390007
-1.07516	0.390772
-1.07408	0.390099
-1.073	0.389277
-1.07192	0.390055
-1.07084	0.390119
-1.06976	0.391483
-1.06868	0.395211
-1.0676	0.400297
-1.06651	0.407372
-1.06543	0.416151
-1.06435	0.426467
-1.06327	0.436665
-1.06219	0.448182
-1.06111	0.461598
-1.06003	0.47618
-1.05895	0.492487
-1.05787	0.510076
-1.05679	0.529065
-1.05571	0.549158
-1.05463	0.570769
-1.05355	0.591852
-1.05247	0.613313
-1.05139	0.633771
-1.05031	0.654554
-1.04923	0.676084
-1.04815	0.697421
-1.04707	0.720747
-1.04599	0.746559
-1.04491	0.77311
-1.04383	0.801527
-1.04275	0.832846
-1.04166	0.865148
-1.04058	0.898769
-1.0395	0.935601
-1.03842	0.973878
-1.03734	1.0119
-1.03626	1.05172
-1.03518	1.09299
-1.0341	1.13656
-1.03302	1.18239
-1.03194	1.22792
-1.03086	1.27346
-1.02978	1.3202
-1.0287	1.36871
-1.02762	1.41739
-1.02654	1.46671
-1.02546	1.51663
-1.02438	1.56736
-1.0233	1.61789
-1.02222	1.66814
-1.02114	1.71704
-1.02006	1.76681
-1.01897	1.81656
-1.01789	1.8653
-1.01681	1.91495
-1.01573	1.96355
-1.01465	2.00955
-1.01357	2.05467
-1.01249	2.09667
-1.01141	2.13718
-1.01033	2.17765
-1.00925	2.21623
-1.00817	2.25348
-1.00709	2.28957
-1.00601	2.32472
-1.00493	2.3567
-1.00385	2.3866
-1.00277	2.41426
-1.00169	2.44024
-1.00061	2.46481
-0.999528	2.4898
-0.998447	2.51316
-0.997367	2.53683
-0.996286	2.55949
-0.995206	2.58024
-0.994125	2.601
-0.993045	2.6197
-0.991965	2.63487
-0.990884	2.64763
-0.989804	2.65874
-0.988723	2.66686
-0.987643	2.67262
-0.986562	2.67539
-0.985482	2.67604
-0.984402	2.67514
-0.983321	2.67262
-0.982241	2.66785
-0.98116	2.66083
-0.98008	2.65305
-0.978999	2.64239
-0.977919	2.63069
-0.976839	2.61782
-0.975758	2.604
-0.974678	2.58828
-0.973597	2.57223
-0.972517	2.55638
-0.971436	2.5387
-0.970356	2.52029
-0.969276	2.50168
-0.968195	2.48253
-0.967115	2.46368
-0.966034	2.4447
-0.964954	2.42508
-0.963873	2.40614
-0.962793	2.38597
-0.961712	2.3656
-0.960632	2.34492
-0.959552	2.3237
-0.958471	2.30386
-0.957391	2.28495
-0.95631	2.26383
-0.95523	2.24249
-0.954149	2.22184
-0.953069	2.20143
-0.951989	2.18073
-0.950908	2.15997
-0.949828	2.14052
-0.948747	2.12238
-0.947667	2.10488
-0.946586	2.08796
-0.945506	2.07069
-0.944426	2.05429
-0.943345	2.03766
-0.942265	2.02153
-0.941184	2.0064
-0.940104	1.99046
-0.939023	1.97493
-0.937943	1.96116
-0.936863	1.94881
-0.935782	1.93622
-0.934702	1.92372
-0.933621	1.91177
-0.932541	1.90012
-0.93146	1.88944
-0.93038	1.87886
-0.9293	1.86797
-0.928219	1.858
-0.927139	1.84892
-0.926058	1.83909
-0.924978	1.8302
-0.923897	1.82178
-0.922817	1.81388
-0.921737	1.80598
-0.920656	1.79831
-0.919576	1.79035
-0.918495	1.78192
-0.917415	1.77425
-0.916334	1.76696
-0.915254	1.75947
-0.914173	1.75279
-0.913093	1.74622
-0.912013	1.73944
-0.910932	1.73328
-0.909852	1.72723
-0.908771	1.72135
-0.907691	1.71565
-0.90661	1.70988
-0.90553	1.70353
-0.90445	1.69678
-0.903369	1.69007
-0.902289	1.68424
-0.901208	1.67903
-0.900128	1.67422
-0.899047	1.66861
-0.897967	1.66284
-0.896887	1.65779
-0.895806	1.65262
-0.894726	1.64684
-0.893645	1.64099
-0.892565	1.63507
-0.891484	1.62948
-0.890404	1.62393
-0.889324	1.61893
-0.888243	1.61392
-0.887163	1.60842
-0.886082	1.6039
-0.885002	1.5998
-0.883921	1.59503
-0.882841	1.5897
-0.881761	1.58491
-0.88068	1.58122
-0.8796	1.57727
-0.878519	1.57333
-0.877439	1.56943
-0.876358	1.5646
-0.875278	1.56058
-0.874198	1.55711
-0.873117	1.55314
-0.872037	1.54943
-0.870956	1.54583
-0.869876	1.54231
-0.868795	1.53855
-0.867715	1.53395
-0.866634	1.52974
-0.865554	1.52594
-0.864474	1.5222
-0.863393	1.51882
-0.862313	1.51585
-0.861232	1.51294
-0.860152	1.50957
-0.859071	1.50557
-0.857991	1.50199
-0.856911	1.49874
-0.85583	1.49542
-0.85475	1.49216
-0.853669	1.48877
-0.852589	1.48601
-0.851508	1.48444
-0.850428	1.48286
-0.849348	1.48112
-0.848267	1.47913
-0.847187	1.47692
-0.846106	1.47405
-0.845026	1.47093
-0.843945	1.46817
-0.842865	1.46565
-0.841785	1.46325
-0.840704	1.46051
-0.839624	1.45819
-0.838543	1.45617
-0.837463	1.45417
-0.836382	1.45194
-0.835302	1.44944
-0.834222	1.44653
-0.833141	1.44439
-0.832061	1.44262
-0.83098	1.44108
-0.8299	1.43982
-0.828819	1.43846
-0.827739	1.4366
-0.826659	1.43382
-0.825578	1.43064
-0.824498	1.42867
-0.823417	1.42611
-0.822337	1.42433
-0.821256	1.42288
-0.820176	1.42002
-0.819095	1.41697
-0.818015	1.41376
-0.816935	1.41126
-0.815854	1.40899
-0.814774	1.40684
-0.813693	1.40576
-0.812613	1.40435
-0.811532	1.4037
-0.810452	1.40265
-0.809372	1.40111
-0.808291	1.39915
-0.807211	1.39768
-0.80613	1.3964
-0.80505	1.39503
-0.80397	1.39427
-0.802889	1.39294
-0.801809	1.39181
-0.800728	1.38974
-0.799648	1.38795
-0.798567	1.38622
-0.797487	1.38412
-0.796406	1.38223
-0.795326	1.38032
-0.794246	1.37903
-0.793165	1.37793
-0.792085	1.37676
-0.791004	1.37513
-0.789924	1.37366
-0.788843	1.37188
-0.787763	1.37016
-0.786683	1.36897
-0.785602	1.36747
-0.784522	1.36543
-0.783441	1.36312
-0.782361	1.36125
-0.78128	1.36014
-0.7802	1.35932
-0.77912	1.35771
-0.778039	1.35566
-0.776959	1.35366
-0.775878	1.35204
-0.774798	1.3504
-0.773717	1.34946
-0.772637	1.34821
-0.771556	1.34766
-0.770476	1.34605
-0.769396	1.34559
-0.768315	1.3451
-0.767235	1.34317
-0.766154	1.34243
-0.765074	1.34226
-0.763994	1.34207
-0.762913	1.34116
-0.761833	1.33951
-0.760752	1.33784
-0.759672	1.33601
-0.758591	1.3357
-0.757511	1.33388
-0.756431	1.33194
-0.75535	1.33043
-0.75427	1.32885
-0.753189	1.3277
-0.752109	1.32644
-0.751028	1.3254
-0.749948	1.32428
-0.748867	1.32329
-0.747787	1.3219
-0.746707	1.32049
-0.745626	1.31953
-0.744546	1.31953
-0.743465	1.31753
-0.742385	1.31657
-0.741304	1.31591
-0.740224	1.31383
-0.739144	1.31147
-0.738063	1.31035
-0.736983	1.31074
-0.735902	1.31015
-0.734822	1.30956
-0.733741	1.30877
-0.732661	1.30792
-0.731581	1.3082
-0.7305	1.307
-0.72942	1.30641
-0.728339	1.30637
-0.727259	1.30501
-0.726178	1.30484
-0.725098	1.30464
-0.724018	1.30448
-0.722937	1.30364
-0.721857	1.30232
-0.720776	1.30103
-0.719696	1.29965
-0.718615	1.2982
-0.717535	1.29666
-0.716455	1.2955
-0.715374	1.29322
-0.714294	1.29165
-0.713213	1.29089
-0.712133	1.28988
-0.711052	1.28912
-0.709972	1.28846
-0.708892	1.28791
-0.707811	1.28716
-0.706731	1.28686
-0.70565	1.28627
-0.70457	1.2852
-0.703489	1.2842
-0.702409	1.28421
-0.701328	1.283
-0.700248	1.28253
-0.699168	1.28059
-0.698087	1.27989
-0.697007	1.27893
-0.695926	1.27725
-0.694846	1.27637
-0.693765	1.27454
-0.692685	1.27325
-0.691605	1.2732
-0.690524	1.27106
-0.689444	1.27065
-0.688363	1.26902
-0.687283	1.26758
-0.686202	1.26643
-0.685122	1.26607
-0.684042	1.26486
-0.682961	1.26283
-0.681881	1.26171
-0.6808	1.25986
-0.67972	1.25927
-0.678639	1.25838
-0.677559	1.25535
-0.676479	1.25522
-0.675398	1.25401
-0.674318	1.25255
-0.673237	1.25235
-0.672157	1.25013
-0.671076	1.24898
-0.669996	1.24772
-0.668916	1.24725
-0.667835	1.24604
-0.666755	1.24561
-0.665674	1.2444
-0.664594	1.24424
-0.663513	1.24397
-0.662433	1.24325
-0.661352	1.24255
-0.660272	1.24084
-0.659192	1.23994
-0.658111	1.23889
-0.657031	1.23672
-0.65595	1.23561
-0.65487	1.23335
-0.653789	1.23334
-0.652709	1.23264
-0.651629	1.2323
-0.650548	1.23185
-0.649468	1.2307
-0.648387	1.2289
-0.647307	1.22801
-0.646226	1.22683
-0.645146	1.22617
-0.644066	1.22484
-0.642985	1.22277
-0.641905	1.22216
-0.640824	1.22068
-0.639744	1.22053
-0.638663	1.22043
-0.637583	1.2197
-0.636503	1.21982
-0.635422	1.21939
-0.634342	1.21902
-0.633261	1.21855
-0.632181	1.21884
-0.6311	1.21708
-0.63002	1.21488
-0.62894	1.2138
-0.627859	1.21253
-0.626779	1.21136
-0.625698	1.20949
-0.624618	1.20815
-0.623537	1.20729
-0.622457	1.20539
-0.621377	1.20455
-0.620296	1.20195
-0.619216	1.1994
-0.618135	1.1978
-0.617055	1.19659
-0.615974	1.19486
-0.614894	1.19306
-0.613813	1.19226
-0.612733	1.19139
-0.611653	1.19103
-0.610572	1.18968
-0.609492	1.1884
-0.608411	1.18723
-0.607331	1.18625
-0.60625	1.18616
-0.60517	1.1841
-0.60409	1.1827
-0.603009	1.18186
-0.601929	1.18023
-0.600848	1.17984
-0.599768	1.17818
-0.598687	1.1769
-0.597607	1.176
-0.596527	1.17482
-0.595446	1.17318
-0.594366	1.17203
-0.593285	1.17139
-0.592205	1.16971
-0.591124	1.16902
-0.590044	1.16756
-0.588964	1.16696
-0.587883	1.16618
-0.586803	1.16594
-0.585722	1.16407
-0.584642	1.16224
-0.583561	1.16104
-0.582481	1.15858
-0.581401	1.15685
-0.58032	1.15543
-0.57924	1.154
-0.578159	1.15169
-0.577079	1.14983
-0.575998	1.14879
-0.574918	1.14751
-0.573838	1.14585
-0.572757	1.14481
-0.571677	1.14378
-0.570596	1.14291
-0.569516	1.14137
-0.568435	1.14012
-0.567355	1.13861
-0.566274	1.13777
-0.565194	1.13736
-0.564114	1.136
-0.563033	1.13447
-0.561953	1.13357
-0.560872	1.13232
-0.559792	1.13014
-0.558711	1.12751
-0.557631	1.12539
-0.556551	1.12403
-0.55547	1.12233
-0.55439	1.12054
-0.553309	1.11816
-0.552229	1.11566
-0.551148	1.11424
-0.550068	1.11302
-0.548988	1.11196
-0.547907	1.11028
-0.546827	1.10843
-0.545746	1.1065
-0.544666	1.10425
-0.543585	1.10111
-0.542505	1.09822
-0.541425	1.09644
-0.540344	1.09473
-0.539264	1.09266
-0.538183	1.09123
-0.537103	1.08917
-0.536022	1.08673
-0.534942	1.0849
-0.533862	1.08311
-0.532781	1.08017
-0.531701	1.07877
-0.53062	1.07768
-0.52954	1.07499
-0.528459	1.07295
-0.527379	1.07117
-0.526299	1.06952
-0.525218	1.06717
-0.524138	1.06515
-0.523057	1.06368
-0.521977	1.06236
-0.520896	1.06074
-0.519816	1.05953
-0.518735	1.05807
-0.517655	1.05686
-0.516575	1.05495
-0.515494	1.05314
-0.514414	1.05201
-0.513333	1.05015
-0.512253	1.04824
-0.511172	1.04689
-0.510092	1.0463
-0.509012	1.04505
-0.507931	1.04321
-0.506851	1.04211
-0.50577	1.04135
-0.50469	1.04066
-0.503609	1.03948
-0.502529	1.03745
-0.501449	1.03576
-0.500368	1.03441
-0.499288	1.03347
-0.498207	1.03259
-0.497127	1.031
-0.496046	1.02895
-0.494966	1.02667
-0.493886	1.02551
-0.492805	1.02503
-0.491725	1.02377
-0.490644	1.02206
-0.489564	1.02089
-0.488483	1.01958
-0.487403	1.0178
-0.486323	1.01616
-0.485242	1.01477
-0.484162	1.01285
-0.483081	1.01063
-0.482001	1.0092
-0.48092	1.00787
-0.47984	1.00584
-0.47876	1.00457
-0.477679	1.00296
-0.476599	1.00051
-0.475518	0.998762
-0.474438	0.997139
-0.473357	0.995616
-0.472277	0.993679
-0.471196	0.991767
-0.470116	0.989765
-0.469036	0.988379
-0.467955	0.987363
-0.466875	0.985596
-0.465794	0.983952
-0.464714	0.982378
-0.463633	0.980404
-0.462553	0.978797
-0.461473	0.977799
-0.460392	0.97646
-0.459312	0.974941
-0.458231	0.973428
-0.457151	0.971763
-0.45607	0.969591
-0.45499	0.967209
-0.45391	0.964942
-0.452829	0.962371
-0.451749	0.959812
-0.450668	0.957783
-0.449588	0.955443
-0.448507	0.953073
-0.447427	0.951462
-0.446347	0.949226
-0.445266	0.946504
-0.444186	0.943665
-0.443105	0.941861
-0.442025	0.941032
-0.440944	0.939667
-0.439864	0.937639
-0.438784	0.935368
-0.437703	0.933601
-0.436623	0.932357
-0.435542	0.930814
-0.434462	0.928952
-0.433381	0.927206
-0.432301	0.925257
-0.431221	0.923408
-0.43014	0.92231
-0.42906	0.921388
-0.427979	0.919887
-0.426899	0.917934
-0.425818	0.916278
-0.424738	0.91437
-0.423657	0.912281
-0.422577	0.910933
-0.421497	0.909033
-0.420416	0.906813
-0.419336	0.905089
-0.418255	0.90337
-0.417175	0.902152
-0.416094	0.90134
-0.415014	0.900568
-0.413934	0.898849
-0.412853	0.896938
-0.411773	0.895071
-0.410692	0.894272
-0.409612	0.893469
-0.408531	0.891762
-0.407451	0.89001
-0.406371	0.8875
-0.40529	0.885696
-0.40421	0.884076
-0.403129	0.882113
-0.402049	0.880666
-0.400968	0.880025
-0.399888	0.879371
-0.398808	0.878545
-0.397727	0.877183
-0.396647	0.875622
-0.395566	0.874111
-0.394486	0.873227
-0.393405	0.872039
-0.392325	0.870666
-0.391245	0.869819
-0.390164	0.869184
-0.389084	0.867983
-0.388003	0.866149
-0.386923	0.864583
-0.385842	0.863157
-0.384762	0.861317
-0.383682	0.858518
-0.382601	0.8565
-0.381521	0.854491
-0.38044	0.852946
-0.37936	0.851848
-0.378279	0.850777
-0.377199	0.849256
-0.376118	0.847286
-0.375038	0.84608
-0.373958	0.844558
-0.372877	0.843587
-0.371797	0.842138
-0.370716	0.841085
-0.369636	0.839657
-0.368555	0.838356
-0.367475	0.837438
-0.366395	0.836416
-0.365314	0.835031
-0.364234	0.833675
-0.363153	0.831728
-0.362073	0.830555
-0.360992	0.829169
-0.359912	0.827756
-0.358832	0.82687
-0.357751	0.825692
-0.356671	0.823231
-0.35559	0.821021
-0.35451	0.819396
-0.353429	0.818286
-0.352349	0.818057
-0.351269	0.817148
-0.350188	0.816625
-0.349108	0.816268
-0.348027	0.814806
-0.346947	0.812451
-0.345866	0.810619
-0.344786	0.809886
-0.343706	0.808936
-0.342625	0.808002
-0.341545	0.806965
-0.340464	0.806322
-0.339384	0.804547
-0.338303	0.803859
-0.337223	0.802888
-0.336143	0.801803
-0.335062	0.800546
-0.333982	0.798565
-0.332901	0.797148
-0.331821	0.796434
-0.33074	0.796084
-0.32966	0.795434
-0.328579	0.794502
-0.327499	0.793723
-0.326419	0.792824
-0.325338	0.791332
-0.324258	0.790809
-0.323177	0.790408
-0.322097	0.790138
-0.321016	0.788725
-0.319936	0.788555
-0.318856	0.786947
-0.317775	0.785698
-0.316695	0.785127
-0.315614	0.785296
-0.314534	0.784346
-0.313453	0.783501
-0.312373	0.782866
-0.311293	0.782525
-0.310212	0.781859
-0.309132	0.781925
-0.308051	0.780732
-0.306971	0.778413
-0.30589	0.776981
-0.30481	0.776179
-0.30373	0.775245
-0.302649	0.774929
-0.301569	0.774097
-0.300488	0.774671
-0.299408	0.77317
-0.298327	0.771066
-0.297247	0.770014
-0.296167	0.768638
-0.295086	0.767402
-0.294006	0.765836
-0.292925	0.765496
-0.291845	0.765481
-0.290764	0.764883
-0.289684	0.763478
-0.288604	0.762224
-0.287523	0.761288
-0.286443	0.75996
-0.285362	0.759075
-0.284282	0.7582
-0.283201	0.757368
-0.282121	0.755942
-0.28104	0.755991
-0.27996	0.755101
-0.27888	0.753828
-0.277799	0.753004
-0.276719	0.751912
-0.275638	0.751404
-0.274558	0.750289
-0.273477	0.749452
-0.272397	0.747621
-0.271317	0.746884
-0.270236	0.744476
-0.269156	0.743802
-0.268075	0.743136
-0.266995	0.742624
-0.265914	0.741353
-0.264834	0.74062
-0.263754	0.739827
-0.262673	0.738826
-0.261593	0.737209
-0.260512	0.734946
-0.259432	0.733076
-0.258351	0.732024
-0.257271	0.73082
-0.256191	0.72971
-0.25511	0.72842
-0.25403	0.727321
-0.252949	0.727489
-0.251869	0.72665
-0.250788	0.726225
-0.249708	0.726585
-0.248628	0.726356
-0.247547	0.724688
-0.246467	0.722883
-0.245386	0.722524
-0.244306	0.72311
-0.243225	0.722478
-0.242145	0.722105
-0.241065	0.721678
-0.239984	0.721088
-0.238904	0.720679
-0.237823	0.719531
-0.236743	0.717989
-0.235662	0.717158
-0.234582	0.717237
-0.233501	0.716139
-0.232421	0.714815
-0.231341	0.714451
-0.23026	0.712999
-0.22918	0.712231
-0.228099	0.712331
-0.227019	0.711524
-0.225938	0.711864
-0.224858	0.712358
-0.223778	0.712638
-0.222697	0.711567
-0.221617	0.711288
-0.220536	0.711175
-0.219456	0.71137
-0.218375	0.711914
-0.217295	0.712624
-0.216215	0.713855
-0.215134	0.712878
-0.214054	0.711683
-0.212973	0.710879
-0.211893	0.710008
-0.210812	0.709385
-0.209732	0.709449
-0.208652	0.708542
-0.207571	0.708015
-0.206491	0.70817
-0.20541	0.708307
-0.20433	0.708547
-0.203249	0.707899
-0.202169	0.707382
-0.201089	0.706002
-0.200008	0.705522
-0.198928	0.704547
-0.197847	0.70388
-0.196767	0.702987
-0.195686	0.701605
-0.194606	0.700506
-0.193526	0.700601
-0.192445	0.700002
-0.191365	0.698925
-0.190284	0.698053
-0.189204	0.6975
-0.188123	0.696201
-0.187043	0.695386
-0.185963	0.694887
-0.184882	0.694419
-0.183802	0.694217
-0.182721	0.693622
-0.181641	0.693519
-0.18056	0.692477
-0.17948	0.692362
-0.178399	0.692293
-0.177319	0.691775
-0.176239	0.691358
-0.175158	0.690419
-0.174078	0.690191
-0.172997	0.689366
-0.171917	0.689016
-0.170836	0.688241
-0.169756	0.686594
-0.168676	0.685742
-0.167595	0.685248
-0.166515	0.684933
-0.165434	0.683576
-0.164354	0.682356
-0.163273	0.680671
-0.162193	0.679221
-0.161113	0.67924
-0.160032	0.678802
-0.158952	0.677296
-0.157871	0.676537
-0.156791	0.676374
-0.15571	0.675294
-0.15463	0.674533
-0.15355	0.67276
-0.152469	0.671491
-0.151389	0.670622
-0.150308	0.66927
-0.149228	0.668651
-0.148147	0.667368
-0.147067	0.666996
-0.145987	0.665948
-0.144906	0.665406
-0.143826	0.664293
-0.142745	0.663414
-0.141665	0.66247
-0.140584	0.660926
-0.139504	0.659577
-0.138424	0.659108
-0.137343	0.658696
-0.136263	0.658023
-0.135182	0.657005
-0.134102	0.656471
-0.133021	0.655397
-0.131941	0.654668
-0.13086	0.653927
-0.12978	0.653179
-0.1287	0.652875
-0.127619	0.652209
-0.126539	0.651667
-0.125458	0.650933
-0.124378	0.650232
-0.123297	0.649195
-0.122217	0.648893
-0.121137	0.64907
-0.120056	0.648102
-0.118976	0.646972
-0.117895	0.646047
-0.116815	0.645272
-0.115734	0.644677
-0.114654	0.644324
-0.113574	0.643535
-0.112493	0.642695
-0.111413	0.642111
-0.110332	0.641625
-0.109252	0.640494
-0.108171	0.639538
-0.107091	0.638441
-0.106011	0.637688
-0.10493	0.637238
-0.10385	0.636697
-0.102769	0.635778
-0.101689	0.635642
-0.100608	0.63529
-0.099528	0.635388
-0.098448	0.635981
-0.097367	0.63583
-0.096287	0.635697
-0.095206	0.635648
-0.094126	0.635663
-0.093045	0.635892
-0.091965	0.636063
-0.090885	0.635713
-0.089804	0.635509
-0.088724	0.635736
-0.087643	0.636343
-0.086563	0.636766
-0.085482	0.63683
-0.084402	0.636571
-0.083321	0.636125
-0.082241	0.635144
-0.081161	0.634184
-0.08008	0.633797
-0.079	0.63385
-0.077919	0.633652
-0.076839	0.633075
-0.075758	0.632579
-0.074678	0.631728
-0.073598	0.631108
-0.072517	0.631069
-0.071437	0.630395
-0.070356	0.630039
-0.069276	0.630456
-0.068195	0.630475
-0.067115	0.629622
-0.066035	0.628968
-0.064954	0.629126
-0.063874	0.629316
-0.062793	0.629425
-0.061713	0.629411
-0.060632	0.628595
-0.059552	0.627432
-0.058472	0.62677
-0.057391	0.626564
-0.056311	0.627087
-0.05523	0.628373
-0.05415	0.628999
-0.053069	0.628586
-0.051989	0.627969
-0.050909	0.627901
-0.049828	0.62803
-0.048748	0.627766
-0.047667	0.627219
-0.046587	0.626938
-0.045506	0.627123
-0.044426	0.62656
-0.043346	0.626323
-0.042265	0.626496
-0.041185	0.626053
-0.040104	0.625966
-0.039024	0.625889
-0.037943	0.624967
-0.036863	0.624384
-0.035782	0.624652
-0.034702	0.624029
-0.033622	0.622567
-0.032541	0.62178
-0.031461	0.621541
-0.03038	0.621005
-0.0293	0.620221
-0.028219	0.620724
-0.027139	0.621476
-0.026059	0.62099
-0.024978	0.620138
-0.023898	0.619494
-0.022817	0.619266
-0.021737	0.619065
-0.020656	0.618361
-0.019576	0.618239
-0.018496	0.617557
-0.017415	0.616844
-0.016335	0.616448
-0.015254	0.614813
-0.014174	0.612971
-0.013093	0.611984
-0.012013	0.612336
-0.010933	0.611589
-0.009852	0.610318
-0.008772	0.374494
-0.007691	-0.000418
-0.006611	-0.001223
-0.00553	-0.001477
-0.00445	-0.002034
-0.00337	-0.003173
-0.002289	-0.004294
-0.001209	-0.005543
-0.000128	-0.007105
0.000952	-0.012802
0.002033	-0.012587
0.003113	-0.012214
0.004193	-0.012273
0.005274	-0.012351
0.006354	-0.01305
0.007435	-0.012766
0.008515	-0.012137
0.009596	-0.012291
0.010676	-0.01224
0.011757	-0.011169
0.012837	-0.011195
0.013917	-0.011052
0.014998	-0.01134
0.016078	-0.010835
0.017159	-0.011171
0.018239	-0.012312
0.01932	-0.012295
0.0204	-0.012596
0.02148	-0.01179
0.022561	-0.0105
0.023641	-0.008581
0.024722	-0.008358
0.025802	-0.008944
0.026883	-0.00862
0.027963	-0.008789
0.029043	-0.009239
0.030124	-0.008817
0.031204	-0.008376
0.032285	-0.008078
0.033365	-0.007688
0.034446	-0.007642
0.035526	-0.008015
0.036606	-0.007804
0.037687	-0.00767
0.038767	-0.008284
0.039848	-0.00873
0.040928	-0.009541
0.042009	-0.009871
0.043089	-0.009869
0.044169	-0.010611
0.04525	-0.012109
0.04633	-0.012411
0.047411	-0.012571
0.048491	-0.013626
0.049572	-0.014154
0.050652	-0.015085
0.051732	-0.016538
0.052813	-0.017551
0.053893	-0.018902
0.054974	-0.020575
0.056054	-0.021572
0.057135	-0.022301
0.058215	-0.023654
0.059296	-0.024193
0.060376	-0.024661
0.061456	-0.025444
0.062537	-0.026976
0.063617	-0.028473
0.064698	-0.029506
0.065778	-0.030912
0.066859	-0.031939
0.067939	-0.032247
0.069019	-0.033276
0.0701	-0.034972
0.07118	-0.035697
0.072261	-0.035782
0.073341	-0.036129
0.074422	-0.036347
0.075502	-0.037071
0.076582	-0.037834
0.077663	-0.039099
0.078743	-0.040363
0.079824	-0.041048
0.080904	-0.041421
0.081985	-0.04194
0.083065	-0.042241
0.084145	-0.042785
0.085226	-0.042842
0.086306	-0.043071
0.087387	-0.043971
0.088467	-0.043958
0.089548	-0.043961
0.090628	-0.044523
0.091708	-0.045316
0.092789	-0.046256
0.093869	-0.047032
0.09495	-0.047054
0.09603	-0.047474
0.097111	-0.048209
0.098191	-0.048423
0.099271	-0.047963
0.100352	-0.047894
0.101432	-0.048109
0.102513	-0.048156
0.103593	-0.047922
0.104674	-0.047436
0.105754	-0.047211
0.106835	-0.046569
0.107915	-0.045977
0.108995	-0.04574
0.110076	-0.045731
0.111156	-0.045569
0.112237	-0.045031
0.113317	-0.045394
0.114398	-0.046024
0.115478	-0.046342
0.116558	-0.046773
0.117639	-0.047014
0.118719	-0.046785
0.1198	-0.047032
0.12088	-0.047576
0.121961	-0.048214
0.123041	-0.049062
0.124121	-0.049388
0.125202	-0.049536
0.126282	-0.049804
0.127363	-0.050039
0.128443	-0.049913
0.129524	-0.049588
0.130604	-0.049124
0.131684	-0.048248
0.132765	-0.047331
0.133845	-0.046327
0.134926	-0.045125
0.136006	-0.043956
0.137087	-0.042774
0.138167	-0.041596
0.139247	-0.040409
0.140328	-0.03878
0.141408	-0.036334
0.142489	-0.034384
0.143569	-0.032683
0.14465	-0.030047
0.14573	-0.027126
0.14681	-0.024303
0.147891	-0.021419
0.148971	-0.017879
0.150052	-0.014108
0.151132	-0.008889
0.152213	-0.002674
0.153293	0.003837
0.154374	0.010549
0.155454	0.017846
0.156534	0.025601
0.157615	0.033982
0.158695	0.042654
0.159776	0.05183
0.160856	0.060815
0.161937	0.070013
0.163017	0.080116
0.164097	0.090905
0.165178	0.102024
0.166258	0.112387
0.167339	0.123658
0.168419	0.13573
0.1695	0.147452
0.17058	0.159826
0.17166	0.171863
0.172741	0.182542
0.173821	0.193945
0.174902	0.206286
0.175982	0.218388
0.177063	0.231085
0.178143	0.243321
0.179223	0.255481
0.180304	0.267681
0.181384	0.279653
0.182465	0.291083
0.183545	0.302042
0.184626	0.313017
0.185706	0.323602
0.186786	0.334424
0.187867	0.345186
0.188947	0.35493
0.190028	0.364473
0.191108	0.374106
0.192189	0.383711
0.193269	0.393338
0.194349	0.402363
0.19543	0.411293
0.19651	0.420009
0.197591	0.428933
0.198671	0.437205
0.199752	0.445127
0.200832	0.45336
0.201913	0.460957
0.202993	0.466878
0.204073	0.472668
0.205154	0.477548
0.206234	0.481323
0.207315	0.484622
0.208395	0.487455
0.209476	0.489751
0.210556	0.491463
0.211636	0.492367
0.212717	0.492037
0.213797	0.491649
0.214878	0.490937
0.215958	0.489533
0.217039	0.487761
0.218119	0.48519
0.219199	0.481027
0.22028	0.478128
0.22136	0.474959
0.222441	0.470974
0.223521	0.467089
0.224602	0.462636
0.225682	0.458418
0.226762	0.455178
0.227843	0.451744
0.228923	0.447585
0.230004	0.44318
0.231084	0.437775
0.232165	0.433671
0.233245	0.429251
0.234325	0.424984
0.235406	0.420567
0.236486	0.415874
0.237567	0.410878
0.238647	0.406403
0.239728	0.40195
0.240808	0.397466
0.241888	0.392854
0.242969	0.388575
0.244049	0.383656
0.24513	0.380088
0.24621	0.375971
0.247291	0.371018
0.248371	0.366856
0.249452	0.362634
0.250532	0.35878
0.251612	0.354522
0.252693	0.350145
0.253773	0.345891
0.254854	0.342046
0.255934	0.339385
0.257015	0.336124
0.258095	0.333206
0.259175	0.329855
0.260256	0.326551
0.261336	0.322561
0.262417	0.31969
0.263497	0.316552
0.264578	0.313293
0.265658	0.310356
0.266738	0.307919
0.267819	0.305808
0.268899	0.303859
0.26998	0.302017
0.27106	0.299661
0.272141	0.296818
0.273221	0.294747
0.274301	0.292918
0.275382	0.291096
0.276462	0.289453
0.277543	0.288455
0.278623	0.287424
0.279704	0.285398
0.280784	0.282984
0.281864	0.281202
0.282945	0.278731
0.284025	0.27741
0.285106	0.276374
0.286186	0.274943
0.287267	0.273348
0.288347	0.271223
0.289427	0.269768
0.290508	0.268859
0.291588	0.268019
0.292669	0.266149
0.293749	0.265051
0.29483	0.263777
0.29591	0.262736
0.296991	0.26145
0.298071	0.260602
0.299151	0.25882
0.300232	0.257071
0.301312	0.256174
0.302393	0.254554
0.303473	0.252645
0.304554	0.25077
0.305634	0.24963
0.306714	0.248102
0.307795	0.24633
0.308875	0.245242
0.309956	0.242616
0.311036	0.240097
0.312117	0.238316
0.313197	0.236579
0.314277	0.235056
0.315358	0.234215
0.316438	0.233471
0.317519	0.232661
0.318599	0.231989
0.319679	0.230747
0.32076	0.230373
0.32184	0.228313
0.322921	0.227248
0.324001	0.225283
0.325082	0.223821
0.326162	0.222318
0.327243	0.222213
0.328323	0.221327
0.329403	0.2195
0.330484	0.218555
0.331564	0.216958
0.332645	0.215182
0.333725	0.214158
0.334806	0.213537
0.335886	0.212042
0.336966	0.211716
0.338047	0.209962
0.339127	0.208626
0.340208	0.206727
0.341288	0.205962
0.342369	0.205237
0.343449	0.204
0.34453	0.20224
0.34561	0.201154
0.34669	0.200921
0.347771	0.198985
0.348851	0.197039
0.349932	0.194836
0.351012	0.19339
0.352093	0.192529
0.353173	0.191078
0.354253	0.190184
0.355334	0.189329
0.356414	0.187908
0.357495	0.187147
0.358575	0.185702
0.359655	0.183605
0.360736	0.182288
0.361816	0.18131
0.362897	0.179545
0.363977	0.178689
0.365058	0.178437
0.366138	0.177879
0.367218	0.177493
0.368299	0.176582
0.369379	0.176036
0.37046	0.174763
0.37154	0.173256
0.372621	0.171658
0.373701	0.170115
0.374782	0.168642
0.375862	0.168375
0.376942	0.166262
0.378023	0.164975
0.379103	0.164364
0.380184	0.164033
0.381264	0.162443
0.382345	0.161213
0.383425	0.161395
0.384505	0.159609
0.385586	0.158996
0.386666	0.157743
0.387747	0.15763
0.388827	0.156592
0.389908	0.15544
0.390988	0.153888
0.392069	0.153688
0.393149	0.152843
0.394229	0.151904
0.39531	0.151221
0.39639	0.15037
0.397471	0.149807
0.398551	0.149459
0.399632	0.148629
0.400712	0.147224
0.401792	0.146199
0.402873	0.145893
0.403953	0.146213
0.405034	0.14552
0.406114	0.14459
0.407194	0.143976
0.408275	0.142971
0.409355	0.141588
0.410436	0.140885
0.411516	0.140292
0.412597	0.140462
0.413677	0.139786
0.414757	0.139235
0.415838	0.138243
0.416918	0.137462
0.417999	0.13636
0.419079	0.135382
0.42016	0.134115
0.42124	0.132591
0.422321	0.131425
0.423401	0.130419
0.424481	0.129198
0.425562	0.127867
0.426642	0.126352
0.427723	0.125208
0.428803	0.124409
0.429884	0.123541
0.430964	0.122683
0.432044	0.122483
0.433125	0.120999
0.434205	0.119932
0.435286	0.119671
0.436366	0.118808
0.437447	0.117481
0.438527	0.11728
0.439608	0.116075
0.440688	0.115676
0.441768	0.114703
0.442849	0.113953
0.443929	0.113405
0.44501	0.113299
0.44609	0.112282
0.44717	0.111585
0.448251	0.110975
0.449331	0.109832
0.450412	0.107949
0.451492	0.106472
0.452573	0.105557
0.453653	0.104371
0.454733	0.103009
0.455814	0.101911
0.456894	0.100294
0.457975	0.09903
0.459055	0.098233
0.460136	0.097463
0.461216	0.096397
0.462296	0.095245
0.463377	0.094778
0.464457	0.094329
0.465538	0.09343
0.466618	0.091487
0.467699	0.090534
0.468779	0.089544
0.46986	0.088483
0.47094	0.087821
0.47202	0.08751
0.473101	0.087266
0.474181	0.08652
0.475262	0.085339
0.476342	0.084918
0.477423	0.084313
0.478503	0.083523
0.479584	0.083654
0.480664	0.084502
0.481744	0.084245
0.482825	0.082981
0.483905	0.081191
0.484986	0.080183
0.486066	0.079258
0.487146	0.079225
0.488227	0.079145
0.489307	0.078288
0.490388	0.077797
0.491468	0.076852
0.492549	0.076063
0.493629	0.07572
0.494709	0.074997
0.49579	0.074043
0.49687	0.073206
0.497951	0.072255
0.499031	0.071225
0.500112	0.070711
0.501192	0.070519
0.502272	0.070372
0.503353	0.069697
0.504433	0.069451
0.505514	0.068968
0.506594	0.067712
0.507675	0.066962
0.508755	0.066549
0.509835	0.066449
0.510916	0.06702
0.511996	0.066494
0.513077	0.065259
0.514157	0.064075
0.515238	0.062785
0.516318	0.062486
0.517399	0.062057
0.518479	0.060814
0.519559	0.059671
0.52064	0.059338
0.52172	0.059115
0.522801	0.059222
0.523881	0.059822
0.524962	0.058945
0.526042	0.057831
0.527122	0.057474
0.528203	0.057163
0.529283	0.05674
0.530364	0.055763
0.531444	0.054965
0.532525	0.054479
0.533605	0.053147
0.534685	0.051114
0.535766	0.050458
0.536846	0.050935
0.537927	0.050847
0.539007	0.04987
0.540088	0.049236
0.541168	0.049058
0.542248	0.048664
0.543329	0.04817
0.544409	0.047124
0.54549	0.045985
0.54657	0.044903
0.547651	0.043441
0.548731	0.041937
0.549811	0.040427
0.550892	0.039423
0.551972	0.038715
0.553053	0.03765
0.554133	0.036219
0.555214	0.034402
0.556294	0.032765
0.557374	0.031841
0.558455	0.031014
0.559535	0.030188
0.560616	0.029449
0.561696	0.028686
0.562777	0.028479
0.563857	0.027975
0.564938	0.026819
0.566018	0.025974
0.567098	0.025399
0.568179	0.025213
0.569259	0.025405
0.57034	0.024506
0.57142	0.023244
0.572501	0.023109
0.573581	0.022482
0.574661	0.021425
0.575742	0.020094
0.576822	0.018895
0.577903	0.0174
0.578983	0.016886
0.580064	0.016726
0.581144	0.015549
0.582224	0.014593
0.583305	0.014076
0.584385	0.014328
0.585466	0.014239
0.586546	0.013317
0.587627	0.012413
0.588707	0.012272
0.589787	0.012258
0.590868	0.009666
0.591948	0.009191
0.593029	0.010258
0.594109	0.011049
0.59519	0.011632
0.59627	0.011559
0.59735	0.011625
0.598431	0.01196
0.599511	0.011069
0.600592	0.010757
0.601672	0.010484
0.602753	0.009861
0.603833	0.009835
0.604913	0.009395
0.605994	0.008897
0.607074	0.008113
0.608155	0.008878
0.609235	0.008216
0.610316	0.007466
0.611396	0.008348
0.612477	0.008845
0.613557	0.009317
0.614637	0.00851
0.615718	0.007456
0.616798	0.007018
0.617879	0.006991
0.618959	0.007228
0.62004	0.006766
0.62112	0.006643
0.6222	0.005007
0.623281	0.00436
0.624361	0.004501
0.625442	0.003872
0.626522	0.002071
0.627603	0.000985
0.628683	0.000209
0.629763	-0.000597
0.630844	-0.002158
0.631924	-0.002126
0.633005	-0.002858
0.634085	-0.003435
0.635166	-0.004983
0.636246	-0.005668
0.637326	-0.007208
0.638407	-0.007632
0.639487	-0.008344
0.640568	-0.009787
0.641648	-0.012225
0.642729	-0.013267
0.643809	-0.015181
0.644889	-0.015179
0.64597	-0.015549
0.64705	-0.016523
0.648131	-0.017003
0.649211	-0.0181
0.650292	-0.019079
0.651372	-0.019654
0.652452	-0.020913
0.653533	-0.022093
0.654613	-0.023239
0.655694	-0.023569
0.656774	-0.025396
0.657855	-0.026191
0.658935	-0.027354
0.660016	-0.028665
0.661096	-0.02985
0.662176	-0.031525
0.663257	-0.032546
0.664337	-0.03285
0.665418	-0.034953
0.666498	-0.035558
0.667579	-0.036699
0.668659	-0.037291
0.669739	-0.036833
0.67082	-0.037513
0.6719	-0.037834
0.672981	-0.039035
0.674061	-0.039651
0.675142	-0.040498
0.676222	-0.040916
0.677302	-0.042074
0.678383	-0.043097
0.679463	-0.043424
0.680544	-0.043117
0.681624	-0.043047
0.682705	-0.042668
0.683785	-0.043264
0.684865	-0.043667
0.685946	-0.044134
0.687026	-0.044956
0.688107	-0.04502
0.689187	-0.044711
0.690268	-0.044902
0.691348	-0.04472
0.692428	-0.044935
0.693509	-0.044485
0.694589	-0.044492
0.69567	-0.044141
0.69675	-0.044508
0.697831	-0.044601
0.698911	-0.044955
0.699991	-0.045291
0.701072	-0.045387
0.702152	-0.046237
0.703233	-0.046522
0.704313	-0.0472
0.705394	-0.048578
0.706474	-0.049303
0.707555	-0.049741
0.708635	-0.050259
0.709715	-0.05108
0.710796	-0.051067
0.711876	-0.05206
0.712957	-0.052586
0.714037	-0.053122
0.715118	-0.05329
0.716198	-0.05377
0.717278	-0.053611
0.718359	-0.053879
0.719439	-0.053488
0.72052	-0.053148
0.7216	-0.053046
0.722681	-0.053234
0.723761	-0.053284
0.724841	-0.053288
0.725922	-0.053453
0.727002	-0.053096
0.728083	-0.052617
0.729163	-0.051692
0.730244	-0.050546
0.731324	-0.049129
0.732404	-0.04773
0.733485	-0.046439
0.734565	-0.045524
0.735646	-0.044232
0.736726	-0.043652
0.737807	-0.042358
0.738887	-0.040242
0.739967	-0.038114
0.741048	-0.034583
0.742128	-0.031078
0.743209	-0.028529
0.744289	-0.025384
0.74537	-0.021741
0.74645	-0.018464
0.74753	-0.015478
0.748611	-0.012026
0.749691	-0.007543
0.750772	-0.002596
0.751852	0.002498
0.752933	0.006414
0.754013	0.010262
0.755094	0.014483
0.756174	0.019513
0.757254	0.025053
0.758335	0.031283
0.759415	0.037284
0.760496	0.042934
0.761576	0.048807
0.762657	0.054355
0.763737	0.059964
0.764817	0.065929
0.765898	0.072267
0.766978	0.07876
0.768059	0.085578
0.769139	0.091368
0.77022	0.097808
0.7713	0.103192
0.77238	0.109339
0.773461	0.114937
0.774541	0.119287
0.775622	0.12418
0.776702	0.129962
0.777783	0.134671
0.778863	0.139267
0.779943	0.144014
0.781024	0.148776
0.782104	0.15352
0.783185	0.157793
0.784265	0.162205
0.785346	0.166296
0.786426	0.169953
0.787506	0.174021
0.788587	0.177872
0.789667	0.180469
0.790748	0.182982
0.791828	0.185765
0.792909	0.188223
0.793989	0.190585
0.795069	0.192055
0.79615	0.192839
0.79723	0.194152
0.798311	0.195371
0.799391	0.195532
0.800472	0.1957
0.801552	0.19587
0.802633	0.195489
0.803713	0.194307
0.804793	0.192484
0.805874	0.190926
0.806954	0.190468
0.808035	0.189762
0.809115	0.18835
0.810195	0.186546
0.811276	0.18409
0.812356	0.181341
0.813437	0.178875
0.814517	0.176983
0.815598	0.17498
0.816678	0.17225
0.817759	0.169145
0.818839	0.166164
0.819919	0.163268
0.821	0.160521
0.82208	0.15753
0.823161	0.154824
0.824241	0.152045
0.825322	0.149534
0.826402	0.146514
0.827482	0.143579
0.828563	0.141338
0.829643	0.138381
0.830724	0.135259
0.831804	0.132566
0.832885	0.130009
0.833965	0.127629
0.835046	0.125199
0.836126	0.122062
0.837206	0.119412
0.838287	0.116523
0.839367	0.113535
0.840448	0.110927
0.841528	0.107676
0.842608	0.104535
0.843689	0.102279
0.844769	0.100521
0.84585	0.098953
0.84693	0.09723
0.848011	0.094933
0.849091	0.092313
0.850172	0.089957
0.851252	0.087192
0.852332	0.084838
0.853413	0.083436
0.854493	0.081785
0.855574	0.079455
0.856654	0.076925
0.857734	0.07487
0.858815	0.073355
0.859895	0.071466
0.860976	0.068705
0.862056	0.066378
0.863137	0.064882
0.864217	0.063603
0.865298	0.062127
0.866378	0.060449
0.867458	0.058645
0.868539	0.056719
0.869619	0.055287
0.8707	0.054256
0.87178	0.053341
0.872861	0.052622
0.873941	0.051423
0.875021	0.050176
0.876102	0.048695
0.877182	0.047265
0.878263	0.046758
0.879343	0.046102
0.880424	0.045137
0.881504	0.043767
0.882585	0.042193
0.883665	0.041428
0.884745	0.040078
0.885826	0.03865
0.886906	0.03714
0.887987	0.035263
0.889067	0.033858
0.890147	0.0335
0.891228	0.033075
0.892308	0.032006
0.893389	0.031005
0.894469	0.029513
0.89555	0.028551
0.89663	0.02702
0.897711	0.025884
0.898791	0.024997
0.899871	0.0238
0.900952	0.022097
0.902032	0.020786
0.903113	0.020322
0.904193	0.019895
0.905273	0.019223
0.906354	0.018171
0.907434	0.016361
0.908515	0.015345
0.909595	0.014923
0.910676	0.014266
0.911756	0.014268
0.912837	0.014093
0.913917	0.013537
0.914997	0.013551
0.916078	0.012683
0.917158	0.011367
0.918239	0.009986
0.919319	0.008583
0.9204	0.008156
0.92148	0.007836
0.92256	0.007431
0.923641	0.006413
0.924721	0.00509
0.925802	0.004515
0.926882	0.003721
0.927963	0.002503
0.929043	0.000816
0.930124	-0.001131
0.931204	-0.002239
0.932284	-0.00361
0.933365	-0.004996
0.934445	-0.006521
0.935526	-0.007003
0.936606	-0.00751
0.937686	-0.008744
0.938767	-0.009634
0.939847	-0.011096
0.940928	-0.011693
0.942008	-0.011776
0.943089	-0.013119
0.944169	-0.014593
0.94525	-0.016582
0.94633	-0.018023
0.94741	-0.019444
0.948491	-0.019905
0.949571	-0.020433
0.950652	-0.020516
0.951732	-0.020732
0.952812	-0.021699
0.953893	-0.022638
0.954973	-0.023164
0.956054	-0.022939
0.957134	-0.024158
0.958215	-0.025463
0.959295	-0.027204
0.960376	-0.027646
0.961456	-0.027375
0.962536	-0.027866
0.963617	-0.029748
0.964697	-0.031008
[truncated: 24,297 more rows]

## Sheet: Fig. 5e
Time	(All)
Sum of GFP (Counts)	Repeat
Well	1	2	3	4	5	6	7	8	9	10	11	12	13	14	15	16	17	18	19	20	21	22	23	24	25	26	27	28	29	30	31	32	33	34	35	36	37	38	39	40	41	42	43	44	45	46	47	48	49
A01	6404	5843	5407	5093	5103	5192	5023	4904	5098	5076	5203	5351	5620	5278	5708	5759	5732	5837	5847	5809	5845	6036	6231	6373	6323	6229	6638	6716	6741	7415	7292	7441	7784	7741	7906	8025	8038	8015	8133	8623	8528	8525	8821	8926	9404	9466	9667	10192	10664
A02	7542	6621	6250	6020	5894	5966	5903	5705	5782	5755	5989	6012	6297	6240	6436	6599	6646	6793	6856	6650	6880	6978	7142	7368	7565	7617	7741	8125	8246	8839	8682	8983	9234	8945	9166	9146	9399	9269	9426	9828	9821	9951	10155	10264	10441	10847	10880	11194	11872
A03	7254	6449	5833	5620	5608	5529	5567	5291	5443	5426	5617	5522	5876	5614	6022	5944	5985	6155	6190	6124	6330	6421	6597	6639	6714	6824	6860	7237	7373	7885	7969	8088	8121	8187	8348	8251	8257	8268	8466	8802	8800	8727	9201	8963	9234	9312	9971	9978	10644
A04	6342	5553	5288	5305	5088	5075	4941	4948	5007	4973	5027	5094	5414	5213	5415	5527	5624	5622	5646	5843	5770	5912	6208	6212	6440	6428	6659	6794	6963	7436	7925	7911	7983	7965	8213	8129	8344	8466	8754	8988	8985	9175	9666	9652	9997	10440	10634	11250	11372
A05	5844	5982	6267	6806	7002	7573	8015	8616	9592	10085	11107	11988	12765	13484	14726	15816	16805	17653	19002	19845	21561	22864	24051	25601	27199	28976	30652	32285	34608	36441	38986	40668	43616	45975	48670	51113	54235	56934	60065	63982	65876	69569	72477	75289	78599	82287	85043	89285	93266
A06	6153	6578	6659	7141	7487	8060	8626	9262	10080	10777	11763	12760	13997	14748	16001	17139	17952	19549	20882	22230	23524	24906	26894	28829	30460	32020	33844	35954	38413	40731	42489	45082	48154	49463	53155	56576	59728	62594	66509	70191	71548	75513	79192	82632	85690	89644	91936	97479	100637
A07	6555	6682	7319	7374	8289	8752	9344	9940	10370	10336	10613	10751	11268	11279	11557	11635	11582	11907	11988	12120	12247	12464	12540	12858	13154	13370	13328	13836	14132	14669	14827	14761	15444	15312	15735	15878	16137	16481	16565	16964	17126	17497	17915	18206	18558	18622	18893	19756	20154
A08	6234	6271	6663	7178	7559	8303	8905	9226	9608	9807	10130	10506	10894	10808	11061	11203	11417	11279	11394	11497	11781	12169	12148	12364	12486	12783	12881	13289	13509	13681	14272	14434	14721	14417	14831	15062	15203	15568	15659	15933	16025	16364	16639	16845	17093	17606	17793	18388	18983
A09	6713	6537	6597	7077	7401	7845	8575	9192	10105	10649	12099	13274	14538	15608	17153	18485	19710	21141	22801	24434	25874	27672	29866	31512	33957	36005	38423	40743	42761	45875	48526	51664	55110	56912	60679	64218	67234	70920	73876	77629	80351	84101	87649	91186	94293	97450	99488	104141	107017
A10	7256	6540	6795	7098	7384	8108	8877	9607	10597	11378	12237	13514	15005	15884	17689	19336	20338	21805	24374	25550	27294	28469	30970	33213	35041	37386	39541	42167	44722	46825	49882	51331	55563	57390	60642	64132	67260	71084	74853	78955	81310	84718	88755	91938	95104	98742	100857	105202	108863
A11	8092	7108	6872	6647	6847	6973	7023	7054	7308	7152	7407	7456	7739	7598	7795	7937	7946	7879	8073	7950	8204	8292	8457	8618	8810	8917	8763	9193	9005	9501	9924	10076	10188	10015	10259	10613	10698	10765	11089	11411	11477	11571	11925	12242	12165	12815	12959	13493	13955
A12	6359	5153	5120	4985	5006	5246	5319	5254	5495	5495	5634	5627	5847	5619	6222	6177	6343	6210	6266	6283	6223	6449	6713	6963	6851	7184	7111	7189	7244	7793	8291	8419	8571	8507	8467	8950	9038	9047	9257	9552	9871	10062	10144	10502	10848	10974	11374	11729	12126
B01	8307	7406	6772	6409	6249	6315	6243	6063	6257	6003	6089	6330	6548	6473	6787	6965	6929	7033	7285	7379	7301	7747	7685	7983	8125	8500	8425	8919	8882	9547	9737	9988	10634	10548	10944	11102	11453	11674	12117	12659	12423	12766	12946	13404	14170	14460	14763	15277	15825
B02	9034	7653	6798	6483	6232	6229	6116	5927	6156	6057	6146	6230	6478	6285	6722	6858	6647	6917	6928	6992	7097	7380	7386	7560	7778	7994	8097	8498	8476	9030	9375	9478	9700	9846	10104	10294	10498	10616	10933	11261	11151	11554	11959	12410	12614	12665	12771	13673	14251
B03	7664	6646	6156	5868	5736	5679	5681	5568	5678	5615	5694	5936	5873	5826	6207	6132	6262	6280	6434	6429	6362	6825	6742	7013	7103	7125	7247	7677	7682	8117	8600	8775	9196	9257	9203	9514	9858	9745	10047	10485	10461	10768	10858	11213	11482	11425	12169	12504	13043
B04	7208	6646	6250	6159	5959	5879	5822	5643	5796	5888	5854	6031	6346	6246	6453	6572	6719	6814	6733	6844	6721	7064	7263	7540	7514	7856	7723	8083	8312	8930	9215	9328	9802	9723	10127	10359	10594	10713	10717	11040	11392	11224	11465	11999	12217	12332	12859	13304	13712
B05	7366	6849	6406	6181	6331	6291	6310	6473	6538	6658	6991	7206	7509	7682	8100	8334	8415	8881	8950	9400	9423	9863	10180	10531	10902	11285	11617	12062	12341	13225	13564	13813	14592	14844	15327	15679	15903	16075	16857	17410	17380	17713	18159	18845	19258	19588	20058	20756	21160
B06	7440	6835	6338	6381	6186	6345	6618	6559	6573	6698	6935	7180	7500	7608	8061	8362	8665	8802	8959	9136	9456	9830	10243	10865	11081	11311	11621	12084	12422	13028	13782	14207	14511	14729	15366	15536	16254	16283	16877	17304	17512	17703	18167	18724	19009	19305	19885	20443	21206
B07	8058	7518	6944	6853	7012	6843	6894	6814	6921	6986	7113	7335	7675	7381	7640	8133	8135	8181	8457	8500	8608	8946	9122	9522	9512	9570	9950	10194	10541	11114	11480	11578	12045	12230	12533	12855	12884	13001	13300	13873	13717	14148	14266	14747	15029	15138	15779	16069	16977
B08	6655	6039	5610	5620	5454	5607	5549	5445	5750	5666	5894	5943	6341	6138	6447	6511	6745	6838	6734	6958	6809	7281	7357	7611	7771	7903	8160	8250	8498	9023	9317	9549	9941	9719	10153	10127	10325	10477	10887	11225	11111	11431	11617	12053	12379	12362	12919	13528	13804
B09	6840	6748	6307	6387	6357	6574	6546	6610	6704	6939	7270	7683	7910	8179	8571	8966	9138	9638	9830	10399	10632	11042	11517	11987	12257	12759	13155	13893	14418	15000	15850	15982	16871	17011	18086	18723	19087	19644	20124	21327	21300	22127	22607	23277	24011	24256	24945	25537	26294
B10	6628	5568	5042	4973	4963	5237	5200	5314	5320	5472	5730	5881	6287	6314	6652	6980	7065	7168	7555	7636	7842	8139	8556	8733	9136	9050	9554	9783	10248	10924	11422	11812	12117	12137	12477	12839	13517	13731	14148	14662	14448	15131	15397	16175	16310	16680	17294	17406	18085
B11	6791	5326	4982	4854	4940	4897	5057	4951	5166	5147	5354	5367	5854	5509	5960	6241	6184	6324	6288	6280	6473	6772	6947	6979	7350	7492	7516	7823	8094	8404	8897	9210	9448	9414	9839	10124	10248	10524	10940	11356	11312	11731	12077	12237	12642	12939	13436	13899	14233
B12	7795	5699	4964	4760	4839	4855	4887	4917	4906	4957	5065	5289	5598	5357	5929	5971	5883	6019	6191	6141	6241	6580	6733	6956	7014	7061	7261	7379	7733	8002	8585	8671	9061	8963	9254	9373	9613	9902	10015	10601	10631	10837	11039	11651	11811	11800	12325	12713	13337
C01	8403	7546	7065	6984	7093	7368	7948	8137	8821	9460	10246	11324	12471	12689	14325	15262	16584	17875	19329	20555	22284	24101	25796	27391	29388	31431	33360	35457	37584	40287	43126	45352	48282	51084	53850	57124	59918	62511	64959	68452	70479	72375	75370	76738	80319	83122	84473	87456	90993
C02	8853	7836	7740	8084	8328	8383	8976	9492	10068	11094	12026	13137	14691	15311	17132	18199	19590	21380	22919	24358	26509	28575	30436	33218	35343	37502	40342	43087	45610	48984	52053	54925	58952	62392	65549	69084	72165	75323	79080	82907	85691	87808	91910	94093	97946	101446	103833	106976	110329
C03	7056	6727	7077	7653	7982	8807	9251	9842	11069	11717	12840	13867	15509	16536	18049	19659	20881	22363	24294	25657	27443	29660	31535	34029	35974	38023	40734	42660	44696	47876	50498	53035	55802	58775	61659	65034	68152	71099	74223	77529	79804	82299	86262	87665	90949	95101	95709	99752	101918
C04	7301	7140	7744	8043	8531	9275	9949	10707	11860	12510	13957	15264	16532	17851	19766	21183	22646	24329	26355	27857	29923	32154	34203	37296	38946	41496	43783	46546	48921	52194	54771	57776	61236	64155	67341	70983	75003	77947	81899	86120	88899	91093	95982	99135	102807	106304	109246	113360	116414
C05	5917	5271	4787	4860	4739	4811	4865	4732	4881	4766	4846	5080	5478	5189	5494	5846	5665	5828	5737	5915	6034	6215	6483	6578	6742	6857	7010	7047	7422	7787	8244	8411	8544	8959	9067	9125	9186	9571	9582	9904	10026	10312	10693	10911	11097	11221	11774	12038	12567
C06	7338	5942	5060	5159	5119	5037	5156	4939	5126	5033	5031	5404	5556	5386	5816	5932	6067	6067	5993	6258	6116	6370	6667	6748	6910	6965	7405	7420	7402	8050	8328	8694	8700	8871	8855	9281	9391	9470	9705	10133	10292	10329	10581	10815	11132	11287	11784	11820	12597
C07	7923	5590	4924	4853	4957	4725	4865	4696	4860	5027	5175	5393	6062	5909	6567	6779	6845	7189	7272	7416	7631	7881	8255	8425	8667	8631	9006	9332	9516	10109	10542	10757	10947	11367	11532	11704	11908	12042	12569	13155	13164	13441	13425	13894	14241	14487	14953	15184	15738
C08	6774	5727	5130	5154	4975	5016	4973	4989	5292	5613	5718	6209	6755	6662	7425	7695	7780	8099	8256	8630	8681	9190	9498	10013	10226	10576	10687	10966	11342	12171	12515	12750	13104	13330	13828	13981	14656	14545	15088	15238	15746	16133	16530	16798	17213	17275	17760	18295	19026
C09	6722	6195	7034	8518	9925	11743	13795	16071	19136	22048	25902	30001	33932	38331	42852	47960	52338	56689	62659	67777	72162	78762	83723	88371	93529	99509	105530	110673	116050	124345	130338	136013	143292	148464	154696	161853	165833	171267	177238	184139	185686	186930	196769	197361	203158	209850	206206	211870	216781
C10	5777	5172	5450	6440	7697	8865	10339	12151	14282	16327	19346	22164	25773	28167	32179	35779	39239	43360	46912	50973	54671	59253	63021	67559	72218	76741	80791	85500	89944	96311	101390	106630	112012	116667	121824	127170	132113	136635	140743	146179	148616	151467	157845	159614	164031	167090	167585	171520	174877
C11	6835	7302	10399	13334	16549	20018	22913	26033	28018	30073	31252	32331	33021	32749	33361	33210	33180	33380	32881	32820	33034	32781	33005	33248	32673	32989	33006	33228	33271	33540	33375	33475	33862	33623	33443	33826	33804	33924	34079	34038	34152	34272	33920	34155	34686	34923	35026	35206	35389
C12	7602	8348	10898	14012	17327	21253	24471	27273	30289	31843	33327	34334	35139	34862	35485	35689	35477	35283	35557	34943	35142	35463	35047	35159	35342	34571	34578	34639	34422	34882	34935	34926	35180	34288	34485	34649	34748	34374	34503	34698	34386	33654	34689	33988	34556	34376	34241	34549	36041
D01	8447	7656	7020	6771	6430	6531	6272	6185	6414	6458	6609	6763	7056	6859	7345	7470	7617	7773	7694	8103	8105	8461	8883	8777	9520	9607	9931	10113	10640	11296	11727	12136	12527	12639	12962	13640	14068	14414	15105	15794	16149	16653	17098	17658	18312	18879	19639	20339	21170
D02	7898	7014	6507	6422	6174	6182	6237	6055	6209	6169	6399	6542	6895	6724	7173	7384	7311	7791	7771	7942	7997	8275	8643	8905	9188	9390	9820	9942	10578	11078	11635	12208	12646	12747	12955	13423	13977	14314	14927	15602	15943	16677	16892	17547	18169	18820	19366	20000	21332
D03	7318	6775	6337	6214	6077	6024	5958	5906	6222	6049	6192	6411	6579	6611	7038	7124	7120	7445	7638	7778	7795	8134	8439	8937	9137	9238	9431	9922	10184	10870	11587	11830	12515	12416	13187	13363	13940	14321	14724	15599	15840	16560	16845	17459	18147	18770	19445	20134	20896
D04	7710	6855	6336	6166	6295	6146	6157	6105	6211	6268	6404	6527	6985	6899	7315	7593	7381	7735	7740	8020	8147	8530	8672	8987	9234	9653	9879	10181	10647	11384	11933	12067	12629	12957	13386	13906	14154	14708	15281	15759	16433	16833	17467	17950	18473	19163	19842	20573	21414
D05	7601	7151	6916	6801	6841	7059	7271	7418	7925	8245	8792	9289	10026	10460	11540	12113	12859	13922	14524	15406	16228	17299	18156	19499	20535	21881	22986	24477	25827	27369	29299	30713	33191	34494	36653	38342	40574	42386	44847	47026	48492	50650	52707	54806	56616	58525	60253	62495	64745
D06	7192	6722	6347	6303	6331	6557	6857	6972	7296	7749	8284	9117	9656	10082	10925	11655	12243	12755	13843	14570	15564	16575	17435	18537	19724	21135	21823	23242	24411	26279	27604	29410	31047	32781	34318	36194	37767	40021	41328	43652	45229	47021	48373	50568	52058	53731	55577	57928	59693
D07	7118	6703	6586	6608	6405	6648	6876	7010	7504	7793	8428	9025	9351	9541	9996	10493	10846	11261	11538	11792	12257	12482	12960	13170	13636	13864	14141	14784	15046	15729	16322	16776	17363	17315	18070	18102	18546	19132	19448	20106	20263	20930	21365	21455	21946	22479	23517	24178	25284
D08	8079	6789	6450	6521	6651	6897	7067	7101	7539	7819	8412	8764	9228	9699	10279	10828	11173	11272	12006	12094	12638	12993	13488	13865	14204	14639	14984	15403	15736	16319	16937	17054	18009	17960	18863	19155	19386	19479	20174	20497	21358	21259	22178	22445	23295	23319	24096	24597	25829
D09	7278	7912	8684	9883	10804	11650	13049	13971	16011	17203	19486	21587	23987	26981	30323	34123	36490	41057	44674	49003	53591	59486	64296	69463	75938	81507	88176	94960	101636	108985	115557	123729	132298	139844	149195	159187	166776	180565	192467	203503	211333	224452	236573	248645	259289	271939	280901	293144	308194
D10	7500	7408	8127	9184	9960	11042	12330	13509	15231	16658	18887	21558	24014	27039	30427	34024	37945	41756	46478	51179	55917	61429	67065	73190	79882	86534	92713	99901	106842	115330	123612	131302	142083	151920	162223	174591	187272	198768	211330	224386	235102	247510	260609	274416	286936	299571	310852	326010	340876
D11	7215	6996	7463	8118	8497	8831	9702	10414	11345	12588	14133	15702	17551	19461	22414	24492	27161	30404	33762	36787	41083	45043	49527	54398	59638	64583	70407	76022	82465	89321	95798	103233	111257	119513	127985	137143	146706	155617	164991	175612	182697	194867	205700	214167	225990	237183	245561	259066	268589
D12	7990	7252	7330	7930	8036	8693	9454	10131	10851	11824	13382	15189	16711	18196	20389	22721	25136	28000	30876	33727	37497	41439	45141	49116	53782	58282	63641	69435	75115	82199	88810	95440	103226	109093	117172	124955	132063	140155	148417	157892	163989	171871	180787	188844	197765	206159	213734	226215	236629
Grand Total	348381	318279	315050	327287	340649	360934	381772	399122	428710	449329	482035	515248	554137	574565	622929	660795	692441	733738	776371	815989	860947	916652	967922	1024709	1080919	1137249	1196931	1263110	1326671	1414130	1489825	1559891	1651111	1714904	1802582	1892433	1975911	2062384	2156321	2261981	2322325	2408302	2513666	2594507	2691489	2786175	2854071	2969901	3078801
Average
	0	10	20	30	40	50	60	70	80	90	100	110	120	130	140	150	160	170	180	190	200	210	220	230	240	250	260	270	280	290	300	310	320	330	340	350	360	370	380	390	400	410	420	430	440	450	460	470	480
/	6973	6232	5828.5	5556.5	5498.5	5579	5463	5304.5	5440	5415.5	5596	5681.5	5958.5	5759	6072	6179	6189	6315	6351.5	6229.5	6362.5	6507	6686.5	6870.5	6944	6923	7189.5	7420.5	7493.5	8127	7987	8212	8509	8343	8536	8585.5	8718.5	8642	8779.5	9225.5	9174.5	9238	9488	9595	9922.5	10156.5	10273.5	10693	11268
1 pM CvkR	6798	6001	5560.5	5462.5	5348	5302	5254	5119.5	5225	5199.5	5322	5308	5645	5413.5	5718.5	5735.5	5804.5	5888.5	5918	5983.5	6050	6166.5	6402.5	6425.5	6577	6626	6759.5	7015.5	7168	7660.5	7947	7999.5	8052	8076	8280.5	8190	8300.5	8367	8610	8895	8892.5	8951	9433.5	9307.5	9615.5	9876	10302.5	10614	11008
Pcas12k	5998.5	6280	6463	6973.5	7244.5	7816.5	8320.5	8939	9836	10431	11435	12374	13381	14116	15363.5	16477.5	17378.5	18601	19942	21037.5	22542.5	23885	25472.5	27215	28829.5	30498	32248	34119.5	36510.5	38586	40737.5	42875	45885	47719	50912.5	53844.5	56981.5	59764	63287	67086.5	68712	72541	75834.5	78960.5	82144.5	85965.5	88489.5	93382	96951.5
Pcas12k+ 1 pM CvkR	6394.5	6476.5	6991	7276	7924	8527.5	9124.5	9583	9989	10071.5	10371.5	10628.5	11081	11043.5	11309	11419	11499.5	11593	11691	11808.5	12014	12316.5	12344	12611	12820	13076.5	13104.5	13562.5	13820.5	14175	14549.5	14597.5	15082.5	14864.5	15283	15470	15670	16024.5	16112	16448.5	16575.5	16930.5	17277	17525.5	17825.5	18114	18343	19072	19568.5
P43	6984.5	6538.5	6696	7087.5	7392.5	7976.5	8726	9399.5	10351	11013.5	12168	13394	14771.5	15746	17421	18910.5	20024	21473	23587.5	24992	26584	28070.5	30418	32362.5	34499	36695.5	38982	41455	43741.5	46350	49204	51497.5	55336.5	57151	60660.5	64175	67247	71002	74364.5	78292	80830.5	84409.5	88202	91562	94698.5	98096	100172	104672	107940
P43+ 1 pM CvkR	7225.5	6130.5	5996	5816	5926.5	6109.5	6171	6154	6401.5	6323.5	6520.5	6541.5	6793	6608.5	7008.5	7057	7144.5	7044.5	7169.5	7116.5	7213.5	7370.5	7585	7790.5	7830.5	8050.5	7937	8191	8124.5	8647	9107.5	9247.5	9379.5	9261	9363	9781.5	9868	9906	10173	10481.5	10674	10816.5	11034.5	11372	11506.5	11894.5	12166.5	12611	13040.5
P39	8670.5	7529.5	6785	6446	6240.5	6272	6179.5	5995	6206.5	6030	6117.5	6280	6513	6379	6754.5	6911.5	6788	6975	7106.5	7185.5	7199	7563.5	7535.5	7771.5	7951.5	8247	8261	8708.5	8679	9288.5	9556	9733	10167	10197	10524	10698	10975.5	11145	11525	11960	11787	12160	12452.5	12907	13392	13562.5	13767	14475	15038
P39+ 1 pM CvkR	7436	6646	6203	6013.5	5847.5	5779	5751.5	5605.5	5737	5751.5	5774	5983.5	6109.5	6036	6330	6352	6490.5	6547	6583.5	6636.5	6541.5	6944.5	7002.5	7276.5	7308.5	7490.5	7485	7880	7997	8523.5	8907.5	9051.5	9499	9490	9665	9936.5	10226	10229	10382	10762.5	10926.5	10996	11161.5	11606	11849.5	11878.5	12514	12904	13377.5
P26	7403	6842	6372	6281	6258.5	6318	6464	6516	6555.5	6678	6963	7193	7504.5	7645	8080.5	8348	8540	8841.5	8954.5	9268	9439.5	9846.5	10211.5	10698	10991.5	11298	11619	12073	12381.5	13126.5	13673	14010	14551.5	14786.5	15346.5	15607.5	16078.5	16179	16867	17357	17446	17708	18163	18784.5	19133.5	19446.5	19971.5	20599.5	21183
P26+ 1 pM CvkR	7356.5	6778.5	6277	6236.5	6233	6225	6221.5	6129.5	6335.5	6326	6503.5	6639	7008	6759.5	7043.5	7322	7440	7509.5	7595.5	7729	7708.5	8113.5	8239.5	8566.5	8641.5	8736.5	9055	9222	9519.5	10068.5	10398.5	10563.5	10993	10974.5	11343	11491	11604.5	11739	12093.5	12549	12414	12789.5	12941.5	13400	13704	13750	14349	14798.5	15390.5
P20	6734	6158	5674.5	5680	5660	5905.5	5873	5962	6012	6205.5	6500	6782	7098.5	7246.5	7611.5	7973	8101.5	8403	8692.5	9017.5	9237	9590.5	10036.5	10360	10696.5	10904.5	11354.5	11838	12333	12962	13636	13897	14494	14574	15281.5	15781	16302	16687.5	17136	17994.5	17874	18629	19002	19726	20160.5	20468	21119.5	21471.5	22189.5
P20+ 1 pM CvkR	7293	5512.5	4973	4807	4889.5	4876	4972	4934	5036	5052	5209.5	5328	5726	5433	5944.5	6106	6033.5	6171.5	6239.5	6210.5	6357	6676	6840	6967.5	7182	7276.5	7388.5	7601	7913.5	8203	8741	8940.5	9254.5	9188.5	9546.5	9748.5	9930.5	10213	10477.5	10978.5	10971.5	11284	11558	11944	12226.5	12369.5	12880.5	13306	13785
PtracrRNA	8628	7691	7402.5	7534	7710.5	7875.5	8462	8814.5	9444.5	10277	11136	12230.5	13581	14000	15728.5	16730.5	18087	19627.5	21124	22456.5	24396.5	26338	28116	30304.5	32365.5	34466.5	36851	39272	41597	44635.5	47589.5	50138.5	53617	56738	59699.5	63104	66041.5	68917	72019.5	75679.5	78085	80091.5	83640	85415.5	89132.5	92284	94153	97216	100661
PtracrRNA+ 1 pM CvkR	7178.5	6933.5	7410.5	7848	8256.5	9041	9600	10274.5	11464.5	12113.5	13398.5	14565.5	16020.5	17193.5	18907.5	20421	21763.5	23346	25324.5	26757	28683	30907	32869	35662.5	37460	39759.5	42258.5	44603	46808.5	50035	52634.5	55405.5	58519	61465	64500	68008.5	71577.5	74523	78061	81824.5	84351.5	86696	91122	93400	96878	100702	102478	106556	109166
PcvkR	6627.5	5606.5	4923.5	5009.5	4929	4924	5010.5	4835.5	5003.5	4899.5	4938.5	5242	5517	5287.5	5655	5889	5866	5947.5	5865	6086.5	6075	6292.5	6575	6663	6826	6911	7207.5	7233.5	7412	7918.5	8286	8552.5	8622	8915	8961	9203	9288.5	9520.5	9643.5	10018.5	10159	10320.5	10637	10863	11114.5	11254	11779	11929	12582
PcvkR+ 1 pM CvkR	7348.5	5658.5	5027	5003.5	4966	4870.5	4919	4842.5	5076	5320	5446.5	5801	6408.5	6285.5	6996	7237	7312.5	7644	7764	8023	8156	8535.5	8876.5	9219	9446.5	9603.5	9846.5	10149	10429	11140	11528.5	11753.5	12025.5	12348.5	12680	12842.5	13282	13293.5	13828.5	14196.5	14455	14787	14977.5	15346	15727	15881	16356.5	16739.5	17382
PtnsB	6249.5	5683.5	6242	7479	8811	10304	12067	14111	16709	19187.5	22624	26082.5	29852.5	33249	37515.5	41869.5	45788.5	50024.5	54785.5	59375	63416.5	69007.5	73372	77965	82873.5	88125	93160.5	98086.5	102997	110328	115864	121322	127652	132566	138260	144512	148973	153951	158990	165159	167151	169198	177307	178488	183594	188470	186896	191695	195829
PtnsB+ 1 pM CvkR	7218.5	7825	10648.5	13673	16938	20635.5	23692	26653	29153.5	30958	32289.5	33332.5	34080	33805.5	34423	34449.5	34328.5	34331.5	34219	33881.5	34088	34122	34026	34203.5	34007.5	33780	33792	33933.5	33846.5	34211	34155	34200.5	34521	33955.5	33964	34237.5	34276	34149	34291	34368	34269	33963	34304.5	34071.5	34621	34649.5	34633.5	34877.5	35715
Palr1654	8172.5	7335	6763.5	6596.5	6302	6356.5	6254.5	6120	6311.5	6313.5	6504	6652.5	6975.5	6791.5	7259	7427	7464	7782	7732.5	8022.5	8051	8368	8763	8841	9354	9498.5	9875.5	10027.5	10609	11187	11681	12172	12586.5	12693	12958.5	13531.5	14022.5	14364	15016	15698	16046	16665	16995	17602.5	18240.5	18849.5	19502.5	20169.5	21251
Palr1654+ 1 pM CvkR	7514	6815	6336.5	6190	6186	6085	6057.5	6005.5	6216.5	6158.5	6298	6469	6782	6755	7176.5	7358.5	7250.5	7590	7689	7899	7971	8332	8555.5	8962	9185.5	9445.5	9655	10051.5	10415.5	11127	11760	11948.5	12572	12686.5	13286.5	13634.5	14047	14514.5	15002.5	15679	16136.5	16696.5	17156	17704.5	18310	18966.5	19643.5	20353.5	21155
Pcas12kmut	7396.5	6936.5	6631.5	6552	6586	6808	7064	7195	7610.5	7997	8538	9203	9841	10271	11232.5	11884	12551	13338.5	14183.5	14988	15896	16937	17795.5	19018	20129.5	21508	22404.5	23859.5	25119	26824	28451.5	30061.5	32119	33637.5	35485.5	37268	39170.5	41203.5	43087.5	45339	46860.5	48835.5	50540	52687	54337	56128	57915	60211.5	62219
Pcas12kmut+ 1 pM CvkR	7598.5	6746	6518	6564.5	6528	6772.5	6971.5	7055.5	7521.5	7806	8420	8894.5	9289.5	9620	10137.5	10660.5	11009.5	11266.5	11772	11943	12447.5	12737.5	13224	13517.5	13920	14251.5	14562.5	15093.5	15391	16024	16629.5	16915	17686	17637.5	18466.5	18628.5	18966	19305.5	19811	20301.5	20810.5	21094.5	21771.5	21950	22620.5	22899	23806.5	24387.5	25556.5
PpsbAI	7389	7660	8405.5	9533.5	10382	11346	12689.5	13740	15621	16930.5	19186.5	21572.5	24000.5	27010	30375	34073.5	37217.5	41406.5	45576	50091	54754	60457.5	65680.5	71326.5	77910	84020.5	90444.5	97430.5	104239	112158	119584	127516	137190	145882	155709	166889	177024	189666	201898	213944	223218	235981	248591	261530	273112	285755	295876	309577	324535
PpsbAI+ 1 pM CvkR	7602.5	7124	7396.5	8024	8266.5	8762	9578	10272.5	11098	12206	13757.5	15445.5	17131	18828.5	21401.5	23606.5	26148.5	29202	32319	35257	39290	43241	47334	51757	56710	61432.5	67024	72728.5	78790	85760	92304	99336.5	107242	114303	122578	131049	139384	147886	156704	166752	173343	183369	193244	201506	211878	221671	229648	242640	252609
standard deviation
/	804.688	550.129	596.091	655.488	559.321	547.301	622.254	566.393	483.661	480.126	555.786	467.398	478.711	680.237	514.774	593.97	646.296	675.994	713.471	594.677	731.856	666.095	644.174	703.571	878.227	981.464	779.939	996.313	1064.2	1006.92	982.878	1090.36	1025.3	851.357	890.955	792.667	962.372	886.712	914.289	852.064	914.289	1008.33	943.28	946.109	733.27	976.514	857.721	708.521	854.185
1 pM CvkR	644.881	633.568	385.373	222.739	367.696	321.026	442.649	242.538	308.299	320.319	417.193	302.642	326.683	283.55	429.214	294.864	255.266	376.888	384.666	198.697	395.98	359.917	275.065	301.935	193.747	280.014	142.128	313.248	289.914	317.491	31.1127	125.158	97.5807	156.978	95.4594	86.267	61.5183	140.007	203.647	131.522	130.815	316.784	328.805	487.197	539.522	797.616	468.812	899.44	514.774
Pcas12k	218.496	421.436	277.186	236.881	342.947	344.361	432.042	456.791	345.068	489.318	463.862	545.886	871.156	893.783	901.561	935.502	811.051	1340.67	1329.36	1686.45	1388.05	1443.91	2010.3	2282.54	2305.88	2152.43	2257.08	2594.37	2690.54	3033.49	2477	3121.17	3208.85	2466.39	3171.37	3862.92	3884.14	4002.22	4556.6	4390.43	4010.71	4203.04	4748.22	5192.29	5014.09	5202.18	4874.09	5794.03	5212.08
Pcas12k+ 1 pM CvkR	226.981	290.621	463.862	138.593	516.188	317.491	310.42	504.874	538.815	374.059	341.533	173.241	264.458	333.047	350.725	305.47	116.673	444.063	420.021	440.528	329.512	208.597	277.186	349.311	472.347	415.072	316.077	386.787	440.528	698.621	392.444	231.224	511.238	632.861	639.225	576.999	660.438	645.588	640.639	729.027	778.525	801.152	902.268	962.372	1035.91	718.42	777.817	967.322	828.022
P43	383.959	2.12132	140.007	14.8492	12.0208	185.969	213.546	293.449	347.897	515.481	97.5807	169.706	330.219	195.161	379.009	601.748	444.063	469.519	1112.28	789.131	1004.09	563.564	780.646	1202.79	766.504	976.514	790.545	1006.92	1386.64	671.751	958.837	235.467	320.319	337.997	26.163	60.8112	18.3848	115.966	690.843	937.624	678.115	436.285	782.06	531.744	573.464	913.582	968.029	750.24	1305.32
P43+ 1 pM CvkR	1225.42	1382.39	1238.85	1175.21	1301.78	1221.17	1204.91	1272.79	1281.98	1171.68	1253.7	1293.3	1337.85	1399.36	1112.28	1244.51	1133.49	1180.16	1277.74	1178.75	1400.78	1303.2	1233.19	1170.26	1385.22	1225.42	1168.14	1417.04	1245.22	1207.74	1154.71	1171.68	1143.39	1066.32	1267.14	1175.92	1173.8	1214.81	1295.42	1314.51	1135.61	1067.02	1259.36	1230.37	931.26	1301.78	1120.76	1247.34	1293.3
P39	514.067	174.655	18.3848	52.3259	12.0208	60.8112	89.8026	96.1665	71.4178	38.1838	40.3051	70.7107	49.4975	132.936	45.9619	75.6604	199.404	82.0244	252.437	273.65	144.25	259.508	211.425	299.106	245.366	357.796	231.931	297.692	287.085	365.574	255.973	360.624	660.438	496.389	593.97	571.342	675.287	748.119	837.214	988.535	899.44	857.013	697.914	702.864	1100.26	1269.26	1408.56	1134.2	1112.99
P39+ 1 pM CvkR	322.441	0	66.468	205.768	157.685	141.421	99.7021	53.033	83.4386	193.04	113.137	67.1751	334.462	296.985	173.948	311.127	323.148	377.595	211.425	293.449	253.851	168.999	368.403	372.645	290.621	516.895	336.583	287.085	445.477	574.878	434.871	391.03	428.507	329.512	653.367	597.505	520.431	684.479	473.762	392.444	658.316	322.441	429.214	555.786	519.723	641.346	487.904	565.685	473.054
P26	52.3259	9.89949	48.0833	141.421	102.53	38.1838	217.789	60.8112	24.7487	28.2843	39.598	18.3848	6.36396	52.3259	27.5772	19.799	176.777	55.8614	6.36396	186.676	23.3345	23.3345	44.5477	236.174	126.572	18.3848	2.82843	15.5563	57.2756	139.3	154.149	278.6	57.2756	81.3173	27.5772	101.116	248.194	147.078	14.1421	74.9533	93.3381	7.07107	5.65685	85.5599	176.07	200.111	122.329	221.324	32.5269
P26+ 1 pM CvkR	992.071	1045.81	943.28	871.863	1101.67	873.984	951.059	968.029	828.022	933.381	861.963	984.293	943.28	878.934	843.578	1146.93	982.878	949.644	1218.34	1090.36	1272.09	1177.33	1248.04	1351.28	1231.07	1178.75	1265.72	1374.62	1444.62	1478.56	1529.47	1434.72	1487.75	1775.55	1682.91	1928.99	1809.49	1784.74	1706.25	1872.42	1842.72	1921.21	1873.13	1904.95	1873.83	1962.93	2022.33	1796.76	2243.65
P20	149.907	834.386	894.49	999.849	985.707	945.402	951.766	916.41	978.636	1037.33	1088.94	1274.21	1147.63	1318.75	1356.94	1404.31	1465.83	1746.55	1608.67	1953.74	1972.83	2052.73	2093.74	2300.93	2206.88	2622.66	2546.29	2906.21	2948.64	2882.17	3131.07	2948.64	3361.59	3446.44	3966.16	4160.62	3938.58	4181.12	4225.67	4712.87	4845.1	4946.92	5098.24	5021.87	5445.43	5357.04	5410.07	5749.49	5804.64
P20+ 1 pM CvkR	709.935	263.751	12.7279	66.468	71.4178	29.6985	120.208	24.0416	183.848	134.35	204.354	55.1543	181.019	107.48	21.9203	190.919	212.839	215.668	68.5894	98.2878	164.049	135.765	151.321	16.2635	237.588	304.763	180.312	313.955	255.266	284.257	220.617	381.131	273.65	318.905	413.657	531.037	449.013	439.82	654.074	533.866	481.54	632.153	733.977	414.365	587.606	805.395	785.596	838.629	633.568
PtracrRNA	318.198	205.061	477.297	777.817	873.277	717.713	726.906	958.13	881.762	1155.41	1258.65	1281.98	1569.78	1854.03	1984.85	2076.77	2125.56	2478.41	2538.51	2689.13	2987.53	3163.6	3280.98	4120.31	4210.82	4292.85	4937.02	5395.22	5675.24	6149.71	6312.34	6769.13	7544.83	7995.96	8272.44	8457	8659.94	9059.45	9985.05	10221.2	10756.5	10912.8	11695.5	12271.8	12464.2	12957	13689.6	13802.7	13672.6
PtracrRNA+ 1 pM CvkR	173.241	292.035	471.64	275.772	388.202	330.926	493.561	611.647	559.321	560.736	789.838	987.828	723.37	929.845	1214.1	1077.63	1248.04	1390.17	1457.35	1555.63	1753.62	1763.52	1886.56	2310.12	2101.52	2455.78	2155.97	2747.82	2987.53	3053.29	3021.47	3352.39	3842.42	3804.23	4017.78	4206.58	4844.39	4842.27	5427.75	6074.75	6431.14	6218.3	6873.08	8110.51	8384.87	7921.72	9572.1	9622.31	10250.2
PcvkR	1004.8	474.469	193.04	211.425	268.701	159.806	205.768	146.371	173.241	188.798	130.815	229.103	55.1543	139.3	227.688	60.8112	284.257	168.999	181.019	242.538	57.9828	109.602	130.108	120.208	118.794	76.3675	279.307	263.751	14.1421	185.969	59.397	200.111	110.309	62.2254	149.907	110.309	144.957	71.4178	86.9741	161.927	188.09	12.0208	79.196	67.8823	24.7487	46.669	7.07107	154.149	21.2132
PcvkR+ 1 pM CvkR	812.466	96.8736	145.664	212.839	12.7279	205.768	76.3675	207.182	305.47	414.365	383.959	576.999	490.025	532.451	606.698	647.71	661.145	643.467	695.793	858.428	742.462	925.603	878.934	1122.89	1102.38	1375.32	1188.65	1155.41	1291.18	1458.05	1395.12	1409.26	1525.23	1388.05	1623.52	1610.08	1943.13	1769.89	1781.2	1472.9	1825.75	1903.53	2195.57	2053.44	2101.52	1971.41	1984.85	2199.81	2324.97
PtnsB	668.216	723.37	1120.06	1469.37	1575.43	2035.05	2443.76	2771.86	3432.3	4045.36	4635.79	5541.6	5769.28	7187.03	7546.95	8613.27	9262.39	9425.03	11134.8	11882.2	12368	13794.9	14638.5	14716.3	15069.2	16099.4	17493.1	17800	18459.7	19823	20469.3	20776.9	22118.3	22483.9	23244	24524.6	23843.6	24488.5	25805.9	26841.8	26212.4	25076.1	27523.4	26691.2	27667	30235.9	27309.2	28531.8	29630.6
PtnsB+ 1 pM CvkR	542.351	739.634	352.846	479.418	550.129	873.277	1101.67	876.812	1605.84	1251.58	1467.25	1416.33	1497.65	1494.12	1501.89	1752.92	1624.22	1345.62	1892.22	1501.19	1490.58	1896.46	1443.91	1351.28	1887.27	1118.64	1111.57	997.728	813.88	948.937	1103.09	1026.01	931.967	470.226	736.805	581.949	667.509	318.198	299.813	466.69	165.463	436.992	543.765	118.087	91.9239	386.787	555.079	464.569	461.034
Palr1654	388.202	453.963	362.746	246.78	181.019	246.78	24.7487	91.9239	144.957	204.354	148.492	156.271	113.844	95.4594	121.622	60.8112	216.375	12.7279	54.4472	113.844	76.3675	131.522	169.706	90.5097	234.759	153.442	78.4889	120.915	43.8406	154.149	65.0538	50.9117	84.1457	76.3675	4.94975	153.442	64.3467	70.7107	125.865	135.765	145.664	16.9706	145.664	78.4889	101.116	41.7193	193.04	239.709	114.551
Palr1654+ 1 pM CvkR	277.186	56.5685	0.707107	33.9411	154.149	86.267	140.714	140.714	7.77817	154.856	149.907	82.0244	287.085	203.647	195.869	331.633	184.555	205.061	72.1249	171.12	248.902	280.014	164.756	35.3553	68.5894	293.449	316.784	183.141	327.39	363.453	244.659	167.584	80.6102	382.545	140.714	383.959	151.321	273.65	393.858	113.137	419.314	193.04	439.82	347.189	230.517	277.893	280.721	310.42	366.281
Pcas12kmut	289.207	303.349	402.344	352.139	360.624	354.968	292.742	315.37	444.77	350.725	359.21	121.622	261.63	267.286	434.871	323.855	435.578	825.194	481.54	591.141	469.519	511.945	509.824	680.237	573.464	527.502	822.365	873.277	1001.26	770.746	1198.55	921.36	1516.04	1211.27	1651.09	1518.87	1984.85	1672.31	2488.31	2385.78	2307.29	2566.09	3064.6	2996.72	3222.99	3389.87	3306.43	3229.36	3572.3
Pcas12kmut+ 1 pM CvkR	679.53	60.8112	96.1665	61.5183	173.948	176.07	135.057	64.3467	24.7487	18.3848	11.3137	184.555	86.9741	111.723	200.111	236.881	231.224	7.77817	330.926	213.546	269.408	361.332	373.352	491.439	401.637	548.008	596.091	437.699	487.904	417.193	434.871	196.576	456.791	456.084	560.736	744.583	593.97	245.366	513.36	276.479	774.282	232.638	574.878	700.036	953.887	593.97	409.415	296.278	385.373
PpsbAI	156.978	356.382	393.858	494.268	596.798	429.921	508.41	326.683	551.543	385.373	423.557	20.5061	19.0919	41.0122	73.5391	70.0036	1028.84	494.268	1275.62	1538.66	1644.73	1373.91	1957.98	2635.39	2788.83	3554.63	3208.14	3493.81	3681.2	4486.59	5695.75	5354.92	6919.04	8539.02	9212.19	10892.3	14492.9	12871.5	13338.2	14766.5	16807.2	16304.5	16996	18222.8	19549.4	19538.8	21178.6	23239.8	23109.7
PpsbAI+ 1 pM CvkR	548.008	181.019	94.0452	132.936	325.976	97.5807	175.362	200.111	349.311	540.23	531.037	362.746	593.97	894.49	1431.89	1252.29	1431.89	1699.88	2040.71	2163.75	2535.68	2548.41	3101.37	3734.94	4140.82	4455.48	4784.28	4657.71	5197.23	5036.01	4941.26	5510.48	5678.77	7368.05	7645.95	8618.22	10354.2	10933.3	11719.6	12529.9	13228.6	16260.6	17616.2	17906.1	19958.1	21937.3	22505.1	23229.2	22599.1
[truncated: 42 more columns]

[truncated: 13 more sheets: Fig. 5f, Fig. 6d, Fig. 7b, Fig. 8b, Fig. 8c, Fig. 8d, Fig. 9a, 9b, 10b, Supplementary Fig. 1a, Supplementary Fig. 2 and 3, Supplementary Fig. 5, Supplementary Fig. 10, Supplementary Fig. 12c, Supplementary Fig. 12d]
